# Supplementary material for: Crystal structure of (1S,2R)-6,6-dimethyl-4,8-dioxo-2-phenyl­spiro­[2.5]octane-1-carbaldehyde
Source: Acta Crystallogr E Crystallogr Commun. 2016 Jan 30;72(Pt 2):266–8. doi: 10.1107/S205698901600164X (PMC4770978; doi:10.1107/S205698901600164X)
Supplement: Supplementary file 1 [file e-72-00266-sup1.cif]

##############################################################################
#                                                                            #
# This CIF contains the data in a paper accepted for publication in          #
# Acta Crystallographica Section E. It conforms to the requirements of       #
# Notes for Authors for Acta Crystallographica Section E, and has been       #
# peer reviewed under the auspices of the IUCr Commission on Journals.       #
#                                                                            #
# Full details of the Crystallographic Information File format               #
# are given in the paper "The Crystallographic Information File (CIF):       #
# a New Standard Archive File for Crystallography" by S. R. Hall, F. H.      #
# Allen and I. D. Brown [Acta Cryst. (1991), A47, 655-685].                  #
#                                                                            #
# The current version of the core CIF dictionary is obtainable from          #
# ftp://ftp.iucr.org/pub/cif_core.dic.                                       #
#                                                                            #
# Software is freely available for graphical display of the structure(s)     #
# in this CIF. For information consult the CIF software page                 #
# http://www.iucr.org/resources/cif/software.                                #
#                                                                            #
# This file may be used for bona fide research purposes within the           #
# scientific community so long as proper attribution is given to the journal # 
# article from which it was obtained.                                        #
#                                                                            #
##############################################################################
data_I
_database_code_depnum_ccdc_archive 'CCDC 1450224'
_audit_creation_method     SHELXL-2014
_chemical_name_systematic
;\
(1<i>S</i>,2<i>R</i>)-6,6-Dimethyl-4,8-dioxo-2-phenylspiro[2.5]octane-1-\
carbaldehyde
;
_chemical_name_common     ?
_chemical_formula_moiety     'C17 H18 O3'
_chemical_formula_sum     'C17 H18 O3'
_chemical_formula_iupac     'C17 H18 O3'
_chemical_formula_weight     270.31
_chemical_melting_point     ?
_shelx_space_group_comment
;
The symmetry employed for this shelxl refinement is uniquely defined
by the following loop, which should always be used as a source of
symmetry information in preference to the above space-group names.
They are only intended as comments.
;
_space_group_crystal_system     orthorhombic
_space_group_name_H-M_alt     'P 21 21 21'
_space_group_name_Hall     'P 2ac 2ab'
loop_
    _space_group_symop_operation_xyz
    'x, y, z'
    '-x+1/2, -y, z+1/2'
    'x+1/2, -y+1/2, -z'
    '-x, y+1/2, -z+1/2'
_cell_length_a     5.88310(10)
_cell_length_b     12.9095(4)
_cell_length_c     18.5655(5)
_cell_angle_alpha     90
_cell_angle_beta     90
_cell_angle_gamma     90
_cell_volume     1410.01(6)
_cell_formula_units_Z     4
_cell_measurement_reflns_used     5895
_cell_measurement_theta_min     3.134
_cell_measurement_theta_max     27.485
_cell_measurement_temperature     173(2)
_exptl_crystal_description     rod
_exptl_crystal_colour     colourless
_exptl_crystal_size_max     0.240
_exptl_crystal_size_mid     0.080
_exptl_crystal_size_min     0.040
_exptl_crystal_density_diffrn     1.273
_exptl_crystal_density_meas     ?
_exptl_crystal_density_method     ?
_exptl_crystal_F_000     576
_exptl_absorpt_coefficient_mu     0.086
_exptl_absorpt_correction_type     none
_exptl_absorpt_process_details     ?
_shelx_estimated_absorpt_T_min     0.980
_shelx_estimated_absorpt_T_max     0.997
_exptl_absorpt_correction_T_min     ?
_exptl_absorpt_correction_T_max     ?
_exptl_special_details     ?
_diffrn_ambient_temperature     173(2)
_diffrn_radiation_type     MoK\a
_diffrn_radiation_wavelength     0.71073
_diffrn_measurement_device_type     'Nonius KappaCCD'
_diffrn_measurement_method     'CCD; rotation images; thick slices'
_diffrn_detector_area_resol_mean     9
_diffrn_reflns_number     11599
_diffrn_reflns_av_R_equivalents     0.0421
_diffrn_reflns_theta_min     3.156
_diffrn_reflns_theta_max     27.510
_diffrn_reflns_theta_full     25.242
_diffrn_measured_fraction_theta_max     0.996
_diffrn_measured_fraction_theta_full     0.996
_diffrn_reflns_limit_h_min     -7
_diffrn_reflns_limit_h_max     7
_diffrn_reflns_limit_k_min     -16
_diffrn_reflns_limit_k_max     16
_diffrn_reflns_limit_l_min     -24
_diffrn_reflns_limit_l_max     23
_refine_special_details     ?
_reflns_number_total     3227
_reflns_number_gt     2714
_reflns_threshold_expression     I>2\s(I)
_refine_ls_structure_factor_coef     Fsqd
_refine_ls_matrix_type     full
_refine_ls_R_factor_all     0.0511
_refine_ls_R_factor_gt     0.0369
_refine_ls_wR_factor_gt     0.0791
_refine_ls_wR_factor_ref     0.0850
_refine_ls_goodness_of_fit_ref     1.054
_refine_ls_restrained_S_all     1.054
_refine_ls_number_reflns     3227
_refine_ls_number_parameters     183
_refine_ls_number_restraints     0
_refine_ls_hydrogen_treatment     constr
_refine_ls_weighting_scheme     calc
_refine_ls_weighting_details
              'w=1/[\s^2^(Fo^2^)+(0.0380P)^2^+0.2287P] where P=(Fo^2^+2Fc^2^)/3'
_atom_sites_solution_hydrogens     geom
_atom_sites_solution_primary     ?
_atom_sites_solution_secondary     ?
_refine_ls_shift/su_max     0.000
_refine_ls_shift/su_mean     0.000
_refine_diff_density_max     0.152
_refine_diff_density_min     -0.168
_refine_ls_extinction_method     none
_refine_ls_extinction_coef     .
_refine_ls_abs_structure_details
;
Refined as a perfect inversion twin
;
_refine_ls_abs_structure_Flack     0.5
loop_
    _atom_type_symbol
    _atom_type_description
    _atom_type_scat_dispersion_real
    _atom_type_scat_dispersion_imag
    _atom_type_scat_source
    'C' 'C' 0.0033 0.0016
                         'International Tables Vol C Tables 4.2.6.8 and 6.1.1.4'
    'H' 'H' 0.0000 0.0000
                         'International Tables Vol C Tables 4.2.6.8 and 6.1.1.4'
    'O' 'O' 0.0106 0.0060
                         'International Tables Vol C Tables 4.2.6.8 and 6.1.1.4'
_computing_data_collection     'COLLECT (Hooft, 2004)'
_computing_cell_refinement
;
SCALEPACK (Otwinowski & Minor, 1997)
;
_computing_data_reduction
;
DENZO and SCALEPACK (Otwinowski & Minor, 1997)
;
_computing_structure_solution
;
SIR97 (Altomare <i>et al.</i>,  1999)
;
_computing_structure_refinement
;
SHELXL2014 (Sheldrick, 2015)
;
_computing_molecular_graphics
;
ORTEPIII (Burnett & Johnson, 1996)
;
_computing_publication_material
;
PLATON (Spek, 2009)
;
loop_
    _atom_site_type_symbol
    _atom_site_label
    _atom_site_fract_x
    _atom_site_fract_y
    _atom_site_fract_z
    _atom_site_U_iso_or_equiv
    _atom_site_adp_type
    _atom_site_calc_flag
    _atom_site_occupancy
    _atom_site_disorder_assembly
    _atom_site_disorder_group
    O O1 0.4197(3) -0.32107(11) 0.04731(9) 0.0342(4) Uani d 1 . .
    O O2 0.7409(2) 0.01619(12) 0.11016(8) 0.0263(3) Uani d 1 . .
    O O3 0.1647(3) -0.17348(13) 0.20019(9) 0.0393(4) Uani d 1 . .
    C C1 0.3171(4) -0.24439(16) 0.06610(11) 0.0266(5) Uani d 1 . .
    H H1 0.1638 -0.2515 0.0814 0.032 Uiso calc 1 . .
    C C2 0.4217(4) -0.13971(16) 0.06618(11) 0.0219(4) Uani d 1 . .
    H H2 0.5742 -0.1348 0.0426 0.026 Uiso calc 1 . .
    C C3 0.2601(3) -0.05158(15) 0.05003(11) 0.0200(4) Uani d 1 . .
    H H3 0.0965 -0.0725 0.0501 0.024 Uiso calc 1 . .
    C C4 0.3761(3) -0.06024(15) 0.12514(10) 0.0193(4) Uani d 1 . .
    C C5 0.5547(3) 0.02063(16) 0.13825(10) 0.0201(4) Uani d 1 . .
    C C6 0.4809(4) 0.10926(16) 0.18537(11) 0.0229(5) Uani d 1 . .
    H H6A 0.3774 0.1545 0.1575 0.027 Uiso calc 1 . .
    H H6B 0.6162 0.1508 0.1985 0.027 Uiso calc 1 . .
    C C7 0.3597(3) 0.07468(16) 0.25467(11) 0.0221(4) Uani d 1 . .
    C C8 0.1576(3) 0.00558(16) 0.23406(11) 0.0243(5) Uani d 1 . .
    H H8A 0.0845 -0.0204 0.2786 0.029 Uiso calc 1 . .
    H H8B 0.0443 0.0478 0.2077 0.029 Uiso calc 1 . .
    C C9 0.2249(4) -0.08522(17) 0.18801(11) 0.0236(5) Uani d 1 . .
    C C10 0.3127(3) 0.03408(15) -0.00113(10) 0.0186(4) Uani d 1 . .
    C C11 0.1524(3) 0.11331(15) -0.00784(11) 0.0223(4) Uani d 1 . .
    H H11 0.0168 0.1111 0.0199 0.027 Uiso calc 1 . .
    C C12 0.1900(4) 0.19527(16) -0.05476(12) 0.0256(5) Uani d 1 . .
    H H12 0.0811 0.2493 -0.0586 0.031 Uiso calc 1 . .
    C C13 0.3866(4) 0.19845(16) -0.09613(12) 0.0248(5) Uani d 1 . .
    H H13 0.4114 0.2541 -0.1287 0.030 Uiso calc 1 . .
    C C14 0.5461(4) 0.12027(16) -0.08971(11) 0.0241(5) Uani d 1 . .
    H H14 0.6812 0.1227 -0.1177 0.029 Uiso calc 1 . .
    C C15 0.5103(3) 0.03793(15) -0.04251(11) 0.0219(4) Uani d 1 . .
    H H15 0.6205 -0.0156 -0.0385 0.026 Uiso calc 1 . .
    C C16 0.2732(4) 0.17058(18) 0.29458(13) 0.0330(5) Uani d 1 . .
    H H16A 0.4007 0.2175 0.3041 0.049 Uiso calc 1 . .
    H H16B 0.2039 0.1495 0.3403 0.049 Uiso calc 1 . .
    H H16C 0.1598 0.2061 0.2649 0.049 Uiso calc 1 . .
    C C17 0.5246(4) 0.01436(18) 0.30256(12) 0.0283(5) Uani d 1 . .
    H H17A 0.5775 -0.0474 0.2769 0.042 Uiso calc 1 . .
    H H17B 0.4470 -0.0065 0.3470 0.042 Uiso calc 1 . .
    H H17C 0.6550 0.0583 0.3145 0.042 Uiso calc 1 . .
loop_
    _atom_site_aniso_label
    _atom_site_aniso_U_11
    _atom_site_aniso_U_22
    _atom_site_aniso_U_33
    _atom_site_aniso_U_12
    _atom_site_aniso_U_13
    _atom_site_aniso_U_23
    O1 0.0489(10) 0.0214(8) 0.0324(9) 0.0031(7) -0.0002(8) -0.0022(7)
    O2 0.0174(7) 0.0365(9) 0.0249(8) -0.0033(6) 0.0021(6) -0.0018(7)
    O3 0.0496(10) 0.0335(9) 0.0349(9) -0.0186(8) 0.0107(8) 0.0005(7)
    C1 0.0348(12) 0.0242(11) 0.0208(11) -0.0024(9) -0.0013(9) 0.0010(8)
    C2 0.0242(10) 0.0217(10) 0.0199(10) 0.0005(8) 0.0005(8) 0.0011(8)
    C3 0.0190(10) 0.0206(10) 0.0204(10) -0.0011(8) -0.0013(8) -0.0026(8)
    C4 0.0195(10) 0.0193(10) 0.0192(10) -0.0014(8) -0.0004(8) 0.0001(8)
    C5 0.0199(10) 0.0243(10) 0.0160(9) -0.0008(8) -0.0016(8) 0.0049(8)
    C6 0.0222(10) 0.0229(10) 0.0236(11) -0.0030(8) -0.0003(9) 0.0008(8)
    C7 0.0204(10) 0.0259(11) 0.0200(10) 0.0022(8) 0.0008(8) -0.0018(8)
    C8 0.0197(10) 0.0320(11) 0.0213(11) -0.0009(9) 0.0026(8) 0.0009(9)
    C9 0.0193(10) 0.0301(11) 0.0214(10) -0.0062(9) -0.0006(8) 0.0014(8)
    C10 0.0202(10) 0.0197(9) 0.0160(9) -0.0008(8) -0.0019(8) -0.0023(8)
    C11 0.0203(10) 0.0253(10) 0.0214(11) 0.0017(8) 0.0001(8) -0.0012(8)
    C12 0.0277(11) 0.0232(10) 0.0259(11) 0.0037(9) -0.0028(9) 0.0007(9)
    C13 0.0303(12) 0.0235(11) 0.0207(11) -0.0019(9) -0.0016(9) 0.0019(8)
    C14 0.0228(11) 0.0280(11) 0.0215(11) -0.0013(9) 0.0033(9) -0.0004(9)
    C15 0.0213(10) 0.0223(10) 0.0220(11) 0.0028(8) -0.0014(8) -0.0026(8)
    C16 0.0344(12) 0.0332(12) 0.0314(12) 0.0079(10) 0.0025(11) -0.0077(10)
    C17 0.0290(11) 0.0332(12) 0.0226(11) 0.0050(10) -0.0017(9) -0.0020(9)
_geom_special_details
;
 All esds (except the esd in the dihedral angle between two l.s. planes)
 are estimated using the full covariance matrix.  The cell esds are taken
 into account individually in the estimation of esds in distances, angles
 and torsion angles; correlations between esds in cell parameters are only
 used when they are defined by crystal symmetry.  An approximate (isotropic)
 treatment of cell esds is used for estimating esds involving l.s. planes.
;
loop_
    _geom_bond_atom_site_label_1
    _geom_bond_atom_site_label_2
    _geom_bond_site_symmetry_2
    _geom_bond_distance
    _geom_bond_publ_flag
    O1 C1 . 1.211(3) ?
    O2 C5 . 1.214(2) ?
    O3 C9 . 1.214(3) ?
    C1 C2 . 1.485(3) ?
    C1 H1 . 0.9500 ?
    C2 C3 . 1.513(3) ?
    C2 C4 . 1.524(3) ?
    C2 H2 . 1.0000 ?
    C3 C10 . 1.490(3) ?
    C3 C4 . 1.557(3) ?
    C3 H3 . 1.0000 ?
    C4 C5 . 1.501(3) ?
    C4 C9 . 1.503(3) ?
    C5 C6 . 1.504(3) ?
    C6 C7 . 1.537(3) ?
    C6 H6A . 0.9900 ?
    C6 H6B . 0.9900 ?
    C7 C17 . 1.529(3) ?
    C7 C16 . 1.530(3) ?
    C7 C8 . 1.535(3) ?
    C8 C9 . 1.504(3) ?
    C8 H8A . 0.9900 ?
    C8 H8B . 0.9900 ?
    C10 C15 . 1.394(3) ?
    C10 C11 . 1.396(3) ?
    C11 C12 . 1.388(3) ?
    C11 H11 . 0.9500 ?
    C12 C13 . 1.389(3) ?
    C12 H12 . 0.9500 ?
    C13 C14 . 1.383(3) ?
    C13 H13 . 0.9500 ?
    C14 C15 . 1.394(3) ?
    C14 H14 . 0.9500 ?
    C15 H15 . 0.9500 ?
    C16 H16A . 0.9800 ?
    C16 H16B . 0.9800 ?
    C16 H16C . 0.9800 ?
    C17 H17A . 0.9800 ?
    C17 H17B . 0.9800 ?
    C17 H17C . 0.9800 ?
loop_
    _geom_angle_atom_site_label_1
    _geom_angle_atom_site_label_2
    _geom_angle_atom_site_label_3
    _geom_angle_site_symmetry_1
    _geom_angle_site_symmetry_3
    _geom_angle
    _geom_angle_publ_flag
    O1 C1 C2 . . 122.5(2) ?
    O1 C1 H1 . . 118.7 ?
    C2 C1 H1 . . 118.7 ?
    C1 C2 C3 . . 115.08(18) ?
    C1 C2 C4 . . 122.71(18) ?
    C3 C2 C4 . . 61.67(13) ?
    C1 C2 H2 . . 115.4 ?
    C3 C2 H2 . . 115.4 ?
    C4 C2 H2 . . 115.4 ?
    C10 C3 C2 . . 123.65(17) ?
    C10 C3 C4 . . 122.23(16) ?
    C2 C3 C4 . . 59.53(12) ?
    C10 C3 H3 . . 113.7 ?
    C2 C3 H3 . . 113.7 ?
    C4 C3 H3 . . 113.7 ?
    C5 C4 C9 . . 115.97(17) ?
    C5 C4 C2 . . 117.47(17) ?
    C9 C4 C2 . . 121.17(17) ?
    C5 C4 C3 . . 113.71(16) ?
    C9 C4 C3 . . 116.85(16) ?
    C2 C4 C3 . . 58.80(13) ?
    O2 C5 C4 . . 121.93(19) ?
    O2 C5 C6 . . 123.10(19) ?
    C4 C5 C6 . . 114.90(16) ?
    C5 C6 C7 . . 113.56(16) ?
    C5 C6 H6A . . 108.9 ?
    C7 C6 H6A . . 108.9 ?
    C5 C6 H6B . . 108.9 ?
    C7 C6 H6B . . 108.9 ?
    H6A C6 H6B . . 107.7 ?
    C17 C7 C16 . . 109.97(18) ?
    C17 C7 C8 . . 109.90(17) ?
    C16 C7 C8 . . 109.49(17) ?
    C17 C7 C6 . . 109.89(17) ?
    C16 C7 C6 . . 108.94(17) ?
    C8 C7 C6 . . 108.63(16) ?
    C9 C8 C7 . . 113.02(16) ?
    C9 C8 H8A . . 109.0 ?
    C7 C8 H8A . . 109.0 ?
    C9 C8 H8B . . 109.0 ?
    C7 C8 H8B . . 109.0 ?
    H8A C8 H8B . . 107.8 ?
    O3 C9 C4 . . 121.2(2) ?
    O3 C9 C8 . . 123.29(19) ?
    C4 C9 C8 . . 115.47(18) ?
    C15 C10 C11 . . 119.18(18) ?
    C15 C10 C3 . . 123.40(17) ?
    C11 C10 C3 . . 117.42(17) ?
    C12 C11 C10 . . 120.45(19) ?
    C12 C11 H11 . . 119.8 ?
    C10 C11 H11 . . 119.8 ?
    C11 C12 C13 . . 120.14(19) ?
    C11 C12 H12 . . 119.9 ?
    C13 C12 H12 . . 119.9 ?
    C14 C13 C12 . . 119.72(19) ?
    C14 C13 H13 . . 120.1 ?
    C12 C13 H13 . . 120.1 ?
    C13 C14 C15 . . 120.53(19) ?
    C13 C14 H14 . . 119.7 ?
    C15 C14 H14 . . 119.7 ?
    C14 C15 C10 . . 119.97(19) ?
    C14 C15 H15 . . 120.0 ?
    C10 C15 H15 . . 120.0 ?
    C7 C16 H16A . . 109.5 ?
    C7 C16 H16B . . 109.5 ?
    H16A C16 H16B . . 109.5 ?
    C7 C16 H16C . . 109.5 ?
    H16A C16 H16C . . 109.5 ?
    H16B C16 H16C . . 109.5 ?
    C7 C17 H17A . . 109.5 ?
    C7 C17 H17B . . 109.5 ?
    H17A C17 H17B . . 109.5 ?
    C7 C17 H17C . . 109.5 ?
    H17A C17 H17C . . 109.5 ?
    H17B C17 H17C . . 109.5 ?
loop_
    _geom_torsion_atom_site_label_1
    _geom_torsion_atom_site_label_2
    _geom_torsion_atom_site_label_3
    _geom_torsion_atom_site_label_4
    _geom_torsion_site_symmetry_1
    _geom_torsion_site_symmetry_2
    _geom_torsion_site_symmetry_3
    _geom_torsion_site_symmetry_4
    _geom_torsion
    _geom_torsion_publ_flag
    O1 C1 C2 C3 . . . . 147.4(2) ?
    O1 C1 C2 C4 . . . . -141.4(2) ?
    C1 C2 C3 C10 . . . . -134.23(19) ?
    C4 C2 C3 C10 . . . . 110.6(2) ?
    C1 C2 C3 C4 . . . . 115.2(2) ?
    C1 C2 C4 C5 . . . . 154.52(19) ?
    C3 C2 C4 C5 . . . . -102.42(19) ?
    C1 C2 C4 C9 . . . . 1.5(3) ?
    C3 C2 C4 C9 . . . . 104.5(2) ?
    C1 C2 C4 C3 . . . . -103.1(2) ?
    C10 C3 C4 C5 . . . . -4.1(2) ?
    C2 C3 C4 C5 . . . . 108.85(19) ?
    C10 C3 C4 C9 . . . . 135.3(2) ?
    C2 C3 C4 C9 . . . . -111.8(2) ?
    C10 C3 C4 C2 . . . . -112.9(2) ?
    C9 C4 C5 O2 . . . . 145.1(2) ?
    C2 C4 C5 O2 . . . . -9.3(3) ?
    C3 C4 C5 O2 . . . . -75.2(2) ?
    C9 C4 C5 C6 . . . . -37.9(2) ?
    C2 C4 C5 C6 . . . . 167.68(17) ?
    C3 C4 C5 C6 . . . . 101.85(19) ?
    O2 C5 C6 C7 . . . . -135.3(2) ?
    C4 C5 C6 C7 . . . . 47.7(2) ?
    C5 C6 C7 C17 . . . . 64.7(2) ?
    C5 C6 C7 C16 . . . . -174.76(18) ?
    C5 C6 C7 C8 . . . . -55.6(2) ?
    C17 C7 C8 C9 . . . . -64.9(2) ?
    C16 C7 C8 C9 . . . . 174.16(17) ?
    C6 C7 C8 C9 . . . . 55.3(2) ?
    C5 C4 C9 O3 . . . . -141.2(2) ?
    C2 C4 C9 O3 . . . . 12.2(3) ?
    C3 C4 C9 O3 . . . . 80.3(3) ?
    C5 C4 C9 C8 . . . . 38.1(2) ?
    C2 C4 C9 C8 . . . . -168.43(18) ?
    C3 C4 C9 C8 . . . . -100.3(2) ?
    C7 C8 C9 O3 . . . . 131.5(2) ?
    C7 C8 C9 C4 . . . . -47.8(2) ?
    C2 C3 C10 C15 . . . . 4.1(3) ?
    C4 C3 C10 C15 . . . . 76.7(2) ?
    C2 C3 C10 C11 . . . . -176.62(18) ?
    C4 C3 C10 C11 . . . . -104.1(2) ?
    C15 C10 C11 C12 . . . . -0.4(3) ?
    C3 C10 C11 C12 . . . . -179.71(18) ?
    C10 C11 C12 C13 . . . . 0.8(3) ?
    C11 C12 C13 C14 . . . . -0.8(3) ?
    C12 C13 C14 C15 . . . . 0.5(3) ?
    C13 C14 C15 C10 . . . . -0.2(3) ?
    C11 C10 C15 C14 . . . . 0.1(3) ?
    C3 C10 C15 C14 . . . . 179.37(18) ?
loop_
    _geom_hbond_atom_site_label_D
    _geom_hbond_atom_site_label_H
    _geom_hbond_atom_site_label_A
    _geom_hbond_site_symmetry_A
    _geom_hbond_distance_DH
    _geom_hbond_distance_HA
    _geom_hbond_distance_DA
    _geom_hbond_angle_DHA
    _geom_hbond_publ_flag
    C3 H3 O1 3_445 1.00 2.50 3.159(3) 123 yes
    C8 H8B O2 1_455 0.99 2.58 3.365(2) 137 yes
    C16 H16C O3 4_555 0.98 2.55 3.271(3) 131 yes
    C12 H12 Cg 3_455 0.95 2.97 3.688(2) 133 yes
    C17 H17B Cg 2_555 0.98 2.97 3.916(2) 163 yes
_shelx_hkl_file
;
   0   0   3   -0.20    0.20   1
   0   0  -3    0.20    0.30   1
   0   0   4  183.60    4.00   1
   0   0  -4  182.10    3.90   1
   0   0   5    0.80    0.40   1
   0   0  -5    0.80    0.30   1
   0   0   6  182.90    4.10   1
   0   0  -6  182.50    4.10   1
   0   0   7    1.30    0.40   1
   0   0  -7    0.80    0.40   1
   0   0   8  378.80    8.60   1
   0   0  -8  379.40    8.00   1
   0   0   9    0.10    0.40   1
   0   0  -9   -0.20    0.40   1
   0   0  10   39.00    1.30   1
   0   0 -10   38.20    1.40   1
   0   0  11    0.90    0.60   1
   0   0 -11    0.50    0.60   1
   0   0  12  151.10    3.60   1
   0   0 -12  155.60    4.20   1
   0   0  13    1.50    0.60   1
   0   0 -13    1.20    0.60   1
   0   0  14    1.90    0.90   1
   0   0 -14    2.50    0.80   1
   0   0  15    0.20    0.80   1
   0   0 -15    1.20    0.70   1
   0   0  16  249.90    7.50   1
   0   0 -16  242.50    7.40   1
   0   0  17    0.50    0.90   1
   0   0 -17   -0.60    0.90   1
   0   0  18    2.00    1.30   1
   0   0 -18    1.50    1.20   1
   0   0  19   -0.60    1.50   1
   0   0 -19    1.80    1.20   1
   0   0  20  162.90   10.10   1
   0   0 -20  166.10   10.50   1
   0   0  21    4.40    2.70   1
   0   0 -21   -1.20    2.90   1
   0   0  22   26.20    3.80   1
   0   0 -22   20.70    3.40   1
   0   0  23    1.50    2.10   1
   0   0 -23   -2.20    2.50   1
   0   0 -24   -0.80    2.70   1
   0   1 -24    4.30    3.00   1
   0   1 -23   17.90    3.40   1
   0  -1  23   18.90    3.80   1
   0   1 -22   -0.20    2.10   1
   0  -1  22   -1.30    2.60   1
   0   1 -21   21.00    3.40   1
   0  -1  21   20.10    2.80   1
   0   1 -20   -1.60    2.00   1
   0  -1  20   -0.10    1.60   1
   0   1 -19    0.70    1.40   1
   0  -1  19   -1.20    1.30   1
   0   1 -18   68.60    3.10   1
   0  -1  18   74.10    3.90   1
   0   1 -17   -0.90    0.80   1
   0  -1  17    1.00    1.30   1
   0   1 -16   10.90    1.10   1
   0  -1  16    9.60    1.00   1
   0   1 -15   80.80    3.00   1
   0  -1  15   77.60    2.50   1
   0   1 -14   67.90    2.30   1
   0  -1  14   71.00    2.30   1
   0   1 -13   31.20    1.40   1
   0  -1  13   31.50    1.30   1
   0   1 -12    2.50    0.60   1
   0  -1  12    0.70    0.50   1
   0   1 -11  119.40    3.30   1
   0  -1  11  123.40    3.00   1
   0   1 -10    9.80    0.70   1
   0  -1  10   11.00    0.70   1
   0   1  -9  127.60    3.10   1
   0  -1   9  132.00    2.90   1
   0   1  -8    7.20    0.60   1
   0  -1   8    7.40    0.50   1
   0   1  -7  464.50    9.50   1
   0  -1   7  478.50    8.70   1
   0   1  -6  259.90    5.40   1
   0  -1   6  263.60    5.10   1
   0   1  -5  235.70    5.20   1
   0  -1   5  238.10    4.70   1
   0   1  -4  146.00    2.90   1
   0  -1   4  145.50    3.30   1
   0   1  -3   98.10    2.00   1
   0  -1   3   95.40    2.20   1
   0   1   3   95.70    2.70   1
   0  -1  -3   96.60    3.80   1
   0   1   4  146.30    3.90   1
   0  -1  -4  143.10    3.20   1
   0   1   5  232.80    6.00   1
   0  -1  -5  231.30    4.90   1
   0   1   6  266.20    7.50   1
   0  -1  -6  258.10    5.90   1
   0   1   7  476.20   12.20   1
   0  -1  -7  462.70    9.50   1
   0   1   8    9.90    0.80   1
   0  -1  -8    7.70    0.70   1
   0   1   9  129.80    4.20   1
   0  -1  -9  121.10    3.20   1
   0   1  10   12.30    1.10   1
   0  -1 -10   10.60    0.80   1
   0   1  11  126.70    4.30   1
   0  -1 -11  120.40    3.20   1
   0   1  12    1.80    0.90   1
   0  -1 -12    1.60    0.80   1
   0   1  13   32.10    1.80   1
   0  -1 -13   29.10    1.50   1
   0   1  14   71.80    3.30   1
   0  -1 -14   69.60    2.40   1
   0   1  15   78.20    3.10   1
   0  -1 -15   77.20    2.80   1
   0   1  16   10.00    1.10   1
   0  -1 -16   11.30    1.10   1
   0   1  17    1.10    0.90   1
   0  -1 -17   -1.30    0.80   1
   0   1  18   71.50    3.10   1
   0  -1 -18   70.90    3.10   1
   0   1  19    0.20    1.50   1
   0  -1 -19    2.60    1.40   1
   0   1  20    1.70    2.30   1
   0  -1 -20   -2.90    2.80   1
   0   1  21   19.00    2.90   1
   0  -1 -21   14.10    3.20   1
   0   1  22    3.00    2.00   1
   0  -1 -22   -3.90    3.10   1
   0   1  23   20.70    4.40   1
   0  -1 -23   19.20    3.70   1
   0  -1 -24    1.40    2.70   1
   0   2 -23    5.40    3.00   1
   0  -2  23   12.30    2.90   1
   0   2 -22   28.00    4.40   1
   0  -2  22   18.80    3.10   1
   0   2 -21   -4.60    2.10   1
   0  -2  21   -3.60    1.60   1
   0   2 -20    1.90    2.00   1
   0  -2  20    1.70    1.70   1
   0   2 -19    2.10    1.10   1
   0  -2  19    5.90    2.40   1
   0   2 -18    0.30    0.80   1
   0  -2  18   -0.30    1.00   1
   0   2 -17    2.10    0.80   1
   0  -2  17    0.50    0.80   1
   0   2 -16   23.10    1.50   1
   0  -2  16   24.20    1.60   1
   0   2 -15    5.60    0.90   1
   0  -2  15    4.80    0.90   1
   0   2 -14   33.10    1.60   1
   0  -2  14   32.00    1.60   1
   0   2 -13    4.50    0.80   1
   0  -2  13    5.50    0.80   1
   0   2 -12    6.80    0.80   1
   0  -2  12    6.80    0.80   1
   0   2 -11    5.30    0.60   1
   0  -2  11    4.40    0.60   1
   0   2 -10    4.40    0.60   1
   0  -2  10    3.20    0.60   1
   0   2  -9   89.50    2.50   1
   0  -2   9   88.70    2.60   1
   0   2  -8  755.90   15.20   1
   0  -2   8  752.70   15.50   1
   0   2  -7   -1.30    0.40   1
   0  -2   7    0.30    0.30   1
   0   2  -6  128.70    2.60   1
   0  -2   6  133.70    3.10   1
   0   2  -5   88.10    2.10   1
   0  -2   5   90.10    2.10   1
   0   2  -4   15.30    0.60   1
   0  -2   4   17.00    0.70   1
   0   2  -3 1129.20   21.50   1
   0  -2   3 1128.50   22.10   1
   0   2  -2  162.90    3.00   1
   0  -2   2  158.50    3.60   1
   0   2  -1   11.40    0.40   1
   0  -2   1   10.20    0.50   1
   0   2   0 1135.60   26.30   1
   0  -2   0 1101.30   25.10   1
   0   2   1   12.30    0.80   1
   0  -2  -1   10.90    0.70   1
   0   2   2  163.50    4.30   1
   0  -2  -2  157.30    6.00   1
   0   2   3 1104.20   36.50   1
   0  -2  -3 1112.80   25.80   1
   0   2   4   18.00    0.90   1
   0  -2  -4   16.80    0.90   1
   0   2   5   83.20    2.50   1
   0  -2  -5   91.70    2.70   1
   0   2   6  133.90    4.00   1
   0  -2  -6  131.10    2.90   1
   0   2   7   -1.90    0.70   1
   0  -2  -7   -0.90    0.50   1
   0   2   8  733.70   18.00   1
   0  -2  -8  725.60   15.30   1
   0   2   9   94.30    3.50   1
   0  -2  -9   87.70    2.40   1
   0   2  10    3.20    0.90   1
   0  -2 -10    5.10    0.70   1
   0   2  11    5.00    1.10   1
   0  -2 -11    5.60    0.70   1
   0   2  12    4.60    1.00   1
   0  -2 -12    4.50    0.70   1
   0   2  13    4.50    1.10   1
   0  -2 -13    4.40    0.80   1
   0   2  14   35.30    2.10   1
   0  -2 -14   33.50    1.70   1
   0   2  15    8.40    1.20   1
   0  -2 -15    6.30    0.90   1
   0   2  16   23.80    1.90   1
   0  -2 -16   26.80    1.70   1
   0   2  17    0.80    1.10   1
   0  -2 -17    2.60    0.80   1
   0   2  18   -0.90    1.40   1
   0  -2 -18    0.60    0.90   1
   0   2  19    6.00    2.00   1
   0  -2 -19    5.10    1.40   1
   0   2  20    3.00    2.60   1
   0  -2 -20    2.00    1.10   1
   0   2  21    0.00    1.90   1
   0  -2 -21   -5.60    2.90   1
   0   2  22   22.70    4.10   1
   0  -2 -22   23.20    3.70   1
   0   2  23   11.20    2.90   1
   0  -2 -23    8.80    3.90   1
   0   3 -23    4.00    2.80   1
   0  -3  23    6.70    3.10   1
   0   3 -22    4.70    2.60   1
   0  -3  22    0.50    1.90   1
   0   3 -21   -0.30    1.90   1
   0  -3  21    3.10    1.90   1
   0   3 -20   -1.90    2.70   1
   0  -3  20    0.50    1.10   1
   0   3 -19    5.80    2.80   1
   0  -3  19    1.30    1.00   1
   0   3 -18    6.80    1.30   1
   0  -3  18    7.20    1.30   1
   0   3 -17    1.80    0.80   1
   0  -3  17    2.30    0.80   1
   0   3 -16   66.90    2.80   1
   0  -3  16   64.50    2.70   1
   0   3 -15    1.50    0.90   1
   0  -3  15    2.80    0.80   1
   0   3 -14   13.10    1.20   1
   0  -3  14   11.30    1.00   1
   0   3 -13   41.80    1.90   1
   0  -3  13   45.60    1.90   1
   0   3 -12   18.90    1.20   1
   0  -3  12   18.00    1.10   1
   0   3 -11   64.10    2.10   1
   0  -3  11   58.00    2.10   1
   0   3 -10  157.40    3.40   1
   0  -3  10  162.50    4.20   1
   0   3  -9   47.50    1.40   1
   0  -3   9   49.10    1.70   1
   0   3  -8   17.60    0.70   1
   0  -3   8   18.50    0.90   1
   0   3  -7   20.70    0.80   1
   0  -3   7   22.20    0.90   1
   0   3  -6  283.60    6.30   1
   0  -3   6  285.40    6.40   1
   0   3  -5   77.80    1.90   1
   0  -3   5   76.00    1.90   1
   0   3  -4  630.80   12.70   1
   0  -3   4  632.20   12.90   1
   0   3  -3  102.60    2.30   1
   0  -3   3  105.30    2.10   1
   0   3  -2  516.30   10.30   1
   0  -3   2  514.80   10.30   1
   0   3  -1  123.90    2.90   1
   0  -3   1  119.80    2.80   1
   0   3   0    0.30    0.30   1
   0  -3   0    0.40    0.20   1
   0   3   1  127.00    3.50   1
   0  -3  -1  125.80    3.70   1
   0   3   2  513.60   12.50   1
   0  -3  -2  529.90   13.00   1
   0   3   3  104.30    3.20   1
   0  -3  -3  105.50    3.10   1
   0   3   4  622.10   24.00   1
   0  -3  -4  628.90   15.80   1
   0   3   5   86.40    3.80   1
   0  -3  -5   79.60    2.50   1
   0   3   6  281.70    7.90   1
   0  -3  -6  267.60    7.70   1
   0   3   7   22.10    1.30   1
   0  -3  -7   18.80    0.80   1
   0   3   8   17.70    1.20   1
   0  -3  -8   16.30    0.80   1
   0   3   9   45.90    2.00   1
   0  -3  -9   44.30    1.50   1
   0   3  10  150.60    4.90   1
   0  -3 -10  157.80    4.00   1
   0   3  11   62.60    2.90   1
   0  -3 -11   62.00    2.10   1
   0   3  12   16.80    1.50   1
   0  -3 -12   18.60    1.10   1
   0   3  13   49.70    2.60   1
   0  -3 -13   42.40    1.90   1
   0   3  14   10.40    1.40   1
   0  -3 -14   11.00    1.00   1
   0   3  15    1.50    1.00   1
   0  -3 -15    1.60    0.90   1
   0   3  16   68.70    3.70   1
   0  -3 -16   62.30    2.80   1
   0   3  17    1.90    1.60   1
   0  -3 -17    0.90    0.80   1
   0   3  18    6.30    1.90   1
   0  -3 -18    4.80    1.00   1
   0   3  19    3.20    1.80   1
   0  -3 -19    5.20    1.20   1
   0   3  20   -0.60    2.40   1
   0  -3 -20    1.20    1.20   1
   0   3  21    3.10    2.00   1
   0  -3 -21    0.10    2.10   1
   0   3  22    0.10    2.70   1
   0  -3 -22    2.90    3.50   1
   0   3  23    4.10    2.70   1
   0  -3 -23    3.20    2.90   1
   0   4 -23   -2.90    2.50   1
   0  -4  23    0.50    2.90   1
   0   4 -22    0.80    2.30   1
   0  -4  22   -0.30    2.70   1
   0   4 -21   14.80    3.20   1
   0  -4  21   22.30    2.60   1
   0   4 -20    3.20    3.00   1
   0  -4  20    1.80    1.50   1
   0   4 -19    0.30    2.00   1
   0  -4  19    1.70    1.20   1
   0   4 -18   11.80    1.30   1
   0  -4  18   13.70    1.50   1
   0   4 -17   19.90    1.50   1
   0  -4  17   18.30    1.50   1
   0   4 -16   -0.80    0.80   1
   0  -4  16    0.60    0.80   1
   0   4 -15    7.30    1.00   1
   0  -4  15    9.40    1.00   1
   0   4 -14    0.10    0.80   1
   0  -4  14    1.00    0.70   1
   0   4 -13   40.70    1.70   1
   0  -4  13   42.10    1.90   1
   0   4 -12   50.90    1.70   1
   0  -4  12   49.60    2.00   1
   0   4 -11   10.50    0.80   1
   0  -4  11   11.30    0.90   1
   0   4 -10   46.00    1.40   1
   0  -4  10   49.00    1.70   1
   0   4  -9   84.80    2.10   1
   0  -4   9   82.30    2.40   1
   0   4  -8  137.90    3.70   1
   0  -4   8  140.20    3.70   1
   0   4  -7  248.60    5.60   1
   0  -4   7  244.80    5.60   1
   0   4  -6   81.70    2.10   1
   0  -4   6   82.10    2.20   1
   0   4  -5   17.70    0.60   1
   0  -4   5   17.80    0.70   1
   0   4  -4   32.80    1.00   1
   0  -4   4   35.20    0.90   1
   0   4  -3   86.60    2.10   1
   0  -4   3   84.00    2.10   1
   0   4  -2    3.30    0.20   1
   0  -4   2    3.50    0.40   1
   0   4  -1   44.60    1.20   1
   0  -4   1   44.00    1.20   1
   0   4   0   99.90    3.00   1
   0  -4   0   99.10    2.50   1
   0   4   1   46.50    1.70   1
   0  -4  -1   44.30    1.30   1
   0   4   2    3.30    0.60   1
   0  -4  -2    3.20    0.60   1
   0   4   3   83.80    2.60   1
   0  -4  -3   90.00    4.40   1
   0   4   4   33.70    1.60   1
   0  -4  -4   33.50    1.40   1
   0   4   5   12.20    1.70   1
   0  -4  -5   14.00    0.90   1
   0   4   6   77.30    4.00   1
   0  -4  -6   75.40    2.50   1
   0   4   7  256.60    9.60   1
   0  -4  -7  248.60    6.60   1
   0   4   8  136.50    6.60   1
   0  -4  -8  129.20    4.10   1
   0   4   9   82.10    3.20   1
   0  -4  -9   78.80    2.30   1
   0   4  10   48.80    2.30   1
   0  -4 -10   46.50    1.60   1
   0   4  11    8.70    1.20   1
   0  -4 -11   11.80    0.90   1
   0   4  12   50.50    2.80   1
   0  -4 -12   48.80    2.00   1
   0   4  13   40.10    2.50   1
   0  -4 -13   38.80    1.80   1
   0   4  14   -0.70    1.10   1
   0  -4 -14   -0.60    0.70   1
   0   4  15   10.60    1.60   1
   0  -4 -15   10.60    1.00   1
   0   4  16    0.60    1.50   1
   0  -4 -16    0.00    0.70   1
   0   4  17   18.30    1.90   1
   0  -4 -17   14.30    1.40   1
   0   4  18   12.90    2.30   1
   0  -4 -18   13.30    1.30   1
   0   4  19    0.60    1.70   1
   0  -4 -19    0.20    1.30   1
   0   4  20    2.70    2.50   1
   0  -4 -20   -0.60    1.40   1
   0   4  21   13.80    2.80   1
   0  -4 -21   28.40    4.30   1
   0   4  22   -2.70    2.10   1
   0  -4 -22   -4.20    2.40   1
   0   4  23   -2.80    3.10   1
   0  -4 -23    1.30    2.70   1
   0   5 -23    3.50    2.90   1
   0  -5  23    0.60    2.30   1
   0   5 -22   -0.70    2.10   1
   0  -5  22    3.00    2.10   1
   0   5 -21    0.90    2.80   1
   0  -5  21    0.40    1.30   1
   0   5 -20    0.20    3.30   1
   0  -5  20    2.50    1.40   1
   0   5 -19   25.90    3.90   1
   0  -5  19   28.90    2.50   1
   0   5 -18   13.40    2.00   1
   0  -5  18   13.10    1.70   1
   0   5 -17    6.30    1.20   1
   0  -5  17    7.50    1.30   1
   0   5 -16    5.40    1.00   1
   0  -5  16    5.30    0.90   1
   0   5 -15    0.80    0.80   1
   0  -5  15    1.00    0.60   1
   0   5 -14  122.10    4.30   1
   0  -5  14  120.80    4.10   1
   0   5 -13    0.20    0.50   1
   0  -5  13    0.80    0.70   1
   0   5 -12    6.70    0.80   1
   0  -5  12    7.70    0.90   1
   0   5 -11   17.00    1.00   1
   0  -5  11   16.80    1.00   1
   0   5 -10   98.90    2.60   1
   0  -5  10   97.50    2.80   1
   0   5  -9    9.90    0.80   1
   0  -5   9   10.90    0.80   1
   0   5  -8   68.60    2.20   1
   0  -5   8   70.40    2.10   1
   0   5  -7    0.30    0.40   1
   0  -5   7    0.00    0.40   1
   0   5  -6  496.40   10.30   1
   0  -5   6  491.40    8.80   1
   0   5  -5   85.80    2.20   1
   0  -5   5   84.90    1.80   1
   0   5  -4    7.30    0.50   1
   0  -5   4    8.20    0.60   1
   0   5  -3    7.90    0.50   1
   0  -5   3    8.00    0.50   1
   0   5  -2   71.30    1.60   1
   0  -5   2   68.60    1.80   1
   0   5  -1   27.80    1.10   1
   0  -5   1   27.10    0.90   1
   0   5   0    2.10    0.60   1
   0  -5   0    2.10    0.40   1
   0   5   1   25.20    1.20   1
   0  -5  -1   26.30    0.90   1
   0   5   2   67.90    2.20   1
   0  -5  -2   71.60    2.30   1
   0   5   3    8.50    0.80   1
   0  -5  -3    6.80    0.70   1
   0   5   4    6.80    0.90   1
   0  -5  -4    7.20    1.10   1
   0   5   5   85.50    2.90   1
   0  -5  -5   87.40    2.80   1
   0   5   6  480.10   12.70   1
   0  -5  -6  494.20   13.40   1
   0   5   7   -1.10    1.00   1
   0  -5  -7    0.60    0.70   1
   0   5   8   66.00    3.60   1
   0  -5  -8   67.80    2.80   1
   0   5   9   15.80    1.90   1
   0  -5  -9   12.20    1.10   1
   0   5  10   97.00    5.30   1
   0  -5 -10  100.30    2.90   1
   0   5  11   15.30    2.00   1
   0  -5 -11   17.30    1.10   1
   0   5  12    7.70    2.20   1
   0  -5 -12    7.30    0.90   1
   0   5  13    1.60    2.00   1
   0  -5 -13    0.50    0.70   1
   0   5  14  116.40    5.20   1
   0  -5 -14  111.70    4.00   1
   0   5  15    1.90    1.00   1
   0  -5 -15    1.10    0.70   1
   0   5  16    8.50    1.40   1
   0  -5 -16    5.70    1.00   1
   0   5  17    6.80    2.00   1
   0  -5 -17    5.70    1.10   1
   0   5  18   13.40    2.60   1
   0  -5 -18   14.30    1.70   1
   0  -5 -19   29.80    2.40   1
   0  -5 -20    1.00    1.50   1
   0  -5 -21    0.30    2.30   1
   0  -5 -22    2.80    2.80   1
   0  -5 -23   -2.50    3.60   1
   0   6 -22    2.90    2.80   1
   0  -6  22   -1.30    1.90   1
   0   6 -21    0.70    2.20   1
   0  -6  21    3.80    1.50   1
   0   6 -20   19.90    3.50   1
   0  -6  20   22.40    2.50   1
   0   6 -19    5.50    2.90   1
   0  -6  19    0.60    1.20   1
   0   6 -18    1.00    1.70   1
   0  -6  18    2.30    1.40   1
   0   6 -17   16.20    1.60   1
   0  -6  17   17.50    1.60   1
   0   6 -16   27.00    1.80   1
   0  -6  16   27.10    1.70   1
   0   6 -15   39.10    1.90   1
   0  -6  15   39.10    2.00   1
   0   6 -14    3.90    0.70   1
   0  -6  14    5.20    0.80   1
   0   6 -13    7.80    0.90   1
   0  -6  13    8.70    1.00   1
   0   6 -12  128.30    3.50   1
   0  -6  12  124.00    4.00   1
   0   6 -11    0.10    0.50   1
   0  -6  11   -0.40    0.50   1
   0   6 -10   16.50    1.00   1
   0  -6  10   18.40    1.10   1
   0   6  -9    8.10    0.90   1
   0  -6   9   12.70    1.30   1
   0   6  -8    9.90    0.80   1
   0  -6   8   10.90    0.60   1
   0   6  -7   86.10    2.50   1
   0  -6   7   84.00    2.20   1
   0   6  -6    2.90    0.60   1
   0  -6   6    4.90    0.30   1
   0   6  -5    5.00    0.80   1
   0  -6   5    4.60    0.50   1
   0   6  -4    0.30    0.30   1
   0  -6   4    0.50    0.40   1
   0   6  -3    9.10    0.70   1
   0  -6   3    9.30    0.60   1
   0   6  -2   12.10    0.50   1
   0  -6   2   14.10    0.70   1
   0   6  -1    3.50    0.40   1
   0  -6   1    3.50    0.40   1
   0   6   0  388.40   10.60   1
   0  -6   0  399.50    9.10   1
   0   6   1    4.90    0.80   1
   0  -6  -1    4.10    0.40   1
   0   6   2   13.60    1.00   1
   0  -6  -2   13.00    0.70   1
   0   6   3    9.10    0.90   1
   0  -6  -3    8.00    0.80   1
   0   6   4    1.80    0.70   1
   0  -6  -4    0.00    0.90   1
   0   6   5    4.30    0.80   1
   0  -6  -5    4.80    0.80   1
   0   6   6    1.20    0.80   1
   0  -6  -6    3.20    0.80   1
   0   6   7   81.30    3.40   1
   0  -6  -7   86.70    3.00   1
   0   6   8   10.70    1.40   1
   0  -6  -8   11.70    1.10   1
   0   6   9    3.90    1.20   1
   0  -6  -9    8.70    1.50   1
   0   6  10   20.40    2.30   1
   0  -6 -10   19.90    1.60   1
   0   6  11   -0.40    1.30   1
   0  -6 -11    0.90    0.80   1
   0   6  12  116.60    6.70   1
   0  -6 -12  122.70    3.90   1
   0   6  13    7.90    1.70   1
   0  -6 -13    8.20    0.90   1
   0   6  14    5.40    1.80   1
   0  -6 -14    5.30    0.90   1
   0   6  15   33.00    4.10   1
   0  -6 -15   39.70    2.00   1
   0  -6 -16   27.90    1.80   1
   0  -6 -17   12.90    1.40   1
   0  -6 -18    2.00    1.10   1
   0  -6 -19    3.70    1.40   1
   0  -6 -20   21.30    2.60   1
   0  -6 -21    9.70    3.90   1
   0  -6 -22    4.60    3.90   1
   0   7 -21    4.50    3.50   1
   0  -7  21    3.10    2.00   1
   0   7 -20   -1.40    2.10   1
   0  -7  20    0.40    1.10   1
   0   7 -19    0.20    2.10   1
   0  -7  19    0.70    1.40   1
   0   7 -18    0.70    1.90   1
   0  -7  18    1.20    1.10   1
   0   7 -17   15.80    2.10   1
   0  -7  17   16.10    1.70   1
   0   7 -16   17.10    1.40   1
   0  -7  16   19.30    2.00   1
   0   7 -15    7.90    1.10   1
   0  -7  15    7.30    1.00   1
   0   7 -14   24.20    1.40   1
   0  -7  14   20.80    1.50   1
   0   7 -13   49.90    2.00   1
   0  -7  13   48.70    2.20   1
   0   7 -12   27.40    1.20   1
   0  -7  12   31.70    1.60   1
   0   7 -11    3.40    0.80   1
   0  -7  11    3.10    0.70   1
   0   7 -10    5.00    0.80   1
   0  -7  10    5.70    0.50   1
   0   7  -9    1.10    0.50   1
   0  -7   9    0.60    0.30   1
   0   7  -8   17.10    1.00   1
   0  -7   8   18.20    0.70   1
   0   7  -7   41.60    1.70   1
   0  -7   7   43.90    1.70   1
   0   7  -6    2.40    0.60   1
   0  -7   6    2.00    0.50   1
   0   7  -5  192.40    4.70   1
   0  -7   5  188.30    5.50   1
   0   7  -4   41.70    1.50   1
   0  -7   4   40.00    1.50   1
   0   7  -3   34.90    1.00   1
   0  -7   3   32.60    1.20   1
   0   7  -2   12.80    0.60   1
   0  -7   2   11.70    0.70   1
   0   7  -1    0.10    0.80   1
   0  -7   1   -0.40    0.40   1
   0   7   0    8.60    1.40   1
   0  -7   0   13.00    1.30   1
   0   7   1   -1.20    0.60   1
   0  -7  -1    0.50    0.40   1
   0   7   2   11.40    1.00   1
   0  -7  -2   11.10    0.70   1
   0   7   3   32.00    1.70   1
   0  -7  -3   35.00    1.70   1
   0   7   4   40.70    2.00   1
   0  -7  -4   41.70    2.80   1
   0   7   5  189.20    6.50   1
   0  -7  -5  199.10    8.10   1
   0   7   6    3.40    1.00   1
   0  -7  -6    1.80    0.80   1
   0   7   7   38.10    2.20   1
   0  -7  -7   43.10    2.10   1
   0   7   8   18.30    1.70   1
   0  -7  -8   16.70    1.50   1
   0   7   9    0.30    0.90   1
   0  -7  -9   -1.00    1.00   1
   0   7  10    7.40    1.40   1
   0  -7 -10    6.50    1.30   1
   0   7  11    4.50    1.50   1
   0  -7 -11    4.00    0.70   1
   0   7  12   27.60    3.50   1
   0  -7 -12   30.40    1.50   1
   0   7  13   42.90    3.80   1
   0  -7 -13   48.10    2.20   1
   0   7  14   16.90    2.80   1
   0  -7 -14   22.10    1.40   1
   0  -7 -15    4.80    1.10   1
   0  -7 -16   18.60    1.50   1
   0  -7 -17   18.70    1.90   1
   0  -7 -18    0.80    1.00   1
   0  -7 -19    0.40    1.40   1
   0  -7 -20    0.50    1.20   1
   0  -7 -21    2.40    2.60   1
   0   8 -21    1.30    2.60   1
   0  -8  21    4.80    2.30   1
   0   8 -20   24.60    3.90   1
   0  -8  20   28.00    2.60   1
   0   8 -19    2.10    2.20   1
   0  -8  19    0.60    1.30   1
   0   8 -18    4.80    2.20   1
   0  -8  18    0.20    1.00   1
   0   8 -17   -1.00    1.30   1
   0  -8  17    0.00    0.90   1
   0   8 -16    1.50    1.20   1
   0  -8  16    0.30    1.20   1
   0   8 -15    3.30    0.90   1
   0  -8  15    5.70    1.20   1
   0   8 -14   22.90    1.80   1
   0  -8  14   22.80    1.30   1
   0   8 -13   -1.00    0.70   1
   0  -8  13   -0.10    0.50   1
   0   8 -12   94.40    3.50   1
   0  -8  12   96.90    2.80   1
   0   8 -11   13.60    1.20   1
   0  -8  11   14.90    0.80   1
   0   8 -10   36.90    1.90   1
   0  -8  10   40.20    1.30   1
   0   8  -9    7.30    0.80   1
   0  -8   9    6.80    0.80   1
   0   8  -8   19.40    1.20   1
   0  -8   8   20.30    1.10   1
   0   8  -7   11.30    0.90   1
   0  -8   7   14.30    0.90   1
   0   8  -6    1.00    0.60   1
   0  -8   6    0.20    0.50   1
   0   8  -5   41.20    1.60   1
   0  -8   5   43.20    1.60   1
   0   8  -4   28.00    1.30   1
   0  -8   4   27.60    1.20   1
   0   8  -3   25.70    0.90   1
   0  -8   3   26.00    1.10   1
   0   8  -2    0.40    0.20   1
   0  -8   2    0.30    0.40   1
   0   8  -1   21.10    1.30   1
   0  -8   1   24.10    1.00   1
   0   8   0    7.40    0.90   1
   0  -8   0    7.90    0.70   1
   0   8   1   24.60    1.70   1
   0  -8  -1   23.90    1.20   1
   0   8   2   -0.30    0.70   1
   0  -8  -2    0.00    0.50   1
   0   8   3   27.20    1.50   1
   0  -8  -3   28.00    1.20   1
   0   8   4   27.90    1.70   1
   0  -8  -4   30.50    2.30   1
   0   8   5   42.20    2.30   1
   0  -8  -5   42.50    3.00   1
   0   8   6    0.00    0.90   1
   0  -8  -6   -0.70    0.80   1
   0   8   7   12.20    1.40   1
   0  -8  -7   12.00    1.20   1
   0   8   8   17.10    1.60   1
   0  -8  -8   20.00    1.50   1
   0   8   9    8.70    1.50   1
   0  -8  -9   10.80    1.40   1
   0   8  10   37.50    2.60   1
   0  -8 -10   38.20    2.20   1
   0   8  11   17.50    1.90   1
   0  -8 -11   17.60    1.80   1
   0   8  12   87.70    4.30   1
   0  -8 -12   92.10    3.40   1
   0   8  13    1.90    1.50   1
   0  -8 -13    0.20    0.70   1
   0   8  14   19.80    2.80   1
   0  -8 -14   21.60    1.40   1
   0   8  15    3.60    2.60   1
   0  -8 -15    4.60    1.10   1
   0   8  16    2.80    2.00   1
   0  -8 -16   -0.10    1.10   1
   0  -8 -17    0.00    1.00   1
   0  -8 -18    1.60    1.50   1
   0  -8 -19   -1.60    1.10   1
   0  -8 -20   29.30    4.30   1
   0  -8 -21    2.50    2.60   1
   0   9 -20    5.00    3.80   1
   0  -9  20    0.20    1.80   1
   0   9 -19    2.70    2.30   1
   0  -9  19    0.30    1.20   1
   0   9 -18    3.50    1.80   1
   0  -9  18    0.30    1.10   1
   0   9 -17    0.50    1.40   1
   0  -9  17    0.30    1.00   1
   0   9 -16   21.60    2.50   1
   0  -9  16   26.60    1.60   1
   0   9 -15    6.40    1.70   1
   0  -9  15    5.70    0.70   1
   0   9 -14    0.00    0.90   1
   0  -9  14    0.30    0.40   1
   0   9 -13    7.80    1.40   1
   0  -9  13   11.70    0.70   1
   0   9 -12    5.20    1.00   1
   0  -9  12    9.30    1.10   1
   0   9 -11    1.50    0.90   1
   0  -9  11    1.80    0.70   1
   0   9 -10    1.20    0.80   1
   0  -9  10    0.60    0.60   1
   0   9  -9   63.10    2.60   1
   0  -9   9   69.30    2.70   1
   0   9  -8    3.10    0.70   1
   0  -9   8    2.50    0.60   1
   0   9  -7   78.30    2.80   1
   0  -9   7   81.20    2.70   1
   0   9  -6    9.00    1.00   1
   0  -9   6   10.80    1.00   1
   0   9  -5   43.60    1.80   1
   0  -9   5   43.70    1.70   1
   0   9  -4    0.40    0.60   1
   0  -9   4   -0.10    0.40   1
   0   9  -3   19.30    0.70   1
   0  -9   3   19.50    1.10   1
   0   9  -2    0.50    0.30   1
   0  -9   2   -0.10    0.40   1
   0   9  -1   20.50    1.40   1
   0  -9   1   20.40    1.00   1
   0   9   0    1.40    0.90   1
   0  -9   0    0.30    0.50   1
   0   9   1   21.80    1.50   1
   0  -9  -1   19.80    1.00   1
   0   9   2    0.50    0.90   1
   0  -9  -2    0.10    0.40   1
   0   9   3   16.20    1.40   1
   0  -9  -3   18.70    1.10   1
   0   9   4    1.20    0.90   1
   0  -9  -4    0.70    0.60   1
   0   9   5   44.50    2.30   1
   0  -9  -5   38.40    2.80   1
   0   9   6    7.70    1.30   1
   0  -9  -6   10.70    1.20   1
   0   9   7   67.30    3.50   1
   0  -9  -7   88.30    3.60   1
   0   9   8    1.30    1.00   1
   0  -9  -8    2.10    1.00   1
   0   9   9   63.60    3.50   1
   0  -9  -9   66.90    3.30   1
   0   9  10    0.60    1.20   1
   0  -9 -10    1.70    1.00   1
   0   9  11    1.90    1.20   1
   0  -9 -11    2.80    1.20   1
   0   9  12    8.90    1.80   1
   0  -9 -12    9.90    1.10   1
   0   9  13   15.30    2.80   1
   0  -9 -13   11.10    1.10   1
   0   9  14   -1.40    2.40   1
   0  -9 -14    0.90    0.70   1
   0   9  15    7.40    2.10   1
   0  -9 -15    2.70    1.00   1
   0   9  16   29.30    4.50   1
   0  -9 -16   24.80    2.30   1
   0   9  17   -0.60    2.80   1
   0  -9 -17   -1.50    0.90   1
   0   9  18   -2.00    2.00   1
   0  -9 -18    2.50    1.20   1
   0  -9 -19    0.40    3.30   1
   0   9  20    3.30    3.90   1
   0  -9 -20    3.60    3.40   1
   0  10 -19   -0.50    2.60   1
   0 -10  19    2.10    1.70   1
   0  10 -18    7.50    2.10   1
   0 -10  18    4.70    1.40   1
   0  10 -17    8.20    2.20   1
   0 -10  17    7.40    1.60   1
   0  10 -16    4.80    1.50   1
   0 -10  16    4.10    1.20   1
   0  10 -15    4.10    2.00   1
   0 -10  15    5.50    1.40   1
   0  10 -14   23.70    1.90   1
   0 -10  14   28.20    2.10   1
   0  10 -13    6.70    1.50   1
   0 -10  13    4.30    1.00   1
   0  10 -12    9.70    1.40   1
   0 -10  12    9.20    1.40   1
   0  10 -11   46.10    2.90   1
   0 -10  11   50.00    2.90   1
   0  10 -10   47.00    2.40   1
   0 -10  10   48.10    2.20   1
   0  10  -9   10.90    1.10   1
   0 -10   9   10.60    1.00   1
   0  10  -8    5.00    1.00   1
   0 -10   8    4.40    0.70   1
   0  10  -7    1.90    0.70   1
   0 -10   7    0.70    0.50   1
   0  10  -6   -0.60    0.70   1
   0 -10   6    0.20    0.50   1
   0  10  -5  195.70    5.60   1
   0 -10   5  182.10    5.20   1
   0  10  -4   -0.20    0.50   1
   0 -10   4   -1.20    0.50   1
   0  10  -3   15.00    0.70   1
   0 -10   3   14.70    1.00   1
   0  10  -2   36.30    1.50   1
   0 -10   2   37.70    1.60   1
   0  10  -1   28.10    1.40   1
   0 -10   1   30.70    1.40   1
   0  10   0    6.10    1.30   1
   0 -10   0    9.60    0.90   1
   0  10   1   23.60    1.70   1
   0 -10  -1   26.90    1.30   1
   0  10   2   34.00    2.20   1
   0 -10  -2   36.20    1.50   1
   0  10   3   13.70    1.50   1
   0 -10  -3   14.70    1.00   1
   0  10   4    0.60    0.80   1
   0 -10  -4    0.40    0.60   1
   0  10   5  179.70    7.00   1
   0 -10  -5  190.40    6.40   1
   0  10   6    0.20    1.00   1
   0 -10  -6    1.20    0.80   1
   0  10   7    0.00    1.40   1
   0 -10  -7    1.50    0.90   1
   0  10   8    4.30    1.40   1
   0 -10  -8    6.30    1.10   1
   0  10   9   13.10    1.80   1
   0 -10  -9   14.70    1.50   1
   0  10  10   47.40    3.10   1
   0 -10 -10   46.70    2.70   1
   0  10  11   55.60    4.70   1
   0 -10 -11   52.60    3.00   1
   0  10  12    7.50    2.70   1
   0 -10 -12   11.20    1.60   1
   0  10  13    2.10    2.00   1
   0 -10 -13    6.90    1.10   1
   0  10  14   25.60    3.50   1
   0 -10 -14   27.00    2.20   1
   0  10  15    5.90    3.10   1
   0 -10 -15    4.20    1.20   1
   0  10  16    1.80    2.20   1
   0 -10 -16    4.10    1.20   1
   0  10  17   15.70    4.00   1
   0 -10 -17    7.30    1.70   1
   0  10  18    4.10    2.80   1
   0 -10 -18    7.40    2.60   1
   0  10  19   -1.50    2.40   1
   0 -10 -19    0.60    2.50   1
   0  11 -18   -1.20    2.20   1
   0 -11  18   -0.70    1.70   1
   0  11 -17   16.00    2.70   1
   0 -11  17   17.50    2.30   1
   0  11 -16    1.20    1.50   1
   0 -11  16    0.60    1.20   1
   0  11 -15    7.40    2.30   1
   0 -11  15   10.80    1.60   1
   0  11 -14   20.70    3.60   1
   0 -11  14   20.50    2.00   1
   0  11 -13    0.80    1.40   1
   0 -11  13   -0.10    0.90   1
   0  11 -12   40.20    3.00   1
   0 -11  12   35.10    2.40   1
   0  11 -11    0.40    1.10   1
   0 -11  11    0.40    0.80   1
   0  11 -10    1.90    1.10   1
   0 -11  10    1.90    0.90   1
   0  11  -9    5.40    1.10   1
   0 -11   9    9.30    1.20   1
   0  11  -8    6.10    1.30   1
   0 -11   8    5.20    0.80   1
   0  11  -7    4.90    0.90   1
   0 -11   7    6.60    0.80   1
   0  11  -6    8.10    1.10   1
   0 -11   6    8.90    0.90   1
   0  11  -5    0.70    0.70   1
   0 -11   5    0.80    0.50   1
   0  11  -4   88.40    4.20   1
   0 -11   4   89.20    3.10   1
   0  11  -3    2.50    1.20   1
   0 -11   3    1.70    0.60   1
   0  11  -2    6.60    0.70   1
   0 -11   2    8.40    0.80   1
   0  11  -1  398.10   10.20   1
   0 -11   1  393.30   10.10   1
   0  11   0    0.20    1.10   1
   0 -11   0    1.30    0.60   1
   0  11   1  407.80   13.00   1
   0 -11  -1  383.90   10.00   1
   0  11   2    5.10    1.20   1
   0 -11  -2    5.60    0.70   1
   0  11   3    0.70    1.00   1
   0 -11  -3    4.70    0.70   1
   0  11   4   95.80    4.40   1
   0 -11  -4   95.40    3.90   1
   0  11   5    2.00    1.00   1
   0 -11  -5    3.00    0.80   1
   0  11   6    9.30    1.50   1
   0 -11  -6   10.40    0.90   1
   0  11   7    3.50    1.20   1
   0 -11  -7    4.20    0.80   1
   0  11   8    6.20    1.70   1
   0 -11  -8    6.30    1.20   1
   0  11   9    8.00    2.20   1
   0 -11  -9    9.80    1.40   1
   0  11  10    3.00    1.90   1
   0 -11 -10    3.00    1.20   1
   0  11  11    1.00    1.80   1
   0 -11 -11    0.70    1.20   1
   0  11  12   32.50    4.20   1
   0 -11 -12   35.60    2.80   1
   0  11  13   -1.10    1.70   1
   0 -11 -13   -0.80    0.90   1
   0  11  14   17.80    3.60   1
   0 -11 -14   16.70    1.80   1
   0  11  15    6.60    2.60   1
   0 -11 -15    9.90    1.50   1
   0  11  16   -0.90    2.10   1
   0 -11 -16   -3.80    1.30   1
   0  11  17   16.30    3.40   1
   0 -11 -17   24.60    4.00   1
   0  11  18    9.30    4.10   1
   0 -11 -18   -1.40    3.30   1
   0  12 -16    2.10    2.50   1
   0 -12  16    8.30    1.60   1
   0  12 -15   15.80    2.90   1
   0 -12  15   12.00    1.90   1
   0  12 -14    1.10    2.40   1
   0 -12  14   -0.10    1.00   1
   0  12 -13   49.20    5.30   1
   0 -12  13   41.40    3.10   1
   0  12 -12   10.00    2.70   1
   0 -12  12    9.10    1.40   1
   0  12 -11   -0.10    1.20   1
   0 -12  11    0.90    0.80   1
   0  12 -10    2.70    1.40   1
   0 -12  10    0.20    0.70   1
   0  12  -9    1.40    1.30   1
   0 -12   9    0.90    0.80   1
   0  12  -8    6.40    1.50   1
   0 -12   8    7.40    1.10   1
   0  12  -7    3.40    1.30   1
   0 -12   7    0.40    0.80   1
   0  12  -6    1.00    0.90   1
   0 -12   6    1.40    0.70   1
   0  12  -5    1.20    1.60   1
   0 -12   5    1.80    0.70   1
   0  12  -4    1.30    1.40   1
   0 -12   4    2.60    0.80   1
   0  12  -3   29.40    2.20   1
   0 -12   3   27.60    1.50   1
   0  12  -2  148.80    4.40   1
   0 -12   2  151.60    4.90   1
   0  12  -1   34.90    1.70   1
   0 -12   1   33.70    1.70   1
   0  12   0    1.50    1.10   1
   0 -12   0    0.20    0.70   1
   0  12   1   36.60    2.40   1
   0 -12  -1   32.20    1.70   1
   0  12   2  147.90    5.80   1
   0 -12  -2  150.90    4.80   1
   0  12   3   27.20    2.30   1
   0 -12  -3   26.70    1.60   1
   0  12   4    4.20    1.70   1
   0 -12  -4    5.60    1.00   1
   0  12   5    1.50    2.10   1
   0 -12  -5    0.20    0.80   1
   0  12   6   -1.00    1.50   1
   0 -12  -6    1.30    0.60   1
   0  12   7    3.40    2.10   1
   0 -12  -7    0.90    0.70   1
   0  12   8    4.90    2.10   1
   0 -12  -8    7.20    1.10   1
   0  12   9    2.60    1.80   1
   0 -12  -9    1.40    1.10   1
   0  12  10    1.30    1.60   1
   0 -12 -10   -0.30    1.30   1
   0  12  11    3.70    2.00   1
   0 -12 -11   -0.10    1.10   1
   0  12  12    4.20    2.10   1
   0 -12 -12    6.80    2.10   1
   0  12  13   44.20    5.50   1
   0 -12 -13   46.30    3.00   1
   0  12  14   -1.70    2.70   1
   0 -12 -14   -0.10    1.30   1
   0  12  15   13.40    3.30   1
   0 -12 -15   10.90    1.80   1
   0  12  16    0.80    3.50   1
   0 -12 -16    9.70    3.80   1
   0  13 -15    1.30    2.50   1
   0 -13  15    0.80    1.30   1
   0  13 -14    3.30    2.50   1
   0 -13  14    1.90    1.30   1
   0  13 -13    3.80    2.70   1
   0 -13  13    3.50    1.10   1
   0  13 -12    1.00    3.00   1
   0 -13  12    0.00    0.90   1
   0  13 -11   13.10    2.90   1
   0 -13  11   13.90    1.70   1
   0  13 -10    0.30    1.10   1
   0 -13  10    1.10    0.80   1
   0  13  -9    3.20    1.20   1
   0 -13   9    6.20    1.10   1
   0  13  -8    1.80    1.20   1
   0 -13   8    1.10    0.90   1
   0  13  -7   58.70    3.90   1
   0 -13   7   64.30    3.40   1
   0  13  -6    7.40    2.20   1
   0 -13   6    4.80    1.10   1
   0  13  -5   26.30    3.40   1
   0 -13   5   29.60    2.10   1
   0  13  -4   61.60    5.50   1
   0 -13   4   65.20    3.20   1
   0  13  -3    1.80    2.10   1
   0 -13   3   -0.20    0.60   1
   0  13  -2   36.30    1.70   1
   0 -13   2   37.60    2.20   1
   0  13  -1    0.70    0.50   1
   0 -13   1    2.20    0.80   1
   0  13   0   -0.20    0.60   1
   0 -13   0    0.60    0.70   1
   0  13   1   -1.50    2.10   1
   0 -13  -1    2.70    1.00   1
   0  13   2   34.00    3.60   1
   0 -13  -2   36.50    2.20   1
   0  13   3   -0.70    1.40   1
   0 -13  -3    1.10    0.60   1
   0  13   4   75.90    6.10   1
   0 -13  -4   67.60    3.50   1
   0  13   5   24.40    3.30   1
   0 -13  -5   29.20    1.90   1
   0  13   6    5.20    1.80   1
   0 -13  -6    5.00    0.90   1
   0  13   7   66.20    5.60   1
   0 -13  -7   62.40    2.80   1
   0  13   8   -1.00    1.70   1
   0 -13  -8    1.00    0.70   1
   0  13   9    5.10    2.10   1
   0 -13  -9    7.20    1.00   1
   0  13  10   -0.50    1.70   1
   0 -13 -10    0.30    0.70   1
   0  13  11   13.80    3.30   1
   0 -13 -11   17.00    3.10   1
   0  13  12    1.30    2.10   1
   0 -13 -12    1.10    1.80   1
   0  13  13    6.00    3.40   1
   0 -13 -13    0.70    2.80   1
   0  13  14    1.30    2.10   1
   0 -13 -14    2.20    2.30   1
   0  13  15   -2.10    2.20   1
   0 -13 -15   -0.70    2.00   1
   0  14 -13    2.10    2.60   1
   0 -14  13    2.50    1.20   1
   0  14 -12    4.80    2.80   1
   0 -14  12    2.50    1.10   1
   0  14 -11    3.30    3.30   1
   0 -14  11    1.80    1.10   1
   0  14 -10    5.70    2.70   1
   0 -14  10   10.20    1.70   1
   0  14  -9    3.40    1.40   1
   0 -14   9    0.60    1.20   1
   0  14  -8   20.20    3.90   1
   0 -14   8   17.50    1.80   1
   0  14  -7   11.80    2.50   1
   0 -14   7   11.80    1.30   1
   0  14  -6   27.70    3.70   1
   0 -14   6   29.00    2.10   1
   0  14  -5    3.20    2.70   1
   0 -14   5    3.40    0.90   1
   0  14  -4   12.60    2.50   1
   0 -14   4    9.60    1.40   1
   0  14  -3   56.30    5.10   1
   0 -14   3   57.20    2.60   1
   0  14  -2   35.20    4.10   1
   0 -14   2   39.80    2.60   1
   0  14  -1   42.50    2.20   1
   0 -14   1   46.20    2.80   1
   0  14   0   48.10    2.60   1
   0 -14   0   50.30    2.90   1
   0  14   1   41.10    2.50   1
   0 -14  -1   45.00    2.70   1
   0  14   2   33.30    4.00   1
   0 -14  -2   40.10    2.60   1
   0  14   3   60.60    5.30   1
   0 -14  -3   57.40    3.20   1
   0  14   4   16.00    2.80   1
   0 -14  -4   12.80    1.40   1
   0  14   5    4.60    2.00   1
   0 -14  -5    7.70    1.00   1
   0  14   6   32.50    4.00   1
   0 -14  -6   30.50    2.00   1
   0  14   7   12.10    3.00   1
   0 -14  -7   12.80    1.30   1
   0  14   8   13.00    3.20   1
   0 -14  -8   15.60    1.50   1
   0  14   9    2.50    2.20   1
   0 -14  -9    2.70    1.00   1
   0  14  10    9.90    3.00   1
   0 -14 -10    8.80    1.50   1
   0  14  11   -0.30    2.10   1
   0 -14 -11    2.40    1.00   1
   0  14  12    4.40    2.70   1
   0 -14 -12    6.60    2.60   1
   0  14  13    4.30    3.80   1
   0 -14 -13    0.10    3.10   1
   0  15 -10   15.80    3.70   1
   0 -15  10   11.30    1.70   1
   0  15  -9    3.00    3.30   1
   0 -15   9    0.40    1.00   1
   0  15  -8    6.80    2.70   1
   0 -15   8    1.30    1.00   1
   0  15  -7   -3.80    2.10   1
   0 -15   7   -0.30    0.90   1
   0  15  -6    4.50    3.20   1
   0 -15   6    1.70    0.90   1
   0  15  -5   17.20    3.30   1
   0 -15   5   16.60    1.80   1
   0  15  -4   -0.60    2.20   1
   0 -15   4    2.70    1.10   1
   0  15  -3   -3.30    1.90   1
   0 -15   3    0.20    0.80   1
   0  15  -2    1.60    2.00   1
   0 -15   2    0.80    0.80   1
   0  15  -1    2.60    2.80   1
   0 -15   1    0.40    0.80   1
   0  15   0    1.80    1.90   1
   0 -15   0   -0.10    0.90   1
   0  15   1    5.10    3.00   1
   0 -15  -1    1.80    0.90   1
   0  15   2   -0.50    1.80   1
   0 -15  -2    1.40    0.80   1
   0  15   3    1.40    1.90   1
   0 -15  -3   -0.20    1.00   1
   0  15   4    0.00    2.60   1
   0 -15  -4    0.70    1.10   1
   0  15   5   15.20    3.00   1
   0 -15  -5   15.90    1.50   1
   0  15   6   -1.10    2.10   1
   0 -15  -6   -1.30    1.00   1
   0  15   7    1.00    2.10   1
   0 -15  -7   -0.40    1.00   1
   0  15   8    7.20    2.60   1
   0 -15  -8    4.40    1.10   1
   0  15   9   -2.80    2.40   1
   0 -15  -9    2.50    2.30   1
   0  15  10   12.80    3.40   1
   0 -15 -10   13.30    2.90   1
   0  16  -7    0.50    3.70   1
   0 -16   7   10.20    1.80   1
   0  16  -6   33.10    4.90   1
   0 -16   6   30.80    2.60   1
   0  16  -5    1.00    3.30   1
   0 -16   5   -0.30    0.90   1
   0  16  -4    0.80    2.20   1
   0 -16   4    1.60    1.20   1
   0  16  -3    7.20    3.70   1
   0 -16   3    2.20    1.20   1
   0  16  -2    0.50    2.10   1
   0 -16   2    1.20    0.80   1
   0  16  -1   -1.50    2.80   1
   0 -16   1    2.70    1.40   1
   0  16   0   23.80    4.20   1
   0 -16   0   24.50    2.40   1
   0  16   1    1.60    2.30   1
   0 -16  -1    0.50    1.10   1
   0  16   2    2.70    3.10   1
   0 -16  -2    0.00    0.80   1
   0  16   3    4.00    2.40   1
   0 -16  -3    0.10    1.00   1
   0  16   4   -1.40    2.10   1
   0 -16  -4    0.90    1.80   1
   0  16   5    4.20    3.20   1
   0 -16  -5    2.70    2.50   1
   0  16   6   32.70    5.30   1
   0 -16  -6   31.60    4.70   1
   0  16   7    9.60    3.70   1
   0 -16  -7    4.30    3.20   1
   1 -16  -6    0.70    1.50   1
  -1  16   6   -1.70    3.20   1
   1 -16  -5    5.30    1.60   1
  -1  16   5    3.10    3.40   1
   1 -16  -4    2.80    1.40   1
  -1  16   4   -0.10    2.20   1
   1 -16  -3    1.20    1.10   1
  -1  16   3    1.80    2.40   1
   1 -16  -2    7.10    1.40   1
  -1  16   2    5.10    2.50   1
   1 -16  -1   -0.50    1.10   1
  -1  16   1   -3.20    1.90   1
   1 -16   0    1.60    1.10   1
  -1  16   0   -1.30    2.10   1
   1 -16   1   -0.70    1.30   1
  -1  16  -1    2.80    3.00   1
   1 -16   2    6.40    1.40   1
  -1  16  -2    6.80    2.90   1
   1 -16   3    1.60    1.50   1
  -1  16  -3    4.80    3.30   1
   1 -16   4    4.20    1.30   1
  -1  16  -4    5.00    2.70   1
   1 -16   5    2.50    1.00   1
  -1  16  -5   10.10    3.20   1
   1 -16   6   -1.90    1.20   1
  -1  16  -6    4.80    2.80   1
   1 -15 -10   22.40    2.50   1
  -1  15  10   29.00    5.20   1
   1 -15  -9    6.70    1.60   1
  -1  15   9    1.50    3.20   1
   1 -15  -8    2.90    1.30   1
  -1  15   8    1.80    3.10   1
   1 -15  -7    3.50    1.40   1
  -1  15   7    5.10    3.20   1
   1 -15  -6   20.50    2.20   1
  -1  15   6   20.30    3.80   1
   1 -15  -5   37.00    2.90   1
  -1  15   5   34.90    4.90   1
   1 -15  -4   17.10    2.60   1
  -1  15   4   20.20    2.30   1
   1 -15  -3    0.90    1.20   1
  -1  15   3    2.00    1.10   1
   1 -15  -2    2.90    1.30   1
  -1  15   2    4.10    1.20   1
   1 -15  -1   -1.30    0.90   1
  -1  15   1    3.70    2.70   1
   1 -15   0    1.70    1.20   1
  -1  15   0    1.10    2.00   1
   1 -15   1   -0.20    1.00   1
  -1  15  -1   -2.70    2.60   1
   1 -15   2    2.70    1.20   1
  -1  15  -2    8.40    2.50   1
   1 -15   3    1.70    0.90   1
  -1  15  -3    2.60    2.30   1
   1 -15   4   18.40    2.20   1
  -1  15  -4   27.60    4.50   1
   1 -15   5   34.60    3.00   1
  -1  15  -5   35.50    5.20   1
   1 -15   6   23.80    2.30   1
  -1  15  -6   20.90    4.10   1
   1 -15   7    3.70    1.20   1
  -1  15  -7    6.00    3.30   1
   1 -15   8    0.10    1.30   1
  -1  15  -8    1.60    2.20   1
   1 -15   9    5.80    1.50   1
  -1  15  -9    5.50    2.70   1
   1 -15  10   24.40    2.60   1
  -1  15 -10   20.80    4.70   1
   1 -14 -12   11.50    3.30   1
  -1  14  12   11.90    3.30   1
   1 -14 -11   11.40    1.90   1
  -1  14  11    3.20    2.40   1
   1 -14 -10    4.30    1.50   1
  -1  14  10    8.70    2.70   1
   1 -14  -9    0.10    1.00   1
  -1  14   9    2.60    2.30   1
   1 -14  -8    2.00    1.30   1
  -1  14   8    0.90    2.10   1
   1 -14  -7    4.50    1.30   1
  -1  14   7    5.20    2.20   1
   1 -14  -6   11.90    1.70   1
  -1  14   6   13.50    2.80   1
   1 -14  -5    2.00    1.10   1
  -1  14   5    3.00    2.70   1
   1 -14  -4    4.60    1.10   1
  -1  14   4    2.60    2.20   1
   1 -14  -3    6.30    1.40   1
  -1  14   3    5.10    1.10   1
   1 -14  -2    2.40    1.10   1
  -1  14   2    3.70    1.10   1
   1 -14  -1    4.20    1.10   1
  -1  14   1    6.70    1.20   1
   1 -14   0    4.70    1.10   1
  -1  14   0    6.60    1.10   1
   1 -14   1    5.60    1.40   1
  -1  14  -1    8.20    1.10   1
   1 -14   2    0.60    0.80   1
  -1  14  -2    1.60    0.80   1
   1 -14   3    3.50    1.00   1
  -1  14  -3    2.70    2.00   1
   1 -14   4    4.80    1.30   1
  -1  14  -4    3.40    1.90   1
   1 -14   5    0.80    0.90   1
  -1  14  -5    4.60    2.70   1
   1 -14   6    9.80    1.70   1
  -1  14  -6    9.40    2.40   1
   1 -14   7    3.70    1.20   1
  -1  14  -7    3.70    2.10   1
   1 -14   8    0.60    1.30   1
  -1  14  -8    0.80    1.90   1
   1 -14   9    0.10    1.10   1
  -1  14  -9    4.20    3.20   1
   1 -14  10    4.70    1.40   1
  -1  14 -10    0.30    2.00   1
   1 -14  11    8.30    1.60   1
  -1  14 -11    4.40    2.50   1
   1 -14  12    8.30    1.40   1
  -1  14 -12    7.30    3.00   1
   1 -13 -14    9.10    3.80   1
  -1  13  14    7.00    3.80   1
   1 -13 -13    3.60    2.30   1
  -1  13  13    4.00    2.80   1
   1 -13 -12    1.70    2.10   1
  -1  13  12   -1.70    2.00   1
   1 -13 -11    5.20    2.40   1
  -1  13  11    5.80    2.50   1
   1 -13 -10   10.60    2.40   1
  -1  13  10    9.00    2.40   1
   1 -13  -9    3.60    1.10   1
  -1  13   9    3.10    2.10   1
   1 -13  -8    2.60    1.10   1
  -1  13   8    4.30    2.10   1
   1 -13  -7    4.70    1.10   1
  -1  13   7    2.70    1.90   1
   1 -13  -6   25.30    2.10   1
  -1  13   6   30.10    3.90   1
   1 -13  -5    2.10    0.90   1
  -1  13   5    2.40    1.60   1
   1 -13  -4    2.00    1.10   1
  -1  13   4    0.60    1.50   1
   1 -13  -3    7.10    1.30   1
  -1  13   3    7.30    2.20   1
   1 -13  -2   62.70    3.20   1
  -1  13   2   57.90    3.20   1
   1 -13  -1    8.60    1.30   1
  -1  13   1    5.60    1.10   1
   1 -13   0    1.00    0.80   1
  -1  13   0   -0.30    0.70   1
   1 -13   1    7.60    1.20   1
  -1  13  -1    6.80    1.10   1
   1 -13   2   62.20    3.30   1
  -1  13  -2   62.40    3.00   1
   1 -13   3    8.20    1.20   1
  -1  13  -3   10.70    1.10   1
   1 -13   4    0.10    0.70   1
  -1  13  -4    1.70    1.60   1
   1 -13   5    3.40    1.00   1
  -1  13  -5    1.40    1.70   1
   1 -13   6   24.30    2.00   1
  -1  13  -6   27.90    3.50   1
   1 -13   7    3.30    0.90   1
  -1  13  -7    3.30    1.80   1
   1 -13   8    0.30    0.90   1
  -1  13  -8    2.90    1.80   1
   1 -13   9    2.50    1.20   1
  -1  13  -9    0.90    2.60   1
   1 -13  10   10.00    1.50   1
  -1  13 -10    8.70    3.20   1
   1 -13  11    7.80    1.40   1
  -1  13 -11    5.80    2.40   1
   1 -13  12   -0.90    1.10   1
  -1  13 -12    1.10    2.10   1
   1 -13  13    1.90    1.40   1
  -1  13 -13    1.90    3.20   1
   1 -13  14    5.40    1.40   1
  -1  13 -14   -0.10    3.20   1
   1 -12 -16    5.30    2.90   1
  -1  12  16    6.70    3.00   1
   1 -12 -15    4.70    2.70   1
  -1  12  15    8.60    2.80   1
   1 -12 -14    1.40    3.00   1
  -1  12  14   -1.40    3.10   1
   1 -12 -13    4.30    2.20   1
  -1  12  13    1.10    2.10   1
   1 -12 -12   12.30    2.80   1
  -1  12  12   16.20    3.30   1
   1 -12 -11    1.50    1.80   1
  -1  12  11    4.90    2.20   1
   1 -12 -10    1.40    1.80   1
  -1  12  10    6.60    2.20   1
   1 -12  -9    5.40    1.30   1
  -1  12   9    4.80    2.10   1
   1 -12  -8   13.20    2.00   1
  -1  12   8    9.50    2.30   1
   1 -12  -7    1.60    0.90   1
  -1  12   7    0.60    1.40   1
   1 -12  -6   15.30    1.60   1
  -1  12   6   16.00    3.00   1
   1 -12  -5   14.60    1.50   1
  -1  12   5   13.30    2.30   1
   1 -12  -4   18.20    1.60   1
  -1  12   4   17.50    3.00   1
   1 -12  -3   50.50    3.60   1
  -1  12   3   56.30    4.60   1
   1 -12  -2    6.10    1.00   1
  -1  12   2    4.00    1.70   1
   1 -12  -1   43.10    2.20   1
  -1  12   1   42.10    2.10   1
   1 -12   0  108.30    3.90   1
  -1  12   0  108.90    3.70   1
   1 -12   1   42.40    2.10   1
  -1  12  -1   43.40    2.10   1
   1 -12   2    5.90    1.00   1
  -1  12  -2    4.50    0.80   1
   1 -12   3   50.50    2.20   1
  -1  12  -3   54.10    2.20   1
   1 -12   4   19.10    1.30   1
  -1  12  -4   18.40    2.60   1
   1 -12   5   12.20    1.20   1
  -1  12  -5   12.60    2.40   1
   1 -12   6   12.90    1.40   1
  -1  12  -6   12.80    2.20   1
   1 -12   7    1.50    1.00   1
  -1  12  -7    2.10    1.70   1
   1 -12   8   13.80    1.40   1
  -1  12  -8   12.70    1.60   1
   1 -12   9    6.60    1.20   1
  -1  12  -9    6.00    1.40   1
   1 -12  10    4.00    1.20   1
  -1  12 -10    2.90    1.50   1
   1 -12  11    3.20    1.00   1
  -1  12 -11    6.60    2.80   1
   1 -12  12   14.40    1.60   1
  -1  12 -12   13.80    2.80   1
   1 -12  13    6.10    1.50   1
  -1  12 -13    4.10    2.40   1
   1 -12  14    1.60    1.20   1
  -1  12 -14    0.00    1.80   1
   1 -12  15    1.60    1.30   1
  -1  12 -15    7.10    2.10   1
   1 -12  16    5.30    2.80   1
  -1  12 -16    5.40    2.20   1
   1 -11 -17    4.20    2.80   1
  -1  11  17    3.20    3.70   1
   1 -11 -16    5.00    2.80   1
  -1  11  16    4.40    2.80   1
   1 -11 -15    0.80    1.30   1
  -1  11  15    2.60    3.10   1
   1 -11 -14   11.60    2.50   1
  -1  11  14    4.00    2.40   1
   1 -11 -13    9.60    2.70   1
  -1  11  13    9.20    2.60   1
   1 -11 -12   11.70    2.40   1
  -1  11  12   14.10    2.80   1
   1 -11 -11   16.60    2.00   1
  -1  11  11   17.90    3.30   1
   1 -11 -10   10.30    1.70   1
  -1  11  10   13.70    3.00   1
   1 -11  -9   12.00    1.50   1
  -1  11   9   12.80    2.10   1
   1 -11  -8   21.20    2.00   1
  -1  11   8   23.50    3.10   1
   1 -11  -7   33.30    3.60   1
  -1  11   7   32.50    2.60   1
   1 -11  -6    4.00    0.90   1
  -1  11   6    4.80    1.20   1
   1 -11  -5    1.90    0.80   1
  -1  11   5    2.30    1.10   1
   1 -11  -4    5.20    0.90   1
  -1  11   4    6.10    1.30   1
   1 -11  -3    5.50    1.00   1
  -1  11   3    3.90    1.10   1
   1 -11  -2  102.10    3.80   1
  -1  11   2  101.30    4.70   1
   1 -11  -1   76.70    2.80   1
  -1  11   1   75.40    2.80   1
   1 -11   0    0.30    0.60   1
  -1  11   0    0.10    0.70   1
   1 -11   1   79.80    2.90   1
  -1  11  -1   77.20    2.80   1
   1 -11   2  106.00    3.50   1
  -1  11  -2  101.60    3.40   1
   1 -11   3    8.10    0.90   1
  -1  11  -3    6.90    0.80   1
   1 -11   4    7.00    0.90   1
  -1  11  -4    6.60    1.20   1
   1 -11   5    3.20    0.80   1
  -1  11  -5    2.40    1.30   1
   1 -11   6    3.40    0.80   1
  -1  11  -6    2.50    0.80   1
   1 -11   7   36.80    1.90   1
  -1  11  -7   32.40    1.80   1
   1 -11   8   27.60    1.60   1
  -1  11  -8   21.40    1.50   1
   1 -11   9   13.70    1.30   1
  -1  11  -9   14.10    1.40   1
   1 -11  10   13.70    1.40   1
  -1  11 -10   16.00    1.70   1
   1 -11  11   15.10    1.70   1
  -1  11 -11   18.30    1.90   1
   1 -11  12   14.10    1.70   1
  -1  11 -12    8.60    2.80   1
   1 -11  13   12.40    1.70   1
  -1  11 -13   11.20    2.50   1
   1 -11  14   10.80    1.70   1
  -1  11 -14   16.00    3.50   1
   1 -11  15    1.90    1.10   1
  -1  11 -15    2.00    1.70   1
   1 -11  16    0.00    1.30   1
  -1  11 -16    0.60    1.50   1
   1 -11  17   13.00    3.40   1
  -1  11 -17    2.20    2.00   1
   1 -10 -19   10.90    3.20   1
  -1  10  19    9.80    3.40   1
   1 -10 -18    6.20    2.90   1
  -1  10  18    8.80    3.50   1
   1 -10 -17    0.90    3.40   1
  -1  10  17   -1.50    3.20   1
   1 -10 -16    0.10    1.20   1
  -1  10  16    7.80    2.90   1
   1 -10 -15   20.30    2.10   1
  -1  10  15   20.30    3.80   1
   1 -10 -14   21.50    3.10   1
  -1  10  14   13.40    2.80   1
   1 -10 -13   -0.10    2.50   1
  -1  10  13   -2.50    2.40   1
   1 -10 -12    6.00    1.50   1
  -1  10  12    3.90    2.00   1
   1 -10 -11   23.50    2.20   1
  -1  10  11   19.70    3.00   1
   1 -10 -10   13.80    1.70   1
  -1  10  10   10.70    2.30   1
   1 -10  -9   22.10    2.10   1
  -1  10   9   19.00    2.10   1
   1 -10  -8    4.10    1.10   1
  -1  10   8    3.90    1.50   1
   1 -10  -7   55.30    4.00   1
  -1  10   7   56.30    3.20   1
   1 -10  -6    8.70    1.70   1
  -1  10   6    8.10    1.50   1
   1 -10  -5  175.60    9.30   1
  -1  10   5  162.60    6.40   1
   1 -10  -4  157.50    5.70   1
  -1  10   4  153.00    5.90   1
   1 -10  -3   14.50    1.20   1
  -1  10   3   16.50    1.50   1
   1 -10  -2   56.50    2.30   1
  -1  10   2   54.60    2.90   1
   1 -10  -1    0.30    0.60   1
  -1  10   1    1.40    0.90   1
   1 -10   0    1.50    0.70   1
  -1  10   0    0.20    0.60   1
   1 -10   1    0.10    0.50   1
  -1  10  -1    0.10    0.50   1
   1 -10   2   61.70    2.30   1
  -1  10  -2   57.80    2.20   1
   1 -10   3   15.50    1.10   1
  -1  10  -3   14.90    1.00   1
   1 -10   4  148.10    4.40   1
  -1  10  -4  159.20    4.60   1
   1 -10   5  171.50    5.10   1
  -1  10  -5  171.70    5.10   1
   1 -10   6    7.90    0.90   1
  -1  10  -6    7.60    0.90   1
   1 -10   7   50.90    2.20   1
  -1  10  -7   51.80    2.30   1
   1 -10   8    4.00    0.80   1
  -1  10  -8    3.30    0.80   1
   1 -10   9   20.50    1.40   1
  -1  10  -9   19.70    1.60   1
   1 -10  10   10.80    1.10   1
  -1  10 -10   13.70    1.40   1
   1 -10  11   20.50    1.50   1
  -1  10 -11   22.00    1.60   1
   1 -10  12    8.70    1.30   1
  -1  10 -12    7.90    1.60   1
   1 -10  13    0.40    0.40   1
  -1  10 -13    1.10    1.20   1
   1 -10  14   13.30    1.00   1
  -1  10 -14   19.00    3.10   1
   1 -10  15   17.40    2.00   1
  -1  10 -15   20.40    2.30   1
   1 -10  16    3.40    1.30   1
  -1  10 -16    1.20    1.50   1
   1 -10  17   -0.60    1.10   1
  -1  10 -17   -0.10    1.90   1
   1 -10  18    4.30    1.60   1
  -1  10 -18    8.50    2.20   1
   1 -10  19    6.30    2.50   1
  -1  10 -19    8.80    2.90   1
   1  -9 -20    4.40    4.10   1
  -1   9  20   11.70    4.30   1
   1  -9 -19   10.30    4.10   1
  -1   9  19    3.70    3.80   1
   1  -9 -18    4.00    2.60   1
  -1   9  18    2.00    2.70   1
   1  -9 -17    4.20    1.80   1
  -1   9  17    6.40    2.80   1
   1  -9 -16    2.90    1.70   1
  -1   9  16    5.50    3.20   1
   1  -9 -15    0.90    1.10   1
  -1   9  15    5.30    2.30   1
   1  -9 -14    8.00    3.10   1
  -1   9  14    4.10    2.70   1
   1  -9 -13    2.50    1.30   1
  -1   9  13    0.00    1.60   1
   1  -9 -12   42.40    2.80   1
  -1   9  12   39.80    3.90   1
   1  -9 -11    6.30    1.40   1
  -1   9  11    8.70    1.60   1
   1  -9 -10   20.20    2.00   1
  -1   9  10   24.40    2.10   1
   1  -9  -9   20.50    1.80   1
  -1   9   9   20.90    2.00   1
   1  -9  -8    1.70    1.00   1
  -1   9   8    3.30    1.20   1
   1  -9  -7   53.60    4.20   1
  -1   9   7   50.80    2.90   1
   1  -9  -6   57.00    3.90   1
  -1   9   6   51.90    2.90   1
   1  -9  -5    3.20    1.30   1
  -1   9   5    3.70    1.20   1
   1  -9  -4   21.70    2.10   1
  -1   9   4   25.30    1.70   1
   1  -9  -3   11.30    1.20   1
  -1   9   3   11.40    1.20   1
   1  -9  -2    9.40    0.90   1
  -1   9   2    9.60    1.40   1
   1  -9  -1    3.50    0.60   1
  -1   9   1    5.00    1.00   1
   1  -9   0   60.80    2.10   1
  -1   9   0   59.30    2.10   1
   1  -9   1    4.60    0.70   1
  -1   9  -1    4.20    0.60   1
   1  -9   2    9.70    0.80   1
  -1   9  -2    9.90    0.80   1
   1  -9   3   13.40    1.00   1
  -1   9  -3   14.00    0.80   1
   1  -9   4   22.40    1.20   1
  -1   9  -4   24.70    1.20   1
   1  -9   5    2.30    0.50   1
  -1   9  -5    2.70    0.80   1
   1  -9   6   51.50    2.00   1
  -1   9  -6   55.90    2.10   1
   1  -9   7   59.60    2.30   1
  -1   9  -7   61.20    2.40   1
   1  -9   8    1.30    0.60   1
  -1   9  -8    1.10    0.60   1
   1  -9   9   19.30    1.30   1
  -1   9  -9   19.30    1.40   1
   1  -9  10   26.40    1.10   1
  -1   9 -10   24.80    1.60   1
   1  -9  11    7.50    0.70   1
  -1   9 -11    7.50    1.00   1
   1  -9  12   38.50    1.60   1
  -1   9 -12   38.00    2.20   1
   1  -9  13    2.50    0.50   1
  -1   9 -13    4.40    1.20   1
   1  -9  14    5.60    0.80   1
  -1   9 -14    4.00    1.10   1
   1  -9  15    0.90    0.70   1
  -1   9 -15    0.30    1.70   1
   1  -9  16    1.50    0.70   1
  -1   9 -16    0.50    1.20   1
   1  -9  17    7.50    1.80   1
  -1   9 -17    6.90    1.70   1
   1  -9  18    3.00    1.50   1
  -1   9 -18    3.90    3.00   1
   1  -9  19    9.10    3.00   1
  -1   9 -19    8.00    2.60   1
   1  -9  20    8.70    2.50   1
  -1   9 -20    2.00    3.70   1
   1  -8 -20    4.60    2.80   1
   1  -8 -19   10.70    3.40   1
   1  -8 -18    2.00    1.80   1
   1  -8 -17   18.10    2.10   1
   1  -8 -16   -0.80    1.30   1
   1  -8 -15    3.00    1.40   1
   1  -8 -14   37.40    2.20   1
  -1   8  14   39.50    4.00   1
   1  -8 -13   18.30    2.10   1
  -1   8  13   17.00    3.20   1
   1  -8 -12   63.30    3.40   1
  -1   8  12   61.60    3.40   1
   1  -8 -11    8.50    1.30   1
  -1   8  11    8.90    1.40   1
   1  -8 -10   24.50    1.80   1
  -1   8  10   20.40    1.90   1
   1  -8  -9   47.10    2.60   1
  -1   8   9   43.60    2.80   1
   1  -8  -8   25.20    1.90   1
  -1   8   8   25.80    1.90   1
   1  -8  -7   40.30    3.00   1
  -1   8   7   42.40    2.60   1
   1  -8  -6   43.90    3.20   1
  -1   8   6   42.20    2.40   1
   1  -8  -5   35.30    2.90   1
  -1   8   5   36.00    2.00   1
   1  -8  -4   19.90    1.90   1
  -1   8   4   18.00    1.50   1
   1  -8  -3   13.60    1.70   1
  -1   8   3   16.00    1.30   1
   1  -8  -2   25.80    1.20   1
  -1   8   2   26.20    1.70   1
   1  -8  -1   19.50    1.00   1
  -1   8   1   19.80    1.40   1
   1  -8   0   36.30    1.40   1
  -1   8   0   34.00    1.30   1
   1  -8   1   19.60    1.00   1
  -1   8  -1   18.60    1.00   1
   1  -8   2   28.10    1.20   1
  -1   8  -2   25.20    1.10   1
   1  -8   3   17.50    0.90   1
  -1   8  -3   16.10    0.90   1
   1  -8   4   21.70    1.10   1
  -1   8  -4   20.80    0.90   1
   1  -8   5   38.40    1.50   1
  -1   8  -5   37.10    1.50   1
   1  -8   6   41.70    1.60   1
  -1   8  -6   42.30    1.80   1
   1  -8   7   43.10    1.70   1
  -1   8  -7   46.20    1.90   1
   1  -8   8   26.70    1.10   1
  -1   8  -8   26.40    1.40   1
   1  -8   9   49.10    1.60   1
  -1   8  -9   49.60    2.00   1
   1  -8  10   25.30    1.10   1
  -1   8 -10   21.10    1.30   1
   1  -8  11   10.50    0.70   1
  -1   8 -11    9.60    1.00   1
   1  -8  12   65.30    2.20   1
  -1   8 -12   66.70    2.90   1
   1  -8  13   13.60    0.90   1
  -1   8 -13   11.60    1.10   1
   1  -8  14   36.00    1.60   1
  -1   8 -14   37.40    1.80   1
   1  -8  15    1.70    0.60   1
  -1   8 -15    3.10    1.10   1
   1  -8  16    0.50    0.60   1
  -1   8 -16    0.70    1.70   1
   1  -8  17   17.80    1.40   1
  -1   8 -17   18.50    2.30   1
   1  -8  18    2.60    1.20   1
  -1   8 -18    3.50    1.90   1
   1  -8  19    7.60    1.70   1
  -1   8 -19   12.80    3.40   1
   1  -8  20   10.90    3.30   1
  -1   8 -20    7.40    2.70   1
   1  -7 -21    0.70    2.60   1
   1  -7 -20    5.00    2.80   1
   1  -7 -19    9.60    2.80   1
   1  -7 -18   -0.50    1.50   1
   1  -7 -17   14.30    1.80   1
   1  -7 -16   35.80    2.50   1
   1  -7 -15   25.90    1.80   1
   1  -7 -14   38.00    2.10   1
  -1   7  14   35.20    4.00   1
   1  -7 -13   10.70    1.80   1
  -1   7  13    5.20    2.20   1
   1  -7 -12   25.20    1.90   1
  -1   7  12   27.30    3.80   1
   1  -7 -11   12.40    1.50   1
  -1   7  11   11.90    2.40   1
   1  -7 -10    2.50    0.90   1
  -1   7  10    3.50    1.20   1
   1  -7  -9   28.00    1.80   1
  -1   7   9   26.50    2.00   1
   1  -7  -8   20.40    1.60   1
  -1   7   8   19.30    1.80   1
   1  -7  -7    1.40    0.90   1
  -1   7   7    2.10    1.00   1
   1  -7  -6  124.70    6.10   1
  -1   7   6  117.10    4.20   1
   1  -7  -5   13.90    1.80   1
  -1   7   5   10.60    1.00   1
   1  -7  -4   52.90    3.20   1
  -1   7   4   53.60    2.50   1
   1  -7  -3   94.00    4.50   1
  -1   7   3   92.00    3.30   1
   1  -7  -2   19.20    0.90   1
  -1   7   2   17.90    1.30   1
   1  -7  -1   47.20    1.60   1
  -1   7   1   46.90    2.10   1
   1  -7   0  190.10    4.60   1
  -1   7   0  190.20    4.80   1
   1  -7   1   45.60    1.60   1
  -1   7  -1   48.70    1.60   1
   1  -7   2   17.10    0.90   1
  -1   7  -2   18.90    0.90   1
   1  -7   3   86.80    2.40   1
  -1   7  -3   90.50    2.10   1
   1  -7   4   55.70    1.80   1
  -1   7  -4   54.50    1.60   1
   1  -7   5   11.40    0.80   1
  -1   7  -5   10.40    0.80   1
   1  -7   6  122.20    2.90   1
  -1   7  -6  118.90    3.50   1
   1  -7   7    2.00    0.40   1
  -1   7  -7    1.00    0.60   1
   1  -7   8   21.50    0.90   1
  -1   7  -8   18.90    1.10   1
   1  -7   9   26.80    1.10   1
  -1   7  -9   26.80    1.40   1
   1  -7  10    3.00    0.50   1
  -1   7 -10    2.60    0.70   1
   1  -7  11   14.10    0.80   1
  -1   7 -11   11.30    1.10   1
   1  -7  12   26.20    1.30   1
  -1   7 -12   28.00    1.40   1
   1  -7  13   10.70    0.90   1
  -1   7 -13   10.00    1.00   1
   1  -7  14   39.10    1.70   1
  -1   7 -14   43.00    1.90   1
   1  -7  15   24.30    1.50   1
  -1   7 -15   24.50    1.40   1
   1  -7  16   31.80    2.30   1
  -1   7 -16   33.30    1.90   1
   1  -7  17   17.80    2.00   1
  -1   7 -17   15.90    2.90   1
   1  -7  18    1.20    1.00   1
  -1   7 -18   -3.10    2.40   1
   1  -7  19    9.10    1.60   1
  -1   7 -19    8.10    2.40   1
   1  -7  20    7.70    1.80   1
  -1   7 -20   12.80    3.50   1
   1  -7  21   -0.90    1.80   1
  -1   7 -21   -0.50    2.20   1
   1  -6 -22    5.70    4.30   1
   1  -6 -21    4.30    3.80   1
   1  -6 -20   26.60    4.50   1
   1  -6 -19    6.90    2.50   1
   1  -6 -18    1.20    1.50   1
   1  -6 -17    1.70    1.20   1
   1  -6 -16    0.20    0.90   1
   1  -6 -15   -0.60    0.90   1
   1  -6 -14   32.40    1.90   1
  -1   6  14   35.10    3.90   1
   1  -6 -13   46.80    2.20   1
  -1   6  13   46.40    4.20   1
   1  -6 -12   15.70    1.70   1
  -1   6  12   11.30    2.80   1
   1  -6 -11   15.20    1.60   1
  -1   6  11   16.20    2.50   1
   1  -6 -10   18.50    1.40   1
  -1   6  10   17.30    2.50   1
   1  -6  -9    7.70    1.20   1
  -1   6   9    6.60    1.70   1
   1  -6  -8    3.80    1.20   1
  -1   6   8    4.20    1.90   1
   1  -6  -7   46.60    2.10   1
  -1   6   7   50.30    2.40   1
   1  -6  -6   34.80    2.30   1
  -1   6   6   33.50    1.90   1
   1  -6  -5    0.40    1.00   1
  -1   6   5    0.20    0.80   1
   1  -6  -4   65.20    4.10   1
  -1   6   4   64.20    2.70   1
   1  -6  -3  132.80    5.60   1
  -1   6   3  127.60    4.00   1
   1  -6  -2  286.50    8.20   1
  -1   6   2  285.60    7.60   1
   1  -6  -1    7.40    0.60   1
  -1   6   1    7.50    0.80   1
   1  -6   0  131.80    3.20   1
  -1   6   0  133.90    3.50   1
   1  -6   1    6.60    0.70   1
  -1   6  -1    7.10    0.60   1
   1  -6   2  292.40    6.60   1
  -1   6  -2  280.60    6.20   1
   1  -6   3  129.00    3.40   1
  -1   6  -3  129.40    2.90   1
   1  -6   4   66.10    1.70   1
  -1   6  -4   64.90    1.90   1
   1  -6   5    0.00    0.30   1
  -1   6  -5   -0.20    0.50   1
   1  -6   6   34.50    1.00   1
  -1   6  -6   31.70    1.30   1
   1  -6   7   48.60    1.40   1
  -1   6  -7   47.70    1.70   1
   1  -6   8    3.80    0.50   1
  -1   6  -8    2.60    0.60   1
   1  -6   9    7.20    0.50   1
  -1   6  -9    5.70    0.70   1
   1  -6  10   20.40    0.90   1
  -1   6 -10   21.70    1.30   1
   1  -6  11   15.50    0.90   1
  -1   6 -11   13.30    0.90   1
   1  -6  12   12.90    1.00   1
  -1   6 -12   12.40    0.90   1
   1  -6  13   51.80    2.20   1
  -1   6 -13   49.80    1.90   1
   1  -6  14   35.10    1.90   1
  -1   6 -14   36.00    1.70   1
   1  -6  15    0.30    0.80   1
  -1   6 -15   -0.20    0.80   1
   1  -6  16    1.40    0.70   1
  -1   6 -16    0.70    0.90   1
   1  -6  17    0.80    0.90   1
  -1   6 -17   -1.80    1.40   1
   1  -6  18   -0.30    1.20   1
  -1   6 -18    5.80    2.80   1
   1  -6  19    2.50    1.10   1
  -1   6 -19    1.90    1.90   1
   1  -6  20   25.50    2.70   1
  -1   6 -20   22.20    3.60   1
   1  -6  21    3.40    1.40   1
  -1   6 -21    0.90    3.00   1
   1  -6  22   -0.30    1.90   1
  -1   6 -22    2.80    2.70   1
   1  -5 -22    9.00    4.10   1
   1  -5 -21    2.30    2.70   1
   1  -5 -20    4.40    2.40   1
   1  -5 -19    2.20    1.30   1
   1  -5 -18    1.00    1.40   1
   1  -5 -17   -1.10    0.90   1
   1  -5 -16   16.40    1.50   1
   1  -5 -15    7.20    1.00   1
  -1   5  15    5.10    2.50   1
   1  -5 -14   38.10    2.00   1
  -1   5  14   34.10    3.80   1
   1  -5 -13   43.40    2.00   1
  -1   5  13   45.40    4.10   1
   1  -5 -12   15.80    1.40   1
  -1   5  12   14.80    2.30   1
   1  -5 -11    6.00    1.40   1
  -1   5  11    5.40    1.60   1
   1  -5 -10   13.20    1.60   1
  -1   5  10   18.90    2.10   1
   1  -5  -9   40.00    2.20   1
  -1   5   9   39.40    3.00   1
   1  -5  -8   40.00    2.00   1
  -1   5   8   37.90    3.00   1
   1  -5  -7  188.30    5.70   1
  -1   5   7  181.10    9.50   1
   1  -5  -6   44.40    2.60   1
  -1   5   6   44.70    2.80   1
   1  -5  -5   63.00    3.20   1
  -1   5   5   61.60    2.50   1
   1  -5  -4  181.90    7.40   1
  -1   5   4  171.00    5.30   1
   1  -5  -3  296.60   11.00   1
  -1   5   3  304.70    8.20   1
   1  -5  -2   24.20    1.70   1
  -1   5   2   24.10    1.30   1
   1  -5  -1   71.20    2.40   1
  -1   5   1   70.10    2.30   1
   1  -5   0   -0.30    0.30   1
  -1   5   0   -0.20    0.30   1
   1  -5   1   72.00    1.80   1
  -1   5  -1   69.70    1.80   1
   1  -5   2   24.50    1.00   1
  -1   5  -2   22.50    0.80   1
   1  -5   3  303.30    5.70   1
  -1   5  -3  301.00    5.60   1
   1  -5   4  176.90    3.50   1
  -1   5  -4  176.80    4.90   1
   1  -5   5   60.00    1.40   1
  -1   5  -5   62.90    1.90   1
   1  -5   6   45.30    1.30   1
  -1   5  -6   44.20    1.50   1
   1  -5   7  190.50    4.10   1
  -1   5  -7  191.90    4.60   1
   1  -5   8   37.60    1.20   1
  -1   5  -8   38.70    1.50   1
   1  -5   9   41.60    1.60   1
  -1   5  -9   41.50    1.70   1
   1  -5  10   17.80    0.90   1
  -1   5 -10   16.80    0.90   1
   1  -5  11    6.30    0.70   1
  -1   5 -11    6.00    0.70   1
   1  -5  12   18.50    1.10   1
  -1   5 -12   16.60    1.10   1
   1  -5  13   40.30    1.90   1
  -1   5 -13   40.40    1.60   1
   1  -5  14   36.70    1.80   1
  -1   5 -14   35.70    1.90   1
   1  -5  15    5.00    0.90   1
  -1   5 -15    5.60    0.90   1
   1  -5  16   19.10    1.40   1
  -1   5 -16   18.00    1.60   1
   1  -5  17   -0.50    0.80   1
  -1   5 -17    1.10    1.10   1
   1  -5  18    0.20    1.00   1
  -1   5 -18    3.00    2.50   1
   1  -5  19    3.50    1.30   1
  -1   5 -19    1.80    1.90   1
   1  -5  20    2.10    1.20   1
  -1   5 -20   -0.90    1.80   1
   1  -5  21   -0.10    1.20   1
  -1   5 -21    0.70    3.00   1
   1  -5  22    5.60    2.50   1
  -1   5 -22    2.00    3.10   1
   1  -4 -23    4.00    3.80   1
   1  -4 -22    3.90    2.70   1
   1  -4 -21    8.40    3.10   1
   1  -4 -20    3.70    3.40   1
   1  -4 -19   13.90    1.80   1
   1  -4 -18    8.50    1.50   1
   1  -4 -17   26.90    1.90   1
   1  -4 -16   10.10    1.20   1
  -1   4  16    5.60    2.10   1
   1  -4 -15   59.70    2.50   1
  -1   4  15   55.40    4.60   1
   1  -4 -14   11.30    1.10   1
  -1   4  14   15.60    2.70   1
   1  -4 -13   47.10    2.10   1
  -1   4  13   42.70    4.00   1
   1  -4 -12   65.30    2.40   1
  -1   4  12   65.30    4.40   1
   1  -4 -11   80.90    3.20   1
  -1   4  11   83.60    4.80   1
   1  -4 -10   26.30    1.80   1
  -1   4  10   29.70    2.60   1
   1  -4  -9  109.30    3.90   1
  -1   4   9  109.30    5.90   1
   1  -4  -8    8.30    1.20   1
  -1   4   8    5.80    1.40   1
   1  -4  -7   19.70    1.20   1
  -1   4   7   20.60    2.30   1
   1  -4  -6  119.20    3.60   1
  -1   4   6  117.70    5.20   1
   1  -4  -5  556.70   20.40   1
  -1   4   5  573.70   21.70   1
   1  -4  -4   29.90    2.00   1
  -1   4   4   27.70    2.20   1
   1  -4  -3   20.10    1.50   1
  -1   4   3   21.50    1.10   1
   1  -4  -2  126.30    5.20   1
  -1   4   2  133.40    3.70   1
   1  -4  -1  212.90    5.70   1
  -1   4   1  217.40    6.10   1
   1  -4   0    0.80    0.40   1
  -1   4   0    1.20    0.30   1
   1  -4   1  209.40    4.60   1
  -1   4  -1  207.90    4.50   1
   1  -4   2  126.60    2.60   1
  -1   4  -2  128.70    2.70   1
   1  -4   3   20.30    0.70   1
  -1   4  -3   20.80    0.70   1
   1  -4   4   28.60    0.80   1
  -1   4  -4   28.00    1.00   1
   1  -4   5  563.50   10.40   1
  -1   4  -5  544.90   11.20   1
   1  -4   6  120.70    2.60   1
  -1   4  -6  119.30    3.00   1
   1  -4   7   23.90    1.00   1
  -1   4  -7   24.00    1.00   1
   1  -4   8    6.80    0.60   1
  -1   4  -8    6.10    0.60   1
   1  -4   9  110.30    3.00   1
  -1   4  -9  108.60    2.50   1
   1  -4  10   27.70    1.30   1
  -1   4 -10   27.00    1.10   1
   1  -4  11   86.90    2.80   1
  -1   4 -11   83.60    2.30   1
   1  -4  12   61.80    2.20   1
  -1   4 -12   62.20    2.00   1
   1  -4  13   48.70    2.00   1
  -1   4 -13   43.70    1.90   1
   1  -4  14   13.20    1.10   1
  -1   4 -14   13.20    1.10   1
   1  -4  15   51.60    2.40   1
  -1   4 -15   53.00    2.30   1
   1  -4  16    8.70    1.00   1
  -1   4 -16    7.00    1.10   1
   1  -4  17   28.20    1.80   1
  -1   4 -17   28.30    1.90   1
   1  -4  18    7.60    1.30   1
  -1   4 -18    9.80    1.50   1
   1  -4  19   17.70    1.70   1
  -1   4 -19   18.00    2.90   1
   1  -4  20    0.10    1.00   1
  -1   4 -20    2.60    1.90   1
   1  -4  21   10.20    1.70   1
  -1   4 -21   10.90    3.10   1
   1  -4  22    0.40    1.30   1
  -1   4 -22    4.20    3.40   1
  -1   4 -23    1.10    3.50   1
   1  -3 -23   19.30    4.00   1
   1  -3 -22   25.50    4.10   1
   1  -3 -21   -1.10    2.30   1
  -1   3  21    1.20    2.00   1
   1  -3 -20    5.20    2.30   1
  -1   3  20    6.90    2.10   1
   1  -3 -19   12.30    2.00   1
  -1   3  19   11.10    2.30   1
   1  -3 -18    2.40    1.00   1
  -1   3  18    4.90    2.60   1
   1  -3 -17    0.70    0.90   1
  -1   3  17   -1.10    1.90   1
   1  -3 -16    2.00    0.90   1
  -1   3  16    0.40    1.60   1
   1  -3 -15   10.00    1.20   1
  -1   3  15    9.80    1.60   1
   1  -3 -14    1.60    0.90   1
  -1   3  14    1.90    1.20   1
   1  -3 -13   28.90    1.60   1
  -1   3  13   26.40    1.90   1
   1  -3 -12   42.70    1.80   1
  -1   3  12   44.90    2.40   1
   1  -3 -11  231.00    5.80   1
  -1   3  11  233.40   10.80   1
   1  -3 -10  170.10    5.60   1
  -1   3  10  174.80    7.80   1
   1  -3  -9   16.20    1.20   1
  -1   3   9   13.80    2.10   1
   1  -3  -8   78.40    2.80   1
  -1   3   8   80.30    4.10   1
   1  -3  -7  181.70    5.20   1
  -1   3   7  184.10    9.30   1
   1  -3  -6   -0.40    0.60   1
  -1   3   6   -0.20    0.90   1
   1  -3  -5  147.30    4.50   1
  -1   3   5  145.10    6.00   1
   1  -3  -4  269.70   10.60   1
  -1   3   4  278.10   10.20   1
   1  -3  -3  200.30    7.80   1
  -1   3   3  192.80    7.60   1
   1  -3  -2   66.00    2.90   1
  -1   3   2   59.60    2.00   1
   1  -3  -1  100.60    2.80   1
  -1   3   1   93.60    2.70   1
   1  -3   0  480.70   12.00   1
  -1   3   0  467.60    9.70   1
   1  -3   1   99.10    2.10   1
  -1   3  -1   97.00    2.20   1
   1  -3   2   64.20    1.40   1
  -1   3  -2   65.90    1.50   1
   1  -3   3  192.10    3.80   1
  -1   3  -3  194.10    4.40   1
   1  -3   4  269.20    4.90   1
  -1   3  -4  269.40    5.70   1
   1  -3   5  156.80    3.30   1
  -1   3  -5  148.90    3.40   1
   1  -3   6    0.70    0.30   1
  -1   3  -6    0.10    0.30   1
   1  -3   7  188.80    4.40   1
  -1   3  -7  186.50    4.20   1
   1  -3   8   78.70    2.20   1
  -1   3  -8   77.90    1.90   1
   1  -3   9   15.20    0.80   1
  -1   3  -9   14.00    0.70   1
   1  -3  10  179.20    4.50   1
  -1   3 -10  172.10    3.70   1
   1  -3  11  237.40    6.10   1
  -1   3 -11  238.30    5.70   1
   1  -3  12   46.50    1.80   1
  -1   3 -12   45.80    1.80   1
   1  -3  13   29.20    1.40   1
  -1   3 -13   28.40    1.50   1
   1  -3  14    1.20    0.70   1
  -1   3 -14    0.60    0.60   1
   1  -3  15   13.40    1.20   1
  -1   3 -15   10.70    1.20   1
   1  -3  16    2.70    0.90   1
  -1   3 -16    2.20    0.80   1
   1  -3  17    1.40    0.80   1
  -1   3 -17    1.50    0.80   1
   1  -3  18    2.70    0.80   1
  -1   3 -18    3.10    1.00   1
   1  -3  19    9.30    1.50   1
  -1   3 -19   15.90    2.70   1
   1  -3  20    4.60    1.40   1
  -1   3 -20    7.10    2.90   1
   1  -3  21    2.60    1.70   1
  -1   3 -21    3.90    3.10   1
   1  -3  22   35.40    3.10   1
  -1   3 -22   30.60    4.80   1
   1  -3  23   21.90    4.30   1
  -1   3 -23   20.40    4.50   1
   1  -2 -23    4.10    2.70   1
  -1   2  23    6.00    3.30   1
   1  -2 -22   19.40    4.40   1
  -1   2  22   20.40    3.50   1
   1  -2 -21    0.80    2.20   1
  -1   2  21    3.90    2.70   1
   1  -2 -20   38.30    4.50   1
  -1   2  20   35.20    4.20   1
   1  -2 -19   17.70    2.10   1
  -1   2  19   18.00    3.10   1
   1  -2 -18   33.60    2.10   1
  -1   2  18   32.20    3.50   1
   1  -2 -17   44.20    2.40   1
  -1   2  17   47.10    3.00   1
   1  -2 -16   11.90    1.20   1
  -1   2  16   13.60    1.60   1
   1  -2 -15   18.40    1.50   1
  -1   2  15   19.70    1.60   1
   1  -2 -14   52.20    2.30   1
  -1   2  14   52.30    2.80   1
   1  -2 -13   50.30    2.00   1
  -1   2  13   56.70    2.70   1
   1  -2 -12   10.10    1.00   1
  -1   2  12   10.50    1.30   1
   1  -2 -11   37.50    1.60   1
  -1   2  11   42.70    2.20   1
   1  -2 -10   20.60    1.10   1
  -1   2  10   19.20    1.40   1
   1  -2  -9   11.70    0.80   1
  -1   2   9   11.50    1.10   1
   1  -2  -8   99.60    3.20   1
  -1   2   8   97.70    3.30   1
   1  -2  -7  320.90    8.80   1
  -1   2   7  330.00   12.10   1
   1  -2  -6  137.80    4.80   1
  -1   2   6  139.90    5.60   1
   1  -2  -5  652.90   16.00   1
  -1   2   5  674.20   23.30   1
   1  -2  -4   30.10    1.80   1
  -1   2   4   25.40    1.70   1
   1  -2  -3  846.70   29.60   1
  -1   2   3  806.90   26.80   1
   1  -2  -2  139.90    5.50   1
  -1   2   2  139.70    5.40   1
   1  -2  -1  168.30    6.30   1
  -1   2   1  164.40    4.20   1
   1  -2   0  646.20   12.70   1
  -1   2   0  640.90   13.10   1
   1  -2   1  166.60    3.20   1
  -1   2  -1  169.80    3.60   1
   1  -2   2  142.40    2.90   1
  -1   2  -2  140.20    2.70   1
   1  -2   3  813.60   13.80   1
  -1   2  -3  806.80   15.50   1
   1  -2   4   26.70    0.80   1
  -1   2  -4   26.60    0.90   1
   1  -2   5  652.40   13.10   1
  -1   2  -5  648.20   12.70   1
   1  -2   6  146.60    3.50   1
  -1   2  -6  146.30    2.80   1
   1  -2   7  343.60    7.80   1
  -1   2  -7  331.40    6.20   1
   1  -2   8   97.30    2.50   1
  -1   2  -8   97.10    2.50   1
   1  -2   9   12.70    0.70   1
  -1   2  -9   11.50    0.70   1
   1  -2  10   20.80    1.00   1
  -1   2 -10   20.10    1.00   1
   1  -2  11   44.60    1.60   1
  -1   2 -11   44.30    1.70   1
   1  -2  12    7.20    0.80   1
  -1   2 -12    8.40    0.80   1
   1  -2  13   53.60    2.10   1
  -1   2 -13   54.80    2.00   1
   1  -2  14   56.50    2.30   1
  -1   2 -14   58.40    2.20   1
   1  -2  15   18.00    1.30   1
  -1   2 -15   17.10    1.30   1
   1  -2  16   12.80    1.20   1
  -1   2 -16   13.70    1.30   1
   1  -2  17   45.80    2.30   1
  -1   2 -17   47.00    2.30   1
   1  -2  18   26.40    1.80   1
  -1   2 -18   26.30    1.70   1
   1  -2  19   18.60    1.80   1
  -1   2 -19   16.10    1.70   1
   1  -2  20   39.40    2.90   1
  -1   2 -20   42.00    4.20   1
   1  -2  21    1.90    1.20   1
  -1   2 -21    2.90    2.30   1
   1  -2  22   14.20    2.00   1
  -1   2 -22   13.60    3.10   1
   1  -2  23    3.50    2.50   1
  -1   2 -23    3.60    2.70   1
   1  -1 -23   32.80    5.40   1
  -1   1  23   35.90    4.80   1
   1  -1 -22   10.50    3.20   1
  -1   1  22    9.80    2.60   1
   1  -1 -21   13.00    3.90   1
  -1   1  21    8.20    2.50   1
   1  -1 -20   15.60    3.10   1
  -1   1  20   11.10    2.70   1
   1  -1 -19    5.30    1.50   1
  -1   1  19    7.40    2.00   1
   1  -1 -18    5.40    1.10   1
  -1   1  18    5.20    2.10   1
   1  -1 -17    0.70    0.80   1
  -1   1  17    0.50    0.90   1
   1  -1 -16   75.70    3.00   1
  -1   1  16   76.60    3.20   1
   1  -1 -15   17.10    1.30   1
  -1   1  15   20.10    1.50   1
   1  -1 -14   22.90    1.40   1
  -1   1  14   19.70    1.70   1
   1  -1 -13   32.70    1.60   1
  -1   1  13   33.50    2.10   1
   1  -1 -12   33.30    1.50   1
  -1   1  12   32.60    2.00   1
   1  -1 -11    1.80    0.70   1
  -1   1  11    1.60    1.00   1
   1  -1 -10    1.20    0.60   1
  -1   1  10    3.00    0.90   1
   1  -1  -9   53.10    1.90   1
  -1   1   9   59.30    2.30   1
   1  -1  -8   14.90    0.90   1
  -1   1   8   18.70    1.10   1
   1  -1  -7  198.80    5.40   1
  -1   1   7  202.80    5.90   1
   1  -1  -6   32.80    1.50   1
  -1   1   6   34.90    1.50   1
   1  -1  -5  603.00   14.90   1
  -1   1   5  627.30   21.50   1
   1  -1  -4 1560.10   36.20   1
  -1   1   4 1607.00   52.00   1
   1  -1  -3  749.10   25.90   1
  -1   1   3  755.10   25.10   1
   1  -1  -2  238.30    8.40   1
  -1   1   2  234.60    8.20   1
   1  -1  -1  510.60   17.80   1
  -1   1   1  510.00   12.70   1
   1  -1   0 1452.80   33.50   1
  -1   1   0 1478.80   34.00   1
   1  -1   1  504.10    8.60   1
  -1   1  -1  512.00   10.10   1
   1  -1   2  244.80    4.60   1
  -1   1  -2  239.10    4.90   1
   1  -1   3  756.30   14.90   1
  -1   1  -3  750.30   14.70   1
   1  -1   4 1599.50   30.20   1
  -1   1  -4 1578.50   25.50   1
   1  -1   5  607.80   12.00   1
  -1   1  -5  617.30   12.10   1
   1  -1   6   32.30    1.10   1
  -1   1  -6   33.00    1.10   1
   1  -1   7  204.80    4.70   1
  -1   1  -7  201.80    4.70   1
   1  -1   8   15.00    0.60   1
  -1   1  -8   16.30    0.70   1
   1  -1   9   54.80    1.50   1
  -1   1  -9   55.80    1.70   1
   1  -1  10    1.80    0.40   1
  -1   1 -10    1.60    0.50   1
   1  -1  11    1.50    0.50   1
  -1   1 -11    3.10    0.60   1
   1  -1  12   35.30    1.30   1
  -1   1 -12   31.20    1.40   1
   1  -1  13   31.80    1.40   1
  -1   1 -13   30.80    1.50   1
   1  -1  14   21.90    1.40   1
  -1   1 -14   21.50    1.30   1
   1  -1  15   19.30    1.30   1
  -1   1 -15   18.70    1.30   1
   1  -1  16   77.20    3.10   1
  -1   1 -16   76.60    3.10   1
   1  -1  17    2.70    0.80   1
  -1   1 -17    2.60    0.80   1
   1  -1  18    8.20    1.20   1
  -1   1 -18    4.20    1.10   1
   1  -1  19    7.00    1.20   1
  -1   1 -19    4.60    1.60   1
   1  -1  20   11.90    1.70   1
  -1   1 -20    5.90    2.80   1
   1  -1  21   11.40    2.80   1
  -1   1 -21    7.70    2.50   1
   1  -1  22    4.40    3.00   1
  -1   1 -22    7.00    3.00   1
   1  -1  23   36.10    4.80   1
  -1   1 -23   42.00    5.10   1
   1   0 -23   -3.30    3.60   1
  -1   0  23    1.00    2.00   1
   1   0 -22    3.20    2.60   1
  -1   0  22    1.10    2.00   1
   1   0 -21   17.40    3.60   1
  -1   0  21   10.80    2.60   1
   1   0 -20   26.80    4.10   1
  -1   0  20   29.60    3.40   1
   1   0 -19   13.50    1.70   1
  -1   0  19    8.70    2.00   1
   1   0 -18   12.40    1.40   1
  -1   0  18   10.30    2.00   1
   1   0 -17   85.80    3.50   1
  -1   0  17   87.40    3.70   1
   1   0 -16    0.20    0.70   1
  -1   0  16   -0.30    0.80   1
   1   0 -15   51.20    2.30   1
  -1   0  15   51.20    2.40   1
   1   0 -14   64.10    2.40   1
  -1   0  14   70.00    2.70   1
   1   0 -13  110.70    3.60   1
  -1   0  13  115.70    3.60   1
   1   0 -12   43.00    1.70   1
  -1   0  12   41.90    1.80   1
   1   0 -11   23.50    1.20   1
  -1   0  11   24.20    1.30   1
   1   0 -10   74.00    2.20   1
  -1   0  10   74.70    2.20   1
   1   0  -9   29.90    1.20   1
  -1   0   9   32.90    1.50   1
   1   0  -8   17.20    0.90   1
  -1   0   8   15.80    1.00   1
   1   0  -7  185.50    4.30   1
  -1   0   7  190.40    5.40   1
   1   0  -6  526.50   10.70   1
  -1   0   6  523.70   13.20   1
   1   0  -5    8.70    0.70   1
  -1   0   5    7.20    0.70   1
   1   0  -4    1.40    0.40   1
  -1   0   4    1.00    0.40   1
   1   0  -3   16.90    0.80   1
  -1   0   3   15.40    1.10   1
   1   0  -2   86.90    3.70   1
  -1   0   2   83.30    3.50   1
   1   0  -1  363.60    9.00   1
  -1   0   1  362.20    9.10   1
   1   0   0    0.20    0.10   1
  -1   0   0    0.10    0.30   1
   1   0   1  350.60    7.10   1
  -1   0  -1  365.20   13.40   1
   1   0   2   83.80    1.60   1
  -1   0  -2   85.50    2.50   1
   1   0   3   17.00    0.50   1
  -1   0  -3   16.90    0.50   1
   1   0   4    1.60    0.20   1
  -1   0  -4    1.90    0.30   1
   1   0   5    7.60    0.50   1
  -1   0  -5    8.30    0.40   1
   1   0   6  537.90   11.00   1
  -1   0  -6  524.70   10.60   1
   1   0   7  194.20    4.40   1
  -1   0  -7  197.10    4.40   1
   1   0   8   16.80    0.70   1
  -1   0  -8   16.20    0.80   1
   1   0   9   31.80    1.10   1
  -1   0  -9   33.00    1.20   1
   1   0  10   70.70    1.90   1
  -1   0 -10   69.00    2.00   1
   1   0  11   26.80    1.10   1
  -1   0 -11   27.30    1.20   1
   1   0  12   44.40    1.60   1
  -1   0 -12   41.30    1.60   1
   1   0  13  112.90    3.10   1
  -1   0 -13  111.20    3.40   1
   1   0  14   64.30    2.20   1
  -1   0 -14   61.80    2.30   1
   1   0  15   53.80    2.00   1
  -1   0 -15   52.20    2.40   1
   1   0  16   -0.60    0.60   1
  -1   0 -16   -0.40    0.70   1
   1   0  17   86.20    2.80   1
  -1   0 -17   82.80    3.30   1
   1   0  18   13.90    1.20   1
  -1   0 -18   14.00    1.40   1
   1   0  19   12.70    2.10   1
  -1   0 -19   12.90    1.60   1
   1   0  20   22.30    3.20   1
  -1   0 -20   22.50    2.20   1
   1   0  21   14.00    2.80   1
  -1   0 -21   14.70    3.10   1
   1   0  22    2.20    2.20   1
  -1   0 -22    0.20    3.20   1
   1   0  23   -1.40    2.00   1
  -1   0 -23    0.10    2.20   1
   1   1 -23   40.00    5.80   1
  -1  -1  23   43.70    5.60   1
   1   1 -22   13.40    3.40   1
  -1  -1  22    6.50    2.60   1
   1   1 -21    6.10    2.50   1
  -1  -1  21    3.70    2.50   1
   1   1 -20   14.40    3.10   1
  -1  -1  20   14.40    2.30   1
   1   1 -19    6.20    1.20   1
  -1  -1  19    2.30    2.20   1
   1   1 -18    5.50    1.30   1
  -1  -1  18    5.90    1.70   1
   1   1 -17    0.30    0.90   1
  -1  -1  17   -0.30    1.00   1
   1   1 -16   74.60    3.10   1
  -1  -1  16   79.30    3.40   1
   1   1 -15   18.30    1.20   1
  -1  -1  15   19.10    1.40   1
   1   1 -14   23.30    1.30   1
  -1  -1  14   23.10    1.40   1
   1   1 -13   32.80    1.50   1
  -1  -1  13   31.50    1.50   1
   1   1 -12   32.90    1.50   1
  -1  -1  12   34.30    1.50   1
   1   1 -11    1.20    0.60   1
  -1  -1  11    0.60    0.60   1
   1   1 -10    1.60    0.60   1
  -1  -1  10    1.70    0.60   1
   1   1  -9   53.50    1.70   1
  -1  -1   9   58.20    1.80   1
   1   1  -8   15.80    0.80   1
  -1  -1   8   16.90    0.90   1
   1   1  -7  199.30    4.50   1
  -1  -1   7  202.30    4.70   1
   1   1  -6   33.50    1.20   1
  -1  -1   6   33.40    1.10   1
   1   1  -5  606.20   12.30   1
  -1  -1   5  608.20   12.20   1
   1   1  -4 1564.50   25.60   1
  -1  -1   4 1562.60   29.20   1
   1   1  -3  756.30   12.90   1
  -1  -1   3  762.10   18.00   1
   1   1  -2  242.70    5.00   1
  -1  -1   2  240.30    5.00   1
   1   1  -1  515.40   12.60   1
  -1  -1   1  511.00   12.60   1
   1   1   0 1471.40   34.20   1
  -1  -1   0 1504.80   50.10   1
   1   1   1  511.00    8.50   1
  -1  -1  -1  506.20    9.70   1
   1   1   2  239.20    4.30   1
  -1  -1  -2  242.70    4.90   1
   1   1   3  759.40   14.50   1
  -1  -1  -3  758.90   14.50   1
   1   1   4 1584.90   30.10   1
  -1  -1  -4 1570.70   29.10   1
   1   1   5  614.00   12.20   1
  -1  -1  -5  601.50   11.80   1
   1   1   6   32.20    1.00   1
  -1  -1  -6   33.70    1.00   1
   1   1   7  202.60    4.80   1
  -1  -1  -7  203.20    4.50   1
   1   1   8   17.30    0.80   1
  -1  -1  -8   17.00    0.70   1
   1   1   9   60.80    2.00   1
  -1  -1  -9   54.90    1.70   1
   1   1  10    2.10    0.50   1
  -1  -1 -10    1.30    0.50   1
   1   1  11    0.90    0.40   1
  -1  -1 -11    2.40    0.60   1
   1   1  12   35.30    1.50   1
  -1  -1 -12   32.50    1.40   1
   1   1  13   32.50    1.50   1
  -1  -1 -13   31.80    1.40   1
   1   1  14   20.00    1.10   1
  -1  -1 -14   23.60    1.30   1
   1   1  15   17.60    1.10   1
  -1  -1 -15   16.60    1.20   1
   1   1  16   77.30    2.60   1
  -1  -1 -16   76.70    3.00   1
   1   1  17    1.20    0.90   1
  -1  -1 -17    1.60    0.70   1
   1   1  18    4.80    1.20   1
  -1  -1 -18    3.40    1.00   1
   1   1  19    4.80    1.80   1
  -1  -1 -19    5.40    1.20   1
   1   1  20   15.30    3.00   1
  -1  -1 -20   10.00    1.80   1
   1   1  21    9.80    2.50   1
  -1  -1 -21    6.00    2.40   1
   1   1  22   11.20    2.90   1
  -1  -1 -22    7.80    2.90   1
   1   1  23   38.90    5.00   1
  -1  -1 -23   38.50    5.70   1
   1   2 -23    1.50    3.80   1
  -1  -2  23    7.00    2.80   1
   1   2 -22   14.80    4.50   1
  -1  -2  22   17.20    3.10   1
   1   2 -21    1.90    2.40   1
  -1  -2  21    6.40    2.40   1
   1   2 -20   38.80    4.10   1
  -1  -2  20   48.60    4.10   1
   1   2 -19   18.50    2.30   1
  -1  -2  19   16.80    2.40   1
   1   2 -18   29.50    1.90   1
  -1  -2  18   27.70    2.80   1
   1   2 -17   43.00    2.30   1
  -1  -2  17   52.30    3.20   1
   1   2 -16   13.50    1.20   1
  -1  -2  16   13.80    1.60   1
   1   2 -15   20.10    1.30   1
  -1  -2  15   18.20    1.60   1
   1   2 -14   55.60    2.20   1
  -1  -2  14   56.80    2.90   1
   1   2 -13   55.60    2.20   1
  -1  -2  13   56.90    2.70   1
   1   2 -12    7.50    0.80   1
  -1  -2  12   10.10    1.10   1
   1   2 -11   41.10    1.50   1
  -1  -2  11   44.50    1.80   1
   1   2 -10   18.80    1.00   1
  -1  -2  10   20.60    1.10   1
   1   2  -9   11.60    0.80   1
  -1  -2   9   11.40    0.80   1
   1   2  -8   99.00    2.60   1
  -1  -2   8   95.20    2.60   1
   1   2  -7  333.00    6.30   1
  -1  -2   7  335.20    7.40   1
   1   2  -6  148.00    3.00   1
  -1  -2   6  143.00    3.40   1
   1   2  -5  648.80   11.40   1
  -1  -2   5  626.00   12.90   1
   1   2  -4   27.80    0.90   1
  -1  -2   4   26.20    0.90   1
   1   2  -3  817.90   15.90   1
  -1  -2   3  814.60   13.70   1
   1   2  -2  141.70    2.70   1
  -1  -2   2  140.40    2.70   1
   1   2  -1  167.90    3.10   1
  -1  -2   1  167.70    4.40   1
   1   2   0  637.00   10.60   1
  -1  -2   0  611.10   14.60   1
   1   2   1  169.20    3.00   1
  -1  -2  -1  169.30    3.70   1
   1   2   2  142.80    2.60   1
  -1  -2  -2  140.10    2.90   1
   1   2   3  795.00   13.20   1
  -1  -2  -3  821.10   15.60   1
   1   2   4   26.90    0.80   1
  -1  -2  -4   26.50    0.80   1
   1   2   5  640.80   12.90   1
  -1  -2  -5  657.70   12.80   1
   1   2   6  150.70    3.50   1
  -1  -2  -6  146.70    3.20   1
   1   2   7  333.70    7.30   1
  -1  -2  -7  329.30    6.90   1
   1   2   8   98.90    2.60   1
  -1  -2  -8   98.70    2.50   1
   1   2   9   12.30    0.70   1
  -1  -2  -9   11.00    0.70   1
   1   2  10   20.40    1.10   1
  -1  -2 -10   20.20    0.90   1
   1   2  11   42.40    1.60   1
  -1  -2 -11   41.50    1.50   1
   1   2  12    9.30    0.80   1
  -1  -2 -12    7.20    0.80   1
   1   2  13   52.30    2.60   1
  -1  -2 -13   53.00    2.00   1
   1   2  14   59.70    2.90   1
  -1  -2 -14   58.70    2.30   1
   1   2  15   21.10    1.70   1
  -1  -2 -15   18.20    1.30   1
   1   2  16   14.10    1.70   1
  -1  -2 -16   13.40    1.10   1
   1   2  17   47.10    2.30   1
  -1  -2 -17   45.10    2.20   1
   1   2  18   31.00    1.90   1
  -1  -2 -18   30.60    1.90   1
   1   2  19   16.90    2.60   1
  -1  -2 -19   19.30    1.90   1
   1   2  20   46.30    4.60   1
  -1  -2 -20   37.60    2.70   1
   1   2  21   -0.30    1.80   1
  -1  -2 -21    2.40    2.10   1
   1   2  22   21.10    3.40   1
  -1  -2 -22   14.20    3.80   1
   1   2  23   13.20    3.50   1
  -1  -2 -23    4.70    2.80   1
   1   3 -23   20.70    5.10   1
  -1  -3  23   21.20    3.70   1
   1   3 -22   37.10    5.10   1
  -1  -3  22   32.00    4.10   1
   1   3 -21    3.60    3.20   1
  -1  -3  21    0.50    1.90   1
   1   3 -20    2.90    3.00   1
  -1  -3  20    3.90    1.90   1
   1   3 -19   11.90    1.80   1
  -1  -3  19   13.90    2.60   1
   1   3 -18    1.60    1.00   1
  -1  -3  18    4.60    1.90   1
   1   3 -17    1.00    0.80   1
  -1  -3  17    0.10    1.60   1
   1   3 -16    1.50    0.80   1
  -1  -3  16    0.60    1.00   1
   1   3 -15   10.20    1.10   1
  -1  -3  15   10.60    1.10   1
   1   3 -14    1.10    0.70   1
  -1  -3  14    0.30    0.60   1
   1   3 -13   28.60    1.50   1
  -1  -3  13   28.70    1.40   1
   1   3 -12   44.10    1.70   1
  -1  -3  12   43.90    1.80   1
   1   3 -11  241.20    5.80   1
  -1  -3  11  232.00    5.80   1
   1   3 -10  172.20    4.30   1
  -1  -3  10  171.00    4.60   1
   1   3  -9   14.80    0.70   1
  -1  -3   9   14.10    0.90   1
   1   3  -8   79.10    1.90   1
  -1  -3   8   81.30    2.40   1
   1   3  -7  189.80    3.80   1
  -1  -3   7  182.50    4.50   1
   1   3  -6    0.10    0.30   1
  -1  -3   6    0.20    0.30   1
   1   3  -5  153.20    3.60   1
  -1  -3   5  155.30    3.60   1
   1   3  -4  270.00    5.60   1
  -1  -3   4  269.10    5.00   1
   1   3  -3  192.20    4.10   1
  -1  -3   3  193.00    3.70   1
   1   3  -2   65.20    1.40   1
  -1  -3   2   65.10    1.40   1
   1   3  -1   96.60    2.00   1
  -1  -3   1   94.30    1.90   1
   1   3   0  465.10    9.20   1
  -1  -3   0  456.10    9.30   1
   1   3   1   97.60    2.80   1
  -1  -3  -1   93.80    2.00   1
   1   3   2   68.10    2.00   1
  -1  -3  -2   64.90    1.60   1
   1   3   3  199.20    4.30   1
  -1  -3  -3  190.90    4.00   1
   1   3   4  271.00    6.00   1
  -1  -3  -4  272.20    5.90   1
   1   3   5  151.40    4.40   1
  -1  -3  -5  150.40    3.20   1
   1   3   6   -0.20    0.50   1
  -1  -3  -6    0.30    0.30   1
   1   3   7  189.40    5.30   1
  -1  -3  -7  185.80    4.30   1
   1   3   8   75.00    2.90   1
  -1  -3  -8   75.80    2.10   1
   1   3   9   13.70    1.10   1
  -1  -3  -9   15.20    0.90   1
   1   3  10  176.10    5.80   1
  -1  -3 -10  172.80    4.10   1
   1   3  11  239.70    7.80   1
  -1  -3 -11  235.70    5.70   1
   1   3  12   44.80    2.30   1
  -1  -3 -12   45.00    1.70   1
   1   3  13   29.30    2.00   1
  -1  -3 -13   29.70    1.40   1
   1   3  14    2.90    1.00   1
  -1  -3 -14    1.10    0.60   1
   1   3  15   11.10    1.40   1
  -1  -3 -15   12.40    1.10   1
   1   3  16    1.90    1.40   1
  -1  -3 -16    1.80    0.70   1
   1   3  17    0.40    1.00   1
  -1  -3 -17   -0.10    0.60   1
   1   3  18    1.10    1.40   1
  -1  -3 -18    1.80    1.00   1
   1   3  19   10.80    2.50   1
  -1  -3 -19   11.50    1.50   1
   1   3  20    6.40    2.90   1
  -1  -3 -20    7.80    1.40   1
   1   3  21    0.80    1.80   1
  -1  -3 -21    3.00    3.00   1
   1   3  22   23.70    4.50   1
  -1  -3 -22   33.00    4.40   1
   1   3  23   19.80    3.50   1
  -1  -3 -23   22.40    3.40   1
   1   4 -23    0.90    2.50   1
  -1  -4  23    0.50    1.90   1
   1   4 -22    3.60    2.50   1
  -1  -4  22    0.20    1.70   1
   1   4 -21   12.80    3.70   1
  -1  -4  21   14.10    3.00   1
   1   4 -20    5.30    3.20   1
  -1  -4  20    0.40    2.00   1
   1   4 -19   20.90    3.90   1
  -1  -4  19   18.80    2.40   1
   1   4 -18    7.90    1.20   1
  -1  -4  18   12.90    2.20   1
   1   4 -17   23.90    1.60   1
  -1  -4  17   25.00    1.80   1
   1   4 -16   10.90    1.30   1
  -1  -4  16   10.10    1.10   1
   1   4 -15   57.30    2.50   1
  -1  -4  15   53.30    2.30   1
   1   4 -14   14.60    1.20   1
  -1  -4  14   14.10    1.00   1
   1   4 -13   48.30    1.90   1
  -1  -4  13   51.40    2.00   1
   1   4 -12   63.20    2.30   1
  -1  -4  12   63.70    2.40   1
   1   4 -11   83.90    2.30   1
  -1  -4  11   85.80    2.80   1
   1   4 -10   29.60    1.20   1
  -1  -4  10   28.20    1.30   1
   1   4  -9  113.70    2.70   1
  -1  -4   9  106.60    3.10   1
   1   4  -8    6.80    0.60   1
  -1  -4   8    5.90    0.50   1
   1   4  -7   22.40    0.90   1
  -1  -4   7   21.80    0.90   1
   1   4  -6  121.20    3.00   1
  -1  -4   6  116.10    2.90   1
   1   4  -5  554.40   11.40   1
  -1  -4   5  560.80   10.10   1
   1   4  -4   29.10    0.90   1
  -1  -4   4   29.20    0.70   1
   1   4  -3   22.30    0.80   1
  -1  -4   3   21.20    0.80   1
   1   4  -2  130.30    2.50   1
  -1  -4   2  129.80    2.90   1
   1   4  -1  215.30    3.90   1
  -1  -4   1  205.90    4.60   1
   1   4   0    0.70    0.20   1
  -1  -4   0    1.10    0.20   1
   1   4   1  218.20    5.90   1
  -1  -4  -1  211.70    4.70   1
   1   4   2  129.50    3.80   1
  -1  -4  -2  130.10    2.50   1
   1   4   3   22.00    2.00   1
  -1  -4  -3   21.80    0.80   1
   1   4   4   28.00    1.20   1
  -1  -4  -4   28.90    0.90   1
   1   4   5  543.80   11.30   1
  -1  -4  -5  545.80   10.60   1
   1   4   6  112.70    3.30   1
  -1  -4  -6  117.30    2.70   1
   1   4   7   22.60    1.20   1
  -1  -4  -7   21.60    0.90   1
   1   4   8    7.30    0.90   1
  -1  -4  -8    7.10    0.50   1
   1   4   9  110.00    3.70   1
  -1  -4  -9  109.10    2.70   1
   1   4  10   26.10    1.70   1
  -1  -4 -10   27.70    1.20   1
   1   4  11   82.10    3.40   1
  -1  -4 -11   83.20    2.50   1
   1   4  12   64.00    2.80   1
  -1  -4 -12   60.80    2.00   1
   1   4  13   51.50    2.80   1
  -1  -4 -13   47.60    1.90   1
   1   4  14   12.80    1.50   1
  -1  -4 -14   12.40    1.00   1
   1   4  15   53.30    3.00   1
  -1  -4 -15   55.50    2.40   1
   1   4  16   10.60    1.50   1
  -1  -4 -16   11.40    1.10   1
   1   4  17   26.90    2.50   1
  -1  -4 -17   30.00    1.90   1
   1   4  18    5.30    2.00   1
  -1  -4 -18    7.70    1.20   1
   1   4  19   17.90    2.70   1
  -1  -4 -19   16.70    1.80   1
   1   4  20    4.00    2.70   1
  -1  -4 -20   -0.60    1.00   1
   1   4  21    9.90    2.60   1
  -1  -4 -21    9.50    1.60   1
   1   4  22    2.70    2.90   1
  -1  -4 -22    2.90    2.50   1
  -1  -4 -23    9.00    3.90   1
   1   5 -22    3.70    2.90   1
  -1  -5  22    3.90    2.00   1
   1   5 -21   -0.60    2.20   1
  -1  -5  21    2.50    1.90   1
   1   5 -20    5.80    2.40   1
  -1  -5  20    2.00    1.50   1
   1   5 -19    5.90    2.90   1
  -1  -5  19    4.70    2.20   1
   1   5 -18    1.00    1.20   1
  -1  -5  18    2.60    1.10   1
   1   5 -17    1.00    0.90   1
  -1  -5  17    0.20    1.00   1
   1   5 -16   17.50    1.50   1
  -1  -5  16   19.30    1.40   1
   1   5 -15    6.00    1.00   1
  -1  -5  15    7.30    1.00   1
   1   5 -14   37.20    1.90   1
  -1  -5  14   36.80    1.90   1
   1   5 -13   42.00    1.70   1
  -1  -5  13   42.20    1.90   1
   1   5 -12   15.80    1.10   1
  -1  -5  12   17.30    1.10   1
   1   5 -11    5.30    0.70   1
  -1  -5  11    5.90    0.80   1
   1   5 -10   17.90    0.90   1
  -1  -5  10   18.20    1.00   1
   1   5  -9   39.50    1.40   1
  -1  -5   9   40.00    1.50   1
   1   5  -8   35.80    1.40   1
  -1  -5   8   37.70    1.30   1
   1   5  -7  190.30    4.60   1
  -1  -5   7  188.60    4.60   1
   1   5  -6   44.60    1.40   1
  -1  -5   6   46.80    1.20   1
   1   5  -5   59.00    1.70   1
  -1  -5   5   60.10    1.40   1
   1   5  -4  173.80    4.00   1
  -1  -5   4  175.50    4.20   1
   1   5  -3  297.60    6.50   1
  -1  -5   3  302.20    6.50   1
   1   5  -2   22.60    0.70   1
  -1  -5   2   24.70    0.70   1
   1   5  -1   68.80    1.70   1
  -1  -5   1   68.80    1.90   1
   1   5   0   -0.20    0.20   1
  -1  -5   0    0.00    0.20   1
   1   5   1   73.70    2.40   1
  -1  -5  -1   70.70    1.80   1
   1   5   2   24.70    1.10   1
  -1  -5  -2   23.90    0.70   1
   1   5   3  304.40    8.10   1
  -1  -5  -3  299.50    5.40   1
   1   5   4  172.90    5.00   1
  -1  -5  -4  170.70    4.60   1
   1   5   5   62.30    2.30   1
  -1  -5  -5   59.90    1.50   1
   1   5   6   41.60    1.90   1
  -1  -5  -6   45.40    1.30   1
   1   5   7  180.60    5.30   1
  -1  -5  -7  191.20    4.50   1
   1   5   8   37.00    1.50   1
  -1  -5  -8   39.20    1.40   1
   1   5   9   37.30    1.90   1
  -1  -5  -9   42.50    1.40   1
   1   5  10   18.60    1.40   1
  -1  -5 -10   17.10    1.00   1
   1   5  11    6.30    1.20   1
  -1  -5 -11    6.40    0.70   1
   1   5  12   17.60    1.50   1
  -1  -5 -12   16.90    1.10   1
   1   5  13   46.80    2.80   1
  -1  -5 -13   41.70    1.70   1
   1   5  14   37.80    2.60   1
  -1  -5 -14   37.90    1.80   1
   1   5  15    7.10    1.50   1
  -1  -5 -15    5.40    0.90   1
   1   5  16   18.70    1.90   1
  -1  -5 -16   19.10    1.40   1
   1   5  17    2.50    1.20   1
  -1  -5 -17    1.70    0.90   1
   1   5  18    2.50    1.70   1
  -1  -5 -18    0.50    1.90   1
   1   5  19    8.30    3.30   1
  -1  -5 -19    4.50    1.30   1
   1   5  20    2.80    1.90   1
  -1  -5 -20    0.70    1.10   1
   1   5  21    0.10    1.80   1
  -1  -5 -21    1.10    1.30   1
   1   5  22    4.80    3.00   1
  -1  -5 -22   -1.20    2.30   1
   1   6 -22    4.70    3.80   1
  -1  -6  22   -0.20    2.10   1
   1   6 -21    2.40    2.50   1
  -1  -6  21    2.90    1.80   1
   1   6 -20   17.90    3.70   1
  -1  -6  20   25.60    3.30   1
   1   6 -19   -0.80    2.00   1
  -1  -6  19    1.00    1.10   1
   1   6 -18    0.40    1.30   1
  -1  -6  18    0.60    0.90   1
   1   6 -17    0.70    0.90   1
  -1  -6  17    1.30    0.90   1
   1   6 -16   -0.80    0.80   1
  -1  -6  16    1.00    0.80   1
   1   6 -15   -0.60    0.70   1
  -1  -6  15    1.20    0.70   1
   1   6 -14   33.90    1.70   1
  -1  -6  14   36.80    1.80   1
   1   6 -13   51.20    1.90   1
  -1  -6  13   47.90    2.20   1
   1   6 -12   12.70    0.90   1
  -1  -6  12   15.20    1.10   1
   1   6 -11   13.70    0.90   1
  -1  -6  11   16.30    1.10   1
   1   6 -10   18.40    1.10   1
  -1  -6  10   22.00    1.20   1
   1   6  -9    7.10    0.70   1
  -1  -6   9    7.00    0.70   1
   1   6  -8    3.70    0.50   1
  -1  -6   8    3.80    0.30   1
   1   6  -7   51.80    1.80   1
  -1  -6   7   50.60    1.30   1
   1   6  -6   33.10    1.30   1
  -1  -6   6   34.60    1.30   1
   1   6  -5    0.50    0.40   1
  -1  -6   5   -0.10    0.30   1
   1   6  -4   66.30    1.90   1
  -1  -6   4   66.00    1.80   1
   1   6  -3  125.20    3.00   1
  -1  -6   3  124.40    3.00   1
   1   6  -2  286.80    5.30   1
  -1  -6   2  285.30    5.50   1
   1   6  -1    8.10    0.50   1
  -1  -6   1    7.60    0.50   1
   1   6   0  141.10    4.20   1
  -1  -6   0  135.50    3.20   1
   1   6   1    8.60    0.70   1
  -1  -6  -1    7.80    0.50   1
   1   6   2  287.70    8.00   1
  -1  -6  -2  288.80    6.60   1
   1   6   3  132.90    4.30   1
  -1  -6  -3  129.60    2.70   1
   1   6   4   64.60    2.30   1
  -1  -6  -4   64.50    1.80   1
   1   6   5    0.60    0.60   1
  -1  -6  -5    0.20    0.60   1
   1   6   6   34.50    1.80   1
  -1  -6  -6   34.90    1.60   1
   1   6   7   47.10    2.10   1
  -1  -6  -7   48.90    1.50   1
   1   6   8    3.70    0.90   1
  -1  -6  -8    3.90    0.50   1
   1   6   9    5.70    1.10   1
  -1  -6  -9    7.10    0.70   1
   1   6  10   18.10    1.50   1
  -1  -6 -10   20.90    1.10   1
   1   6  11   16.50    1.60   1
  -1  -6 -11   16.70    1.00   1
   1   6  12   11.20    1.20   1
  -1  -6 -12   14.00    1.00   1
   1   6  13   46.40    2.80   1
  -1  -6 -13   46.70    1.90   1
   1   6  14   33.50    2.40   1
  -1  -6 -14   35.10    1.70   1
   1   6  15    3.40    1.60   1
  -1  -6 -15    0.00    0.60   1
   1   6  16   -0.50    1.30   1
  -1  -6 -16    0.80    0.90   1
   1   6  17    4.40    2.50   1
  -1  -6 -17    1.30    0.90   1
   1   6  18   -0.80    2.20   1
  -1  -6 -18    0.60    1.10   1
   1   6  19    4.10    2.10   1
  -1  -6 -19    3.00    1.30   1
   1   6  20   25.20    3.60   1
  -1  -6 -20   21.30    1.90   1
   1   6  21    5.80    2.40   1
  -1  -6 -21    6.40    2.70   1
  -1  -6 -22    0.90    2.40   1
   1   7 -21    0.40    2.50   1
  -1  -7  21    0.20    1.80   1
   1   7 -20    5.60    3.50   1
  -1  -7  20    8.60    1.60   1
   1   7 -19    7.50    2.90   1
  -1  -7  19   11.30    1.60   1
   1   7 -18    0.00    1.50   1
  -1  -7  18    0.80    0.90   1
   1   7 -17   17.20    2.20   1
  -1  -7  17   18.70    1.80   1
   1   7 -16   33.20    2.10   1
  -1  -7  16   33.20    2.30   1
   1   7 -15   24.70    1.50   1
  -1  -7  15   24.60    1.90   1
   1   7 -14   39.20    1.80   1
  -1  -7  14   38.00    1.90   1
   1   7 -13    8.60    0.90   1
  -1  -7  13    9.20    1.00   1
   1   7 -12   25.70    1.30   1
  -1  -7  12   27.60    1.50   1
   1   7 -11   14.40    1.10   1
  -1  -7  11   11.90    1.00   1
   1   7 -10    3.10    0.60   1
  -1  -7  10    2.70    0.30   1
   1   7  -9   28.90    1.50   1
  -1  -7   9   29.20    0.90   1
   1   7  -8   19.30    1.10   1
  -1  -7   8   20.20    1.10   1
   1   7  -7    1.40    0.60   1
  -1  -7   7    2.90    0.50   1
   1   7  -6  123.80    3.30   1
  -1  -7   6  119.00    3.30   1
   1   7  -5   11.90    0.80   1
  -1  -7   5   11.30    0.70   1
   1   7  -4   56.60    1.70   1
  -1  -7   4   56.60    1.80   1
   1   7  -3   89.80    2.90   1
  -1  -7   3   89.70    2.30   1
   1   7  -2   18.30    0.70   1
  -1  -7   2   18.30    0.80   1
   1   7  -1   45.00    1.40   1
  -1  -7   1   47.60    1.50   1
   1   7   0  190.50    5.80   1
  -1  -7   0  190.20    4.30   1
   1   7   1   46.60    2.00   1
  -1  -7  -1   47.60    1.50   1
   1   7   2   20.30    1.20   1
  -1  -7  -2   18.60    0.80   1
   1   7   3   94.80    3.10   1
  -1  -7  -3   93.70    2.00   1
   1   7   4   56.90    2.50   1
  -1  -7  -4   53.80    1.40   1
   1   7   5    8.80    1.10   1
  -1  -7  -5   14.10    1.00   1
   1   7   6  120.80    4.10   1
  -1  -7  -6  116.90    3.80   1
   1   7   7    1.30    0.80   1
  -1  -7  -7    2.20    0.80   1
   1   7   8   21.60    1.70   1
  -1  -7  -8   18.70    1.00   1
   1   7   9   25.90    1.80   1
  -1  -7  -9   28.10    1.20   1
   1   7  10    2.80    1.10   1
  -1  -7 -10    3.60    0.60   1
   1   7  11   13.10    1.50   1
  -1  -7 -11   13.40    0.90   1
   1   7  12   26.20    2.10   1
  -1  -7 -12   28.20    1.40   1
   1   7  13    9.50    1.50   1
  -1  -7 -13   10.00    1.00   1
   1   7  14   43.50    2.80   1
  -1  -7 -14   41.60    2.00   1
   1   7  15   29.30    2.40   1
  -1  -7 -15   25.40    1.50   1
  -1  -7 -16   37.30    2.10   1
  -1  -7 -17   20.20    1.70   1
  -1  -7 -18    0.80    1.10   1
  -1  -7 -19   11.20    1.90   1
  -1  -7 -20    7.80    1.60   1
  -1  -7 -21   -0.90    3.40   1
   1   8 -20    9.90    3.20   1
  -1  -8  20    8.50    1.60   1
   1   8 -19    4.00    2.80   1
  -1  -8  19    7.90    1.60   1
   1   8 -18    2.20    2.60   1
  -1  -8  18    0.70    1.00   1
   1   8 -17   13.60    1.90   1
  -1  -8  17   18.30    2.00   1
   1   8 -16   -0.30    1.00   1
  -1  -8  16    0.20    1.10   1
   1   8 -15    3.10    1.00   1
  -1  -8  15    2.60    1.00   1
   1   8 -14   33.70    1.70   1
  -1  -8  14   38.20    2.30   1
   1   8 -13   15.40    1.20   1
  -1  -8  13   14.70    0.80   1
   1   8 -12   62.40    2.40   1
  -1  -8  12   65.10    2.00   1
   1   8 -11   10.30    1.10   1
  -1  -8  11   10.00    0.90   1
   1   8 -10   21.40    1.30   1
  -1  -8  10   24.60    1.30   1
   1   8  -9   48.30    2.20   1
  -1  -8   9   51.00    2.00   1
   1   8  -8   26.60    1.40   1
  -1  -8   8   25.40    1.30   1
   1   8  -7   44.10    1.80   1
  -1  -8   7   42.50    1.60   1
   1   8  -6   40.20    1.60   1
  -1  -8   6   40.80    1.50   1
   1   8  -5   37.00    1.60   1
  -1  -8   5   39.50    1.40   1
   1   8  -4   17.90    1.00   1
  -1  -8   4   19.40    0.90   1
   1   8  -3   15.30    0.90   1
  -1  -8   3   16.30    0.80   1
   1   8  -2   26.50    0.90   1
  -1  -8   2   27.50    1.10   1
   1   8  -1   18.70    1.00   1
  -1  -8   1   20.20    0.90   1
   1   8   0   35.60    2.00   1
  -1  -8   0   33.30    1.40   1
   1   8   1   19.10    1.40   1
  -1  -8  -1   19.60    0.90   1
   1   8   2   27.10    1.60   1
  -1  -8  -2   27.10    1.10   1
   1   8   3   17.40    1.40   1
  -1  -8  -3   16.00    0.70   1
   1   8   4   19.70    1.30   1
  -1  -8  -4   20.00    0.80   1
   1   8   5   37.30    1.90   1
  -1  -8  -5   36.10    1.20   1
   1   8   6   38.90    2.20   1
  -1  -8  -6   44.60    2.10   1
   1   8   7   43.70    2.50   1
  -1  -8  -7   41.30    2.00   1
   1   8   8   26.90    1.90   1
  -1  -8  -8   27.00    1.10   1
   1   8   9   54.70    3.10   1
  -1  -8  -9   51.80    1.80   1
   1   8  10   22.20    2.00   1
  -1  -8 -10   25.50    1.20   1
   1   8  11    9.40    1.50   1
  -1  -8 -11    8.70    0.80   1
   1   8  12   58.40    3.40   1
  -1  -8 -12   62.50    2.40   1
   1   8  13   15.20    1.80   1
  -1  -8 -13   13.20    1.10   1
   1   8  14   36.10    2.60   1
  -1  -8 -14   31.30    1.80   1
   1   8  15    7.10    3.00   1
  -1  -8 -15    1.70    0.70   1
   1   8  16    2.80    1.90   1
  -1  -8 -16    0.00    0.80   1
   1   8  17   19.50    3.70   1
  -1  -8 -17   17.00    1.90   1
   1   8  18   -0.30    1.90   1
  -1  -8 -18    1.60    0.90   1
   1   8  19   10.80    3.70   1
  -1  -8 -19    8.80    1.50   1
   1   8  20    7.60    2.70   1
  -1  -8 -20    0.90    2.30   1
   1   9 -20    9.30    2.90   1
  -1  -9  20    3.20    2.50   1
   1   9 -19   13.40    3.90   1
  -1  -9  19    7.20    1.70   1
   1   9 -18    4.20    2.70   1
  -1  -9  18    2.10    1.10   1
   1   9 -17    6.60    2.60   1
  -1  -9  17    6.00    1.20   1
   1   9 -16    0.60    1.40   1
  -1  -9  16    0.80    0.50   1
   1   9 -15    1.90    1.10   1
  -1  -9  15    1.40    0.20   1
   1   9 -14    5.70    1.10   1
  -1  -9  14    7.20    1.20   1
   1   9 -13    3.20    1.00   1
  -1  -9  13    3.00    0.80   1
   1   9 -12   35.50    2.40   1
  -1  -9  12   36.90    2.20   1
   1   9 -11    7.80    1.10   1
  -1  -9  11    8.80    0.90   1
   1   9 -10   21.60    1.60   1
  -1  -9  10   21.90    1.30   1
   1   9  -9   19.10    1.30   1
  -1  -9   9   21.40    1.30   1
   1   9  -8    1.70    0.60   1
  -1  -9   8    2.10    0.50   1
   1   9  -7   55.30    2.30   1
  -1  -9   7   62.40    2.30   1
   1   9  -6   49.70    2.10   1
  -1  -9   6   56.90    2.20   1
   1   9  -5    2.40    0.60   1
  -1  -9   5    3.10    0.50   1
   1   9  -4   24.30    1.20   1
  -1  -9   4   22.80    1.10   1
   1   9  -3   11.40    0.90   1
  -1  -9   3   13.40    0.80   1
   1   9  -2    9.70    0.50   1
  -1  -9   2   10.40    0.70   1
   1   9  -1    4.50    1.00   1
  -1  -9   1    3.50    0.60   1
   1   9   0   60.70    2.70   1
  -1  -9   0   61.80    1.90   1
   1   9   1    5.00    1.00   1
  -1  -9  -1    4.00    0.50   1
   1   9   2   10.30    1.10   1
  -1  -9  -2    9.40    0.70   1
   1   9   3   12.10    1.30   1
  -1  -9  -3   12.60    0.80   1
   1   9   4   24.80    1.70   1
  -1  -9  -4   23.10    0.90   1
   1   9   5    2.80    0.90   1
  -1  -9  -5    2.20    0.40   1
   1   9   6   50.20    2.60   1
  -1  -9  -6   58.70    2.00   1
   1   9   7   55.80    3.00   1
  -1  -9  -7   64.20    2.80   1
   1   9   8    3.70    1.20   1
  -1  -9  -8    1.60    0.90   1
   1   9   9   19.50    1.90   1
  -1  -9  -9   19.60    1.10   1
   1   9  10   22.40    2.00   1
  -1  -9 -10   23.20    1.20   1
   1   9  11    6.90    1.60   1
  -1  -9 -11    6.70    0.80   1
   1   9  12   36.10    2.70   1
  -1  -9 -12   38.40    1.70   1
   1   9  13    3.30    2.30   1
  -1  -9 -13    2.60    0.80   1
   1   9  14    7.10    2.30   1
  -1  -9 -14    5.00    0.80   1
   1   9  15    2.80    1.80   1
  -1  -9 -15    1.50    0.80   1
   1   9  16    3.40    2.60   1
  -1  -9 -16    1.40    0.90   1
   1   9  17    7.80    2.40   1
  -1  -9 -17    5.70    1.20   1
   1   9  18    0.20    3.20   1
  -1  -9 -18    0.80    1.30   1
   1   9  19    3.80    3.50   1
  -1  -9 -19    8.60    3.60   1
   1   9  20    5.70    2.60   1
  -1  -9 -20    4.30    2.50   1
   1  10 -19    6.60    3.70   1
  -1 -10  19    6.30    2.50   1
   1  10 -18    7.40    2.10   1
  -1 -10  18    7.70    1.40   1
   1  10 -17    1.80    2.00   1
  -1 -10  17   -1.30    0.90   1
   1  10 -16    3.10    1.60   1
  -1 -10  16    2.10    1.10   1
   1  10 -15   21.70    2.60   1
  -1 -10  15   20.30    1.90   1
   1  10 -14   13.00    1.60   1
  -1 -10  14   12.90    1.50   1
   1  10 -13    0.70    1.00   1
  -1 -10  13    0.90    0.80   1
   1  10 -12    8.80    1.50   1
  -1 -10  12    9.90    1.20   1
   1  10 -11   19.90    1.80   1
  -1 -10  11   19.10    1.50   1
   1  10 -10    8.70    1.30   1
  -1 -10  10   10.30    1.00   1
   1  10  -9   19.50    1.40   1
  -1 -10   9   22.00    1.30   1
   1  10  -8    1.80    0.80   1
  -1 -10   8    4.40    0.70   1
   1  10  -7   52.60    2.30   1
  -1 -10   7   54.30    2.20   1
   1  10  -6    7.60    0.90   1
  -1 -10   6    8.70    0.70   1
   1  10  -5  172.00    5.30   1
  -1 -10   5  165.30    4.70   1
   1  10  -4  154.40    4.80   1
  -1 -10   4  153.50    4.60   1
   1  10  -3   14.10    1.10   1
  -1 -10   3   15.30    0.90   1
   1  10  -2   58.30    1.80   1
  -1 -10   2   57.50    2.10   1
   1  10  -1   -0.40    1.10   1
  -1 -10   1    0.10    0.30   1
   1  10   0    0.30    0.80   1
  -1 -10   0    1.40    0.50   1
   1  10   1    2.40    1.00   1
  -1 -10  -1    0.50    0.40   1
   1  10   2   57.60    3.00   1
  -1 -10  -2   56.80    2.10   1
   1  10   3   13.40    1.70   1
  -1 -10  -3   15.20    0.90   1
   1  10   4  149.30    5.60   1
  -1 -10  -4  153.20    3.80   1
   1  10   5  165.40    6.50   1
  -1 -10  -5  175.00    4.80   1
   1  10   6    9.00    1.30   1
  -1 -10  -6    9.60    0.70   1
   1  10   7   50.10    2.90   1
  -1 -10  -7   55.60    1.90   1
   1  10   8    3.40    1.50   1
  -1 -10  -8    4.40    0.90   1
   1  10   9   22.40    2.10   1
  -1 -10  -9   19.60    1.10   1
   1  10  10    9.80    1.50   1
  -1 -10 -10   11.20    0.90   1
   1  10  11   21.00    2.20   1
  -1 -10 -11   22.20    1.30   1
   1  10  12   15.40    2.40   1
  -1 -10 -12   10.10    1.00   1
   1  10  13    0.20    1.60   1
  -1 -10 -13    1.90    0.70   1
   1  10  14   10.70    2.50   1
  -1 -10 -14   11.20    1.20   1
   1  10  15   23.50    3.80   1
  -1 -10 -15   20.20    1.80   1
   1  10  16    2.40    2.10   1
  -1 -10 -16    2.80    1.10   1
   1  10  17    0.60    3.00   1
  -1 -10 -17    0.90    1.20   1
   1  10  18    5.60    2.60   1
  -1 -10 -18   10.60    2.70   1
   1  10  19    9.70    3.90   1
  -1 -10 -19   -1.70    3.20   1
   1  11 -17    1.20    2.40   1
  -1 -11  17    2.70    1.30   1
   1  11 -16    2.10    1.80   1
  -1 -11  16    4.40    1.20   1
   1  11 -15    1.90    2.30   1
  -1 -11  15    3.50    1.30   1
   1  11 -14    8.60    2.00   1
  -1 -11  14   10.80    1.40   1
   1  11 -13   12.60    1.90   1
  -1 -11  13   14.00    1.50   1
   1  11 -12   10.70    1.60   1
  -1 -11  12   11.70    1.40   1
   1  11 -11   15.90    1.80   1
  -1 -11  11   17.30    1.40   1
   1  11 -10   12.80    1.60   1
  -1 -11  10   13.50    1.30   1
   1  11  -9   15.30    1.50   1
  -1 -11   9   12.70    1.20   1
   1  11  -8   24.40    2.00   1
  -1 -11   8   24.40    1.60   1
   1  11  -7   32.90    2.30   1
  -1 -11   7   33.40    1.60   1
   1  11  -6    5.00    1.00   1
  -1 -11   6    5.60    0.70   1
   1  11  -5    2.10    0.80   1
  -1 -11   5    3.10    0.60   1
   1  11  -4    6.40    1.00   1
  -1 -11   4    5.80    0.60   1
   1  11  -3    7.40    1.30   1
  -1 -11   3    7.10    0.70   1
   1  11  -2  101.70    2.20   1
  -1 -11   2  105.80    3.40   1
   1  11  -1   80.00    3.80   1
  -1 -11   1   79.80    2.90   1
   1  11   0    0.50    1.10   1
  -1 -11   0    0.10    0.50   1
   1  11   1   77.50    3.50   1
  -1 -11  -1   76.80    2.70   1
   1  11   2  100.60    4.50   1
  -1 -11  -2  103.20    3.30   1
   1  11   3    6.70    1.40   1
  -1 -11  -3    6.00    0.70   1
   1  11   4    6.60    1.40   1
  -1 -11  -4    6.70    0.60   1
   1  11   5    2.50    1.10   1
  -1 -11  -5    2.70    0.60   1
   1  11   6    5.30    1.50   1
  -1 -11  -6    4.00    0.60   1
   1  11   7   32.20    2.50   1
  -1 -11  -7   31.70    1.50   1
   1  11   8   26.00    2.50   1
  -1 -11  -8   21.50    1.30   1
   1  11   9   16.90    2.40   1
  -1 -11  -9   12.10    1.00   1
   1  11  10   14.60    2.60   1
  -1 -11 -10   14.80    1.10   1
   1  11  11   18.40    3.00   1
  -1 -11 -11   17.60    1.30   1
   1  11  12   14.60    2.70   1
  -1 -11 -12   12.70    1.10   1
   1  11  13   11.30    2.50   1
  -1 -11 -13   12.80    1.20   1
   1  11  14   10.10    3.00   1
  -1 -11 -14    9.00    1.30   1
   1  11  15    1.30    2.10   1
  -1 -11 -15    2.50    1.10   1
   1  11  16    2.20    2.20   1
  -1 -11 -16    2.40    2.10   1
   1  11  17   -1.00    3.00   1
  -1 -11 -17   -0.30    3.00   1
   1  12 -16    3.70    2.00   1
  -1 -12  16    3.40    1.40   1
   1  12 -15    4.70    2.00   1
  -1 -12  15    2.50    1.10   1
   1  12 -14   -0.30    2.10   1
  -1 -12  14    2.80    1.20   1
   1  12 -13   -1.50    2.90   1
  -1 -12  13    3.80    1.00   1
   1  12 -12    9.40    1.90   1
  -1 -12  12   13.40    1.60   1
   1  12 -11    1.90    1.30   1
  -1 -12  11    4.70    1.10   1
   1  12 -10    5.10    1.60   1
  -1 -12  10    3.10    0.90   1
   1  12  -9    3.70    1.30   1
  -1 -12   9    7.60    1.10   1
   1  12  -8   12.00    1.50   1
  -1 -12   8   13.30    1.30   1
   1  12  -7    2.40    1.20   1
  -1 -12   7    1.80    0.70   1
   1  12  -6   13.60    1.70   1
  -1 -12   6   11.70    1.10   1
   1  12  -5   14.90    1.70   1
  -1 -12   5   14.00    1.20   1
   1  12  -4   19.80    2.80   1
  -1 -12   4   18.50    1.40   1
   1  12  -3   54.40    4.40   1
  -1 -12   3   54.90    2.30   1
   1  12  -2    3.50    1.60   1
  -1 -12   2    5.10    0.60   1
   1  12  -1   40.70    2.60   1
  -1 -12   1   41.80    1.90   1
   1  12   0  112.10    5.30   1
  -1 -12   0  108.80    3.40   1
   1  12   1   42.30    2.80   1
  -1 -12  -1   40.10    1.80   1
   1  12   2    4.50    1.40   1
  -1 -12  -2    4.10    0.60   1
   1  12   3   52.20    3.10   1
  -1 -12  -3   52.80    1.90   1
   1  12   4   18.10    2.50   1
  -1 -12  -4   17.10    1.10   1
   1  12   5   15.30    2.20   1
  -1 -12  -5   12.90    0.90   1
   1  12   6   10.90    2.10   1
  -1 -12  -6   10.70    0.90   1
   1  12   7   -2.30    1.40   1
  -1 -12  -7    1.20    0.60   1
   1  12   8   15.10    3.00   1
  -1 -12  -8   15.40    1.20   1
   1  12   9    5.70    2.20   1
  -1 -12  -9    5.30    0.80   1
   1  12  10    4.40    2.00   1
  -1 -12 -10    3.10    0.60   1
   1  12  11    4.60    2.20   1
  -1 -12 -11    3.20    0.60   1
   1  12  12   15.30    2.80   1
  -1 -12 -12   11.30    1.20   1
   1  12  13    5.30    2.20   1
  -1 -12 -13    4.00    2.30   1
   1  12  14   -3.30    3.00   1
  -1 -12 -14    0.90    2.80   1
   1  12  15    2.70    2.10   1
  -1 -12 -15    0.50    2.00   1
   1  12  16    4.30    2.40   1
  -1 -12 -16    5.70    2.30   1
   1  13 -14    1.90    3.60   1
  -1 -13  14    5.70    1.40   1
   1  13 -13    3.70    2.50   1
  -1 -13  13    2.90    1.20   1
   1  13 -12    0.10    3.20   1
  -1 -13  12    1.50    0.90   1
   1  13 -11    6.10    1.50   1
  -1 -13  11    7.00    1.20   1
   1  13 -10    8.30    1.50   1
  -1 -13  10    8.20    1.20   1
   1  13  -9    6.60    1.80   1
  -1 -13   9    3.80    0.90   1
   1  13  -8    2.90    2.20   1
  -1 -13   8    2.90    0.90   1
   1  13  -7    4.30    1.30   1
  -1 -13   7    3.50    1.00   1
   1  13  -6   23.20    2.00   1
  -1 -13   6   28.40    1.80   1
   1  13  -5    1.40    1.60   1
  -1 -13   5    1.70    0.70   1
   1  13  -4    1.70    1.80   1
  -1 -13   4    1.00    0.60   1
   1  13  -3    7.30    2.20   1
  -1 -13   3    7.10    1.00   1
   1  13  -2   65.80    5.30   1
  -1 -13   2   59.00    2.50   1
   1  13  -1    6.50    0.50   1
  -1 -13   1    6.30    1.00   1
   1  13   0    1.30    1.70   1
  -1 -13   0    1.40    0.70   1
   1  13   1   13.60    2.60   1
  -1 -13  -1    7.30    1.00   1
   1  13   2   56.50    5.00   1
  -1 -13  -2   58.20    2.90   1
   1  13   3    7.50    2.10   1
  -1 -13  -3    7.60    0.80   1
   1  13   4   -0.20    2.00   1
  -1 -13  -4    0.60    0.50   1
   1  13   5    1.30    1.50   1
  -1 -13  -5    1.70    0.40   1
   1  13   6   26.80    2.90   1
  -1 -13  -6   25.90    1.50   1
   1  13   7    1.60    2.20   1
  -1 -13  -7    2.30    0.70   1
   1  13   8    5.10    1.90   1
  -1 -13  -8    2.10    0.70   1
   1  13   9    5.50    1.90   1
  -1 -13  -9    4.80    0.80   1
   1  13  10   10.70    2.40   1
  -1 -13 -10    7.10    0.80   1
   1  13  11    1.80    2.10   1
  -1 -13 -11    6.90    1.50   1
   1  13  12    2.50    2.10   1
  -1 -13 -12    0.20    1.70   1
   1  13  13    4.80    2.40   1
  -1 -13 -13    7.20    2.50   1
   1  13  14    4.10    3.20   1
  -1 -13 -14    9.30    3.60   1
   1  14 -12   12.90    3.30   1
  -1 -14  12    9.40    1.30   1
   1  14 -11    0.00    3.10   1
  -1 -14  11    5.90    1.20   1
   1  14 -10    6.10    1.80   1
  -1 -14  10    4.70    1.10   1
   1  14  -9    0.90    1.40   1
  -1 -14   9    0.30    0.70   1
   1  14  -8    0.00    1.30   1
  -1 -14   8   -0.30    0.70   1
   1  14  -7    2.00    1.10   1
  -1 -14   7    3.70    0.90   1
   1  14  -6   10.50    3.10   1
  -1 -14   6   10.70    1.20   1
   1  14  -5    2.90    2.00   1
  -1 -14   5    1.40    0.80   1
   1  14  -4    0.80    2.60   1
  -1 -14   4    3.70    0.90   1
   1  14  -3   12.50    2.40   1
  -1 -14   3    3.70    0.80   1
   1  14  -2   -1.20    1.50   1
  -1 -14   2    3.10    0.70   1
   1  14  -1    2.70    2.60   1
  -1 -14   1    7.50    1.10   1
   1  14   0    5.30    2.10   1
  -1 -14   0    7.40    1.00   1
   1  14   1    5.90    2.70   1
  -1 -14  -1    4.40    1.00   1
   1  14   2    4.50    2.00   1
  -1 -14  -2    3.10    0.80   1
   1  14   3    9.40    2.80   1
  -1 -14  -3    7.10    0.90   1
   1  14   4    1.50    1.70   1
  -1 -14  -4    2.10    0.70   1
   1  14   5    2.90    2.70   1
  -1 -14  -5    1.70    0.60   1
   1  14   6   14.10    2.60   1
  -1 -14  -6    9.20    1.00   1
   1  14   7    4.00    2.40   1
  -1 -14  -7    4.00    0.70   1
   1  14   8   -2.50    1.90   1
  -1 -14  -8    3.20    1.40   1
   1  14   9   -1.80    1.70   1
  -1 -14  -9    1.80    1.20   1
   1  14  10    6.40    2.50   1
  -1 -14 -10    9.10    2.50   1
   1  14  11    8.50    2.80   1
  -1 -14 -11    9.60    2.60   1
   1  14  12   10.70    3.10   1
  -1 -14 -12   10.90    3.00   1
   1  15 -10   25.90    4.80   1
  -1 -15  10   26.40    3.50   1
   1  15  -9    6.10    3.50   1
  -1 -15   9    8.40    1.50   1
   1  15  -8    6.40    2.80   1
  -1 -15   8    2.70    1.20   1
   1  15  -7   -0.40    3.50   1
  -1 -15   7    1.80    1.10   1
   1  15  -6   29.40    4.20   1
  -1 -15   6   25.30    2.20   1
   1  15  -5   34.50    5.00   1
  -1 -15   5   36.60    2.40   1
   1  15  -4   17.60    3.20   1
  -1 -15   4   20.00    1.70   1
   1  15  -3    2.90    2.30   1
  -1 -15   3    2.10    0.70   1
   1  15  -2    4.50    2.40   1
  -1 -15   2    5.70    1.00   1
   1  15  -1    2.20    2.10   1
  -1 -15   1    0.10    0.70   1
   1  15   0    1.00    1.90   1
  -1 -15   0    2.30    0.90   1
   1  15   1    0.50    2.70   1
  -1 -15  -1    0.70    0.60   1
   1  15   2    4.10    2.30   1
  -1 -15  -2    5.00    0.80   1
   1  15   3    0.60    2.60   1
  -1 -15  -3    0.90    0.70   1
   1  15   4   21.20    3.60   1
  -1 -15  -4   18.50    2.10   1
   1  15   5   30.70    4.40   1
  -1 -15  -5   33.30    2.90   1
   1  15   6   20.80    3.80   1
  -1 -15  -6   25.20    2.50   1
   1  15   7    7.90    3.30   1
  -1 -15  -7    4.70    2.30   1
   1  15   8    2.20    3.00   1
  -1 -15  -8    4.60    2.90   1
   1  15   9    3.80    3.50   1
  -1 -15  -9    6.70    3.10   1
   1  15  10   28.30    4.50   1
  -1 -15 -10   19.90    4.40   1
   1  16  -6   -0.20    4.20   1
  -1 -16   6   -0.80    1.40   1
   1  16  -5    1.80    2.30   1
   1  16  -4    2.80    3.40   1
   1  16  -3    1.40    2.90   1
  -1 -16   3    2.60    1.30   1
   1  16  -2    7.20    3.80   1
  -1 -16   2    7.00    1.80   1
   1  16  -1   -0.90    1.90   1
  -1 -16   1    0.80    1.20   1
   1  16   0    3.30    2.50   1
  -1 -16   0    2.30    1.10   1
   1  16   1    4.60    3.40   1
  -1 -16  -1    0.70    2.70   1
   1  16   2    4.80    2.60   1
  -1 -16  -2    9.50    2.80   1
   1  16   3    2.00    2.50   1
  -1 -16  -3    2.90    2.00   1
   1  16   4    0.70    3.10   1
  -1 -16  -4   -2.00    2.70   1
   1  16   5    4.80    2.50   1
  -1 -16  -5    3.00    2.80   1
   1  16   6    0.20    2.10   1
  -1 -16  -6    1.30    2.00   1
   2 -16  -3    6.60    1.70   1
  -2  16   3    8.40    3.70   1
   2 -16  -2    6.70    1.60   1
  -2  16   2    6.00    2.70   1
   2 -16  -1   -0.40    1.40   1
  -2  16   1    0.60    2.30   1
   2 -16   0    1.10    1.30   1
  -2  16   0   -1.00    2.30   1
   2 -16   1    1.70    1.50   1
  -2  16  -1   -4.20    2.30   1
   2 -16   2    6.00    1.60   1
  -2  16  -2   10.10    3.00   1
   2 -16   3    6.20    1.40   1
  -2  16  -3    8.20    2.90   1
   2 -15  -8    1.10    1.40   1
  -2  15   8   -1.00    2.30   1
   2 -15  -7   22.10    2.40   1
  -2  15   7   20.30    2.60   1
   2 -15  -6    2.60    1.30   1
  -2  15   6    2.90    1.30   1
   2 -15  -5    3.90    1.40   1
  -2  15   5    1.70    1.70   1
   2 -15  -4   22.40    2.50   1
  -2  15   4   17.40    2.20   1
   2 -15  -3    1.80    1.10   1
  -2  15   3    2.40    1.40   1
   2 -15  -2   13.70    2.20   1
  -2  15   2   11.00    1.70   1
   2 -15  -1   13.10    1.80   1
  -2  15   1   10.90    1.70   1
   2 -15   0    7.90    1.80   1
  -2  15   0    6.40    3.20   1
   2 -15   1   10.60    1.70   1
  -2  15  -1    9.40    3.00   1
   2 -15   2   12.00    1.70   1
  -2  15  -2   11.60    2.90   1
   2 -15   3    0.80    1.20   1
  -2  15  -3   -5.70    2.70   1
   2 -15   4   20.40    2.40   1
  -2  15  -4   22.00    3.90   1
   2 -15   5   -2.30    1.00   1
  -2  15  -5    1.20    1.80   1
   2 -15   6    2.90    1.20   1
  -2  15  -6    2.60    2.90   1
   2 -15   7   19.60    2.60   1
  -2  15  -7   13.40    3.40   1
   2 -15   8   -0.30    1.40   1
  -2  15  -8    3.70    2.20   1
   2 -14 -11    4.90    2.90   1
  -2  14  11    1.60    2.70   1
   2 -14 -10    7.20    1.90   1
  -2  14  10    0.50    2.30   1
   2 -14  -9    3.30    1.60   1
  -2  14   9    3.50    2.30   1
   2 -14  -8    5.10    1.40   1
  -2  14   8    4.00    2.60   1
   2 -14  -7   -0.90    1.10   1
  -2  14   7    1.30    2.20   1
   2 -14  -6   -1.10    1.40   1
  -2  14   6   -0.20    1.50   1
   2 -14  -5    7.50    1.40   1
  -2  14   5    8.30    1.60   1
   2 -14  -4    4.30    1.50   1
  -2  14   4    3.10    1.20   1
   2 -14  -3    6.10    1.30   1
  -2  14   3    3.60    1.20   1
   2 -14  -2    0.90    1.30   1
  -2  14   2    1.30    0.90   1
   2 -14  -1    1.50    1.00   1
  -2  14   1   -0.70    0.80   1
   2 -14   0    0.70    1.10   1
  -2  14   0    1.10    1.00   1
   2 -14   1    1.00    1.20   1
  -2  14  -1    0.20    1.00   1
   2 -14   2    0.70    1.00   1
  -2  14  -2    2.20    0.80   1
   2 -14   3    4.60    1.60   1
  -2  14  -3    4.00    1.00   1
   2 -14   4    3.60    1.30   1
  -2  14  -4    1.30    2.30   1
   2 -14   5    6.70    1.70   1
  -2  14  -5    4.40    2.10   1
   2 -14   6    1.40    1.10   1
  -2  14  -6    1.80    1.80   1
   2 -14   7    0.50    1.10   1
  -2  14  -7    0.40    1.90   1
   2 -14   8    1.40    1.10   1
  -2  14  -8    0.60    2.10   1
   2 -14   9    2.70    2.70   1
  -2  14  -9    4.90    3.00   1
   2 -14  10    7.60    1.60   1
  -2  14 -10    7.20    3.00   1
   2 -14  11    3.40    2.30   1
  -2  14 -11   -0.30    1.90   1
   2 -13 -13    2.80    2.20   1
  -2  13  13   -2.50    2.20   1
   2 -13 -12    6.80    3.40   1
  -2  13  12    6.00    3.30   1
   2 -13 -11    0.20    2.20   1
  -2  13  11    0.10    2.00   1
   2 -13 -10   12.80    3.00   1
  -2  13  10    4.20    2.40   1
   2 -13  -9    0.60    2.10   1
  -2  13   9    2.20    2.20   1
   2 -13  -8    3.60    1.80   1
  -2  13   8   -2.30    1.70   1
   2 -13  -7    6.50    1.40   1
  -2  13   7    9.20    2.80   1
   2 -13  -6    4.20    1.40   1
  -2  13   6   -0.80    1.50   1
   2 -13  -5    5.60    1.40   1
  -2  13   5    5.50    1.40   1
   2 -13  -4   22.40    1.90   1
  -2  13   4   19.30    2.10   1
   2 -13  -3   10.30    1.50   1
  -2  13   3    9.10    1.60   1
   2 -13  -2    0.20    0.90   1
  -2  13   2    3.00    1.10   1
   2 -13  -1    1.50    1.40   1
  -2  13   1    0.10    1.00   1
   2 -13   0    1.00    1.00   1
  -2  13   0   -0.30    0.90   1
   2 -13   1   -0.20    0.80   1
  -2  13  -1    1.90    1.00   1
   2 -13   2    0.20    1.10   1
  -2  13  -2    1.70    1.00   1
   2 -13   3    9.80    1.30   1
  -2  13  -3    9.50    1.20   1
   2 -13   4   18.20    1.50   1
  -2  13  -4   18.00    2.80   1
   2 -13   5    5.10    1.40   1
  -2  13  -5    4.70    1.90   1
   2 -13   6   -0.10    0.90   1
  -2  13  -6    3.20    1.80   1
   2 -13   7    7.00    1.50   1
  -2  13  -7    4.80    2.50   1
   2 -13   8    0.90    1.30   1
  -2  13  -8    6.50    2.70   1
   2 -13   9    2.10    1.30   1
  -2  13  -9   -1.40    2.20   1
   2 -13  10    6.40    1.60   1
  -2  13 -10   14.40    3.50   1
   2 -13  11    2.10    1.10   1
  -2  13 -11    2.30    1.90   1
   2 -13  12   -1.10    1.50   1
  -2  13 -12    2.00    2.30   1
   2 -13  13   -0.10    2.80   1
  -2  13 -13   -0.50    2.00   1
   2 -12 -15    1.20    2.30   1
  -2  12  15    0.90    2.30   1
   2 -12 -14   12.70    2.90   1
  -2  12  14   12.00    3.20   1
   2 -12 -13    3.10    3.10   1
  -2  12  13    6.90    3.40   1
   2 -12 -12    2.00    2.90   1
  -2  12  12   -0.70    2.00   1
   2 -12 -11    3.70    2.00   1
  -2  12  11    2.10    2.00   1
   2 -12 -10    3.80    2.00   1
  -2  12  10   10.80    2.70   1
   2 -12  -9   18.40    3.00   1
  -2  12   9   17.80    3.30   1
   2 -12  -8   14.40    3.00   1
  -2  12   8   12.90    2.70   1
   2 -12  -7   26.80    3.70   1
  -2  12   7   22.30    3.40   1
   2 -12  -6   22.10    1.90   1
  -2  12   6   20.10    2.90   1
   2 -12  -5    8.40    1.40   1
  -2  12   5    6.90    2.50   1
   2 -12  -4   12.20    1.60   1
  -2  12   4   11.70    1.40   1
   2 -12  -3   19.00    1.70   1
  -2  12   3   20.60    2.10   1
   2 -12  -2   29.50    2.10   1
  -2  12   2   26.90    2.20   1
   2 -12  -1    8.10    1.30   1
  -2  12   1    8.00    1.20   1
   2 -12   0   27.50    1.70   1
  -2  12   0   27.70    1.90   1
   2 -12   1   11.30    1.20   1
  -2  12  -1   10.30    1.10   1
   2 -12   2   27.60    1.60   1
  -2  12  -2   23.30    1.50   1
   2 -12   3   20.20    1.60   1
  -2  12  -3   19.40    1.60   1
   2 -12   4   10.50    1.10   1
  -2  12  -4   12.20    1.30   1
   2 -12   5    8.10    1.30   1
  -2  12  -5   10.90    2.50   1
   2 -12   6   22.20    2.00   1
  -2  12  -6   23.50    3.20   1
   2 -12   7   22.90    2.40   1
  -2  12  -7   21.90    3.20   1
   2 -12   8   10.70    1.50   1
  -2  12  -8   11.60    2.80   1
   2 -12   9   18.00    2.30   1
  -2  12  -9   16.60    3.10   1
   2 -12  10    3.80    1.10   1
  -2  12 -10    8.00    2.80   1
   2 -12  11    1.30    1.30   1
  -2  12 -11    1.70    2.40   1
   2 -12  12    0.80    1.30   1
  -2  12 -12    0.00    2.40   1
   2 -12  13    2.00    1.70   1
  -2  12 -13    1.10    2.50   1
   2 -12  14   16.30    2.10   1
  -2  12 -14   10.60    2.80   1
   2 -12  15    0.40    1.80   1
  -2  12 -15    0.90    1.40   1
   2 -11 -17   15.30    3.90   1
  -2  11  17    4.80    2.90   1
   2 -11 -16   -2.50    3.10   1
  -2  11  16    5.60    3.70   1
   2 -11 -15    7.00    2.60   1
  -2  11  15    4.60    2.90   1
   2 -11 -14   -1.10    1.90   1
  -2  11  14    1.80    2.30   1
   2 -11 -13    0.70    2.90   1
  -2  11  13    5.70    2.40   1
   2 -11 -12    3.10    2.00   1
  -2  11  12    3.00    2.10   1
   2 -11 -11    0.90    1.70   1
  -2  11  11   -0.50    1.90   1
   2 -11 -10    1.20    1.70   1
  -2  11  10    2.00    1.80   1
   2 -11  -9    6.50    1.90   1
  -2  11   9    7.60    2.00   1
   2 -11  -8    9.00    2.10   1
  -2  11   8    6.50    2.00   1
   2 -11  -7    7.40    2.20   1
  -2  11   7    3.60    2.20   1
   2 -11  -6    0.90    1.40   1
  -2  11   6    1.50    1.50   1
   2 -11  -5   11.00    1.60   1
  -2  11   5   12.10    2.00   1
   2 -11  -4   37.70    2.40   1
  -2  11   4   30.60    1.80   1
   2 -11  -3   13.60    1.40   1
  -2  11   3   15.40    1.30   1
   2 -11  -2   18.50    1.50   1
  -2  11   2   13.30    1.20   1
   2 -11  -1   34.20    1.80   1
  -2  11   1   35.80    1.80   1
   2 -11   0    6.70    0.90   1
  -2  11   0    7.10    0.90   1
   2 -11   1   34.70    1.80   1
  -2  11  -1   32.70    1.70   1
   2 -11   2   14.50    1.20   1
  -2  11  -2   15.50    1.20   1
   2 -11   3   15.60    1.20   1
  -2  11  -3   15.50    1.20   1
   2 -11   4   32.80    1.70   1
  -2  11  -4   35.20    1.80   1
   2 -11   5   10.60    1.10   1
  -2  11  -5    9.50    1.30   1
   2 -11   6    1.30    0.80   1
  -2  11  -6    0.50    1.10   1
   2 -11   7    6.40    1.00   1
  -2  11  -7    4.10    1.20   1
   2 -11   8    7.70    1.00   1
  -2  11  -8    6.50    1.20   1
   2 -11   9    7.30    1.00   1
  -2  11  -9    7.70    1.30   1
   2 -11  10    0.40    1.00   1
  -2  11 -10    1.50    1.60   1
   2 -11  11    0.50    0.90   1
  -2  11 -11    2.00    1.60   1
   2 -11  12    4.00    1.20   1
  -2  11 -12    6.50    2.20   1
   2 -11  13    6.80    1.40   1
  -2  11 -13    5.90    2.00   1
   2 -11  14    0.00    1.10   1
  -2  11 -14    1.00    1.90   1
   2 -11  15   10.00    1.70   1
  -2  11 -15   11.10    2.10   1
   2 -11  16    3.30    2.80   1
  -2  11 -16    0.70    2.00   1
   2 -11  17    4.00    2.70   1
  -2  11 -17    9.00    2.30   1
   2 -10 -18    2.90    2.60   1
  -2  10  18    3.60    3.90   1
   2 -10 -17   53.80    5.60   1
  -2  10  17   45.40    6.00   1
   2 -10 -16   -2.10    3.10   1
  -2  10  16    4.80    2.70   1
   2 -10 -15   30.60    4.00   1
  -2  10  15   23.40    4.00   1
   2 -10 -14   17.00    3.70   1
  -2  10  14   14.60    3.80   1
   2 -10 -13   18.10    2.90   1
  -2  10  13   11.60    2.70   1
   2 -10 -12    8.60    2.20   1
  -2  10  12   11.50    2.80   1
   2 -10 -11    6.30    2.00   1
  -2  10  11    6.50    2.70   1
   2 -10 -10    1.50    1.30   1
  -2  10  10   -2.00    2.20   1
   2 -10  -9   -0.90    1.10   1
  -2  10   9    3.20    1.70   1
   2 -10  -8    9.80    2.10   1
  -2  10   8    6.90    1.50   1
   2 -10  -7    2.50    2.00   1
  -2  10   7    1.90    1.10   1
   2 -10  -6   36.80    3.40   1
  -2  10   6   27.30    2.30   1
   2 -10  -5   14.50    2.30   1
  -2  10   5   17.60    1.80   1
   2 -10  -4    1.60    0.90   1
  -2  10   4    1.30    1.00   1
   2 -10  -3   48.30    2.50   1
  -2  10   3   46.40    2.20   1
   2 -10  -2    7.80    1.00   1
  -2  10   2   10.20    1.00   1
   2 -10  -1   31.60    1.70   1
  -2  10   1   32.50    1.60   1
   2 -10   0    1.10    0.70   1
  -2  10   0    1.70    0.60   1
   2 -10   1   34.10    1.70   1
  -2  10  -1   30.20    1.60   1
   2 -10   2    6.80    1.00   1
  -2  10  -2    7.20    0.80   1
   2 -10   3   47.80    2.10   1
  -2  10  -3   48.90    2.00   1
   2 -10   4    0.60    0.60   1
  -2  10  -4    1.30    0.70   1
   2 -10   5   19.80    1.40   1
  -2  10  -5   17.90    1.70   1
   2 -10   6   28.30    1.60   1
  -2  10  -6   30.00    2.10   1
   2 -10   7    2.70    0.70   1
  -2  10  -7    0.20    0.90   1
   2 -10   8    7.70    1.00   1
  -2  10  -8    6.90    1.00   1
   2 -10   9   -0.70    0.80   1
  -2  10  -9   -0.30    0.80   1
   2 -10  10    4.40    0.90   1
  -2  10 -10    1.60    0.80   1
   2 -10  11    9.60    0.90   1
  -2  10 -11    7.20    1.20   1
   2 -10  12    6.30    0.80   1
  -2  10 -12   10.30    2.40   1
   2 -10  13   17.80    1.20   1
  -2  10 -13   10.40    2.20   1
   2 -10  14   12.00    1.20   1
  -2  10 -14   10.00    1.70   1
   2 -10  15   21.80    2.30   1
  -2  10 -15   27.00    2.70   1
   2 -10  16    1.30    1.50   1
  -2  10 -16    3.10    1.90   1
   2 -10  17   50.20    4.20   1
  -2  10 -17   46.00    3.90   1
   2 -10  18    4.30    2.30   1
  -2  10 -18   -1.80    1.50   1
   2  -9 -19   -2.40    2.40   1
  -2   9  19    0.00    2.70   1
   2  -9 -18   10.20    3.70   1
  -2   9  18   11.40    3.40   1
   2  -9 -17    4.30    2.60   1
  -2   9  17    4.50    3.30   1
   2  -9 -16    8.00    2.70   1
  -2   9  16    3.90    2.40   1
   2  -9 -15   12.50    3.50   1
  -2   9  15    8.40    3.50   1
   2  -9 -14    9.50    2.50   1
  -2   9  14    9.40    2.80   1
   2  -9 -13    0.50    2.50   1
  -2   9  13    4.40    2.80   1
   2  -9 -12   13.20    2.10   1
  -2   9  12   15.80    2.70   1
   2  -9 -11   70.50    3.60   1
  -2   9  11   69.20    5.70   1
   2  -9 -10    1.80    1.20   1
  -2   9  10   -1.20    1.10   1
   2  -9  -9   79.80    4.20   1
  -2   9   9   75.50    3.80   1
   2  -9  -8   64.40    4.80   1
  -2   9   8   61.80    3.50   1
   2  -9  -7   53.00    4.10   1
  -2   9   7   54.60    3.20   1
   2  -9  -6   61.30    4.40   1
  -2   9   6   59.40    3.10   1
   2  -9  -5   32.10    3.20   1
  -2   9   5   24.80    2.00   1
   2  -9  -4   13.50    1.70   1
  -2   9   4   15.90    1.70   1
   2  -9  -3   39.10    2.00   1
  -2   9   3   37.00    1.80   1
   2  -9  -2   23.60    1.70   1
  -2   9   2   27.30    1.50   1
   2  -9  -1    3.00    0.80   1
  -2   9   1    3.90    0.70   1
   2  -9   0   60.60    2.30   1
  -2   9   0   52.00    2.10   1
   2  -9   1    2.20    0.60   1
  -2   9  -1    2.30    0.60   1
   2  -9   2   24.90    1.30   1
  -2   9  -2   25.70    1.30   1
   2  -9   3   39.40    1.80   1
  -2   9  -3   37.20    1.70   1
   2  -9   4   16.20    1.00   1
  -2   9  -4   15.40    1.00   1
   2  -9   5   29.50    1.50   1
  -2   9  -5   29.00    1.80   1
   2  -9   6   57.50    2.30   1
  -2   9  -6   57.70    2.80   1
   2  -9   7   54.50    2.30   1
  -2   9  -7   57.80    2.30   1
   2  -9   8   63.00    2.60   1
  -2   9  -8   55.10    2.30   1
   2  -9   9   78.10    2.70   1
  -2   9  -9   80.50    3.10   1
   2  -9  10    1.70    0.60   1
  -2   9 -10    1.20    0.90   1
   2  -9  11   68.50    2.40   1
  -2   9 -11   69.40    3.00   1
   2  -9  12   12.60    1.00   1
  -2   9 -12    9.90    1.20   1
   2  -9  13    1.70    0.70   1
  -2   9 -13    1.50    1.10   1
   2  -9  14   10.70    1.10   1
  -2   9 -14   12.70    1.70   1
   2  -9  15    5.80    1.00   1
  -2   9 -15    6.40    1.40   1
   2  -9  16    6.80    1.60   1
  -2   9 -16    4.00    1.40   1
   2  -9  17    1.80    1.20   1
  -2   9 -17    3.60    1.90   1
   2  -9  18   16.60    2.50   1
  -2   9 -18   12.10    3.50   1
   2  -9  19    1.30    2.10   1
  -2   9 -19   -0.70    2.00   1
   2  -8 -20    7.20    2.90   1
   2  -8 -19    0.80    2.50   1
   2  -8 -18   24.70    4.00   1
   2  -8 -17   -0.20    2.30   1
   2  -8 -16    6.90    1.70   1
   2  -8 -15   39.00    3.80   1
   2  -8 -14    7.70    2.60   1
   2  -8 -13    4.00    1.40   1
  -2   8  13    0.10    1.70   1
   2  -8 -12    6.80    1.40   1
  -2   8  12    4.70    2.40   1
   2  -8 -11    4.00    1.30   1
  -2   8  11    4.10    1.50   1
   2  -8 -10    7.20    1.40   1
  -2   8  10    7.10    1.70   1
   2  -8  -9   54.50    3.20   1
  -2   8   9   52.60    3.10   1
   2  -8  -8   70.70    4.20   1
  -2   8   8   65.10    3.40   1
   2  -8  -7   57.70    4.30   1
  -2   8   7   49.90    2.90   1
   2  -8  -6   12.00    1.80   1
  -2   8   6    7.40    1.20   1
   2  -8  -5   19.30    1.90   1
  -2   8   5   18.80    1.60   1
   2  -8  -4    1.30    1.10   1
  -2   8   4    2.50    1.00   1
   2  -8  -3    8.60    1.40   1
  -2   8   3    6.80    1.10   1
   2  -8  -2   28.20    1.70   1
  -2   8   2   30.00    1.40   1
   2  -8  -1   57.70    2.10   1
  -2   8   1   57.40    2.10   1
   2  -8   0   65.50    2.20   1
  -2   8   0   64.70    2.20   1
   2  -8   1   54.30    1.90   1
  -2   8  -1   56.40    2.10   1
   2  -8   2   27.20    1.20   1
  -2   8  -2   26.30    1.20   1
   2  -8   3    6.90    0.70   1
  -2   8  -3    6.70    0.80   1
   2  -8   4    1.70    0.50   1
  -2   8  -4    1.10    0.40   1
   2  -8   5   21.30    1.20   1
  -2   8  -5   23.10    1.40   1
   2  -8   6   10.30    0.90   1
  -2   8  -6    9.80    0.90   1
   2  -8   7   53.80    1.80   1
  -2   8  -7   50.40    2.00   1
   2  -8   8   64.30    2.10   1
  -2   8  -8   60.20    2.40   1
   2  -8   9   57.90    2.00   1
  -2   8  -9   57.60    2.30   1
   2  -8  10    7.00    0.70   1
  -2   8 -10    7.80    0.90   1
   2  -8  11    4.70    0.60   1
  -2   8 -11    4.20    0.90   1
   2  -8  12    6.10    0.80   1
  -2   8 -12    7.90    1.10   1
   2  -8  13    4.30    0.80   1
  -2   8 -13    3.50    0.80   1
   2  -8  14    2.10    0.70   1
  -2   8 -14    4.30    0.90   1
   2  -8  15   34.70    1.80   1
  -2   8 -15   38.90    2.40   1
   2  -8  16    4.80    0.90   1
  -2   8 -16    7.20    2.00   1
   2  -8  17    0.00    1.00   1
  -2   8 -17   -0.10    1.60   1
   2  -8  18   22.90    2.40   1
  -2   8 -18   23.80    3.70   1
   2  -8  19    0.60    1.80   1
  -2   8 -19   -3.30    2.60   1
  -2   8 -20    6.10    2.60   1
   2  -7 -20    5.10    3.60   1
   2  -7 -19    5.30    3.80   1
   2  -7 -18    1.70    3.20   1
   2  -7 -17   31.10    4.20   1
   2  -7 -16    3.60    1.40   1
   2  -7 -15   18.90    3.10   1
   2  -7 -14   32.80    2.70   1
   2  -7 -13    6.80    1.50   1
  -2   7  13    6.60    2.10   1
   2  -7 -12   53.60    3.10   1
  -2   7  12   48.60    4.80   1
   2  -7 -11   66.10    3.30   1
  -2   7  11   61.70    5.30   1
   2  -7 -10  130.50    5.90   1
  -2   7  10  140.40    8.70   1
   2  -7  -9   55.50    3.10   1
  -2   7   9   52.60    3.20   1
   2  -7  -8   29.00    2.60   1
  -2   7   8   27.40    2.10   1
   2  -7  -7   20.00    2.70   1
  -2   7   7   14.30    1.50   1
   2  -7  -6   13.30    1.90   1
  -2   7   6   16.00    1.40   1
   2  -7  -5    6.90    1.40   1
  -2   7   5   10.40    1.20   1
   2  -7  -4   20.50    2.20   1
  -2   7   4   19.00    1.60   1
   2  -7  -3   50.30    3.10   1
  -2   7   3   52.40    2.30   1
   2  -7  -2    6.10    1.50   1
  -2   7   2    5.70    0.80   1
   2  -7  -1   78.50    2.80   1
  -2   7   1   81.90    2.50   1
   2  -7   0    7.40    0.70   1
  -2   7   0    9.60    0.70   1
   2  -7   1   79.40    2.50   1
  -2   7  -1   78.80    2.50   1
   2  -7   2    5.80    0.70   1
  -2   7  -2    5.30    0.70   1
   2  -7   3   50.30    1.80   1
  -2   7  -3   49.90    1.70   1
   2  -7   4   18.70    1.10   1
  -2   7  -4   21.00    1.10   1
   2  -7   5    9.30    0.60   1
  -2   7  -5    9.80    0.90   1
   2  -7   6   16.10    0.80   1
  -2   7  -6   16.80    1.00   1
   2  -7   7   15.30    0.80   1
  -2   7  -7   15.60    1.00   1
   2  -7   8   27.20    1.10   1
  -2   7  -8   26.40    1.40   1
   2  -7   9   56.40    1.80   1
  -2   7  -9   56.70    2.20   1
   2  -7  10  139.50    3.80   1
  -2   7 -10  146.70    4.50   1
   2  -7  11   73.80    2.40   1
  -2   7 -11   70.90    2.70   1
   2  -7  12   56.30    2.00   1
  -2   7 -12   56.40    2.10   1
   2  -7  13    7.30    0.70   1
  -2   7 -13    8.20    1.00   1
   2  -7  14   32.30    1.60   1
  -2   7 -14   29.60    1.60   1
   2  -7  15   16.60    1.10   1
  -2   7 -15   14.90    1.20   1
   2  -7  16    4.80    0.80   1
  -2   7 -16    4.90    1.30   1
   2  -7  17   29.30    1.80   1
  -2   7 -17   26.70    3.50   1
   2  -7  18    1.80    0.90   1
  -2   7 -18    6.10    2.70   1
   2  -7  19    2.80    1.20   1
  -2   7 -19    2.80    2.00   1
   2  -7  20    2.60    2.10   1
  -2   7 -20    5.80    3.20   1
  -2   7 -21    1.30    2.10   1
   2  -6 -21    2.10    2.70   1
   2  -6 -20    2.10    2.70   1
   2  -6 -19    1.30    2.20   1
   2  -6 -18    9.60    2.50   1
   2  -6 -17    3.60    1.50   1
   2  -6 -16   12.20    1.70   1
   2  -6 -15   13.20    1.50   1
   2  -6 -14   27.90    2.20   1
   2  -6 -13   42.50    2.90   1
  -2   6  13   35.20    4.00   1
   2  -6 -12   18.00    1.90   1
  -2   6  12   13.10    2.80   1
   2  -6 -11   37.60    2.60   1
  -2   6  11   34.80    3.20   1
   2  -6 -10   74.00    3.80   1
  -2   6  10   75.30    5.10   1
   2  -6  -9   14.20    1.60   1
  -2   6   9   11.70    2.00   1
   2  -6  -8   50.20    2.40   1
  -2   6   8   46.80    3.80   1
   2  -6  -7    6.90    1.60   1
  -2   6   7    7.30    1.10   1
   2  -6  -6   73.40    4.00   1
  -2   6   6   72.00    3.00   1
   2  -6  -5   23.50    1.80   1
  -2   6   5   23.30    1.60   1
   2  -6  -4    7.50    1.60   1
  -2   6   4    3.70    1.00   1
   2  -6  -3  136.70    6.10   1
  -2   6   3  142.10    4.70   1
   2  -6  -2   67.90    3.40   1
  -2   6   2   72.40    2.20   1
   2  -6  -1    2.50    1.10   1
  -2   6   1    5.20    0.70   1
   2  -6   0    0.30    0.40   1
  -2   6   0    1.40    0.40   1
   2  -6   1    4.50    0.50   1
  -2   6  -1    5.90    0.50   1
   2  -6   2   70.70    2.10   1
  -2   6  -2   70.30    2.00   1
   2  -6   3  143.30    3.30   1
  -2   6  -3  138.90    3.60   1
   2  -6   4    4.40    0.40   1
  -2   6  -4    4.40    0.50   1
   2  -6   5   24.60    0.90   1
  -2   6  -5   22.10    1.00   1
   2  -6   6   73.00    2.10   1
  -2   6  -6   73.10    2.30   1
   2  -6   7    8.10    0.60   1
  -2   6  -7    7.80    0.80   1
   2  -6   8   48.20    1.50   1
  -2   6  -8   46.60    1.80   1
   2  -6   9   12.70    0.80   1
  -2   6  -9   13.80    1.00   1
   2  -6  10   77.40    2.30   1
  -2   6 -10   76.40    2.70   1
   2  -6  11   40.80    1.60   1
  -2   6 -11   42.60    1.50   1
   2  -6  12   17.70    1.10   1
  -2   6 -12   15.90    1.10   1
   2  -6  13   37.70    1.60   1
  -2   6 -13   36.80    1.60   1
   2  -6  14   27.70    1.40   1
  -2   6 -14   26.10    1.30   1
   2  -6  15   10.30    0.90   1
  -2   6 -15   12.10    1.30   1
   2  -6  16   11.50    1.10   1
  -2   6 -16   13.70    1.40   1
   2  -6  17    0.90    0.70   1
  -2   6 -17   -0.90    1.50   1
   2  -6  18    6.80    1.40   1
  -2   6 -18    6.60    2.50   1
   2  -6  19    8.10    1.60   1
  -2   6 -19    8.70    2.40   1
   2  -6  20    3.50    1.40   1
  -2   6 -20    8.10    3.00   1
   2  -6  21    4.80    3.00   1
  -2   6 -21    0.90    2.00   1
   2  -5 -22   -1.60    2.80   1
   2  -5 -21    5.00    2.80   1
   2  -5 -20    8.20    2.90   1
   2  -5 -19    6.00    3.30   1
   2  -5 -18    0.70    3.00   1
   2  -5 -17   10.40    2.00   1
   2  -5 -16   14.30    1.50   1
   2  -5 -15   -0.80    0.80   1
   2  -5 -14    1.90    1.20   1
  -2   5  14   -2.70    2.20   1
   2  -5 -13   15.40    1.70   1
  -2   5  13    9.40    2.10   1
   2  -5 -12   82.10    3.80   1
  -2   5  12   81.20    6.40   1
   2  -5 -11  119.30    4.90   1
  -2   5  11  118.00    7.50   1
   2  -5 -10   11.40    1.30   1
  -2   5  10   10.70    2.30   1
   2  -5  -9  215.60    7.50   1
  -2   5   9  204.00   10.10   1
   2  -5  -8    6.20    1.00   1
  -2   5   8    7.60    1.50   1
   2  -5  -7   67.50    3.90   1
  -2   5   7   61.90    3.60   1
   2  -5  -6   23.90    2.20   1
  -2   5   6   20.60    2.30   1
   2  -5  -5   43.10    3.20   1
  -2   5   5   51.70    2.30   1
   2  -5  -4  106.60    4.70   1
  -2   5   4   96.00    3.30   1
   2  -5  -3   89.70    4.50   1
  -2   5   3   82.90    2.90   1
   2  -5  -2  120.20    5.10   1
  -2   5   2  112.80    3.10   1
   2  -5  -1  349.90   12.80   1
  -2   5   1  352.90    8.20   1
   2  -5   0    1.10    0.50   1
  -2   5   0    1.00    0.50   1
   2  -5   1  354.20    7.60   1
  -2   5  -1  340.90    7.50   1
   2  -5   2  117.60    2.60   1
  -2   5  -2  118.30    3.10   1
   2  -5   3   86.80    2.20   1
  -2   5  -3   86.20    2.30   1
   2  -5   4  101.10    2.80   1
  -2   5  -4  100.60    2.40   1
   2  -5   5   51.00    1.40   1
  -2   5  -5   50.50    1.60   1
   2  -5   6   22.80    0.90   1
  -2   5  -6   23.40    1.00   1
   2  -5   7   61.80    1.80   1
  -2   5  -7   61.10    1.90   1
   2  -5   8    7.00    0.60   1
  -2   5  -8    7.50    0.70   1
   2  -5   9  211.70    4.90   1
  -2   5  -9  204.00    5.10   1
   2  -5  10   13.80    0.80   1
  -2   5 -10   12.90    0.80   1
   2  -5  11  121.30    3.30   1
  -2   5 -11  114.90    3.10   1
   2  -5  12   84.90    2.90   1
  -2   5 -12   83.60    2.80   1
   2  -5  13   11.50    1.10   1
  -2   5 -13   11.90    1.10   1
   2  -5  14    2.80    0.70   1
  -2   5 -14    1.30    0.90   1
   2  -5  15   -0.30    0.70   1
  -2   5 -15    0.00    0.70   1
   2  -5  16   12.70    1.20   1
  -2   5 -16   12.90    1.30   1
   2  -5  17   12.00    1.30   1
  -2   5 -17   12.10    1.60   1
   2  -5  18    4.70    1.10   1
  -2   5 -18    4.50    1.90   1
   2  -5  19    6.80    1.60   1
  -2   5 -19    5.30    2.10   1
   2  -5  20    9.30    1.50   1
  -2   5 -20   11.00    2.90   1
   2  -5  21    0.40    1.30   1
  -2   5 -21    1.80    1.90   1
  -2   5 -22    5.90    2.70   1
   2  -4 -22    0.30    2.50   1
   2  -4 -21    1.60    3.50   1
   2  -4 -20    0.60    3.20   1
   2  -4 -19    5.00    2.70   1
   2  -4 -18   30.30    4.00   1
   2  -4 -17   17.50    1.80   1
   2  -4 -16   11.20    1.20   1
   2  -4 -15   13.90    1.50   1
  -2   4  15   13.30    2.60   1
   2  -4 -14   47.40    2.30   1
  -2   4  14   44.70    4.20   1
   2  -4 -13   -0.60    1.00   1
  -2   4  13   -4.60    1.90   1
   2  -4 -12   75.60    3.30   1
  -2   4  12   60.60    4.90   1
   2  -4 -11   92.00    3.50   1
  -2   4  11   86.70    5.50   1
   2  -4 -10   59.70    3.00   1
  -2   4  10   53.10    3.80   1
   2  -4  -9   64.00    2.70   1
  -2   4   9   56.10    4.00   1
   2  -4  -8   21.70    1.60   1
  -2   4   8   19.70    2.40   1
   2  -4  -7   14.90    1.40   1
  -2   4   7   13.80    1.70   1
   2  -4  -6  174.10    8.00   1
  -2   4   6  164.60    6.80   1
   2  -4  -5   86.70    4.40   1
  -2   4   5   91.90    4.50   1
   2  -4  -4   20.90    1.70   1
  -2   4   4   23.80    2.20   1
   2  -4  -3   75.60    3.90   1
  -2   4   3   72.90    2.60   1
   2  -4  -2  181.90    7.40   1
  -2   4   2  180.70    4.50   1
   2  -4  -1   44.40    2.50   1
  -2   4   1   44.60    1.30   1
   2  -4   0   83.80    3.70   1
  -2   4   0   71.60    2.10   1
   2  -4   1   42.00    1.10   1
  -2   4  -1   43.00    1.30   1
   2  -4   2  175.60    3.60   1
  -2   4  -2  177.40    4.30   1
   2  -4   3   77.70    1.80   1
  -2   4  -3   78.20    2.10   1
   2  -4   4   22.10    0.80   1
  -2   4  -4   21.70    0.80   1
   2  -4   5   88.10    2.10   1
  -2   4  -5   88.80    2.30   1
   2  -4   6  173.50    3.60   1
  -2   4  -6  167.80    4.20   1
   2  -4   7   12.90    0.60   1
  -2   4  -7   13.60    0.80   1
   2  -4   8   24.00    1.00   1
  -2   4  -8   20.90    1.00   1
   2  -4   9   64.40    1.80   1
  -2   4  -9   65.50    1.70   1
   2  -4  10   60.60    1.90   1
  -2   4 -10   57.70    1.70   1
   2  -4  11   85.20    2.90   1
  -2   4 -11   85.70    2.40   1
   2  -4  12   68.10    2.50   1
  -2   4 -12   67.80    2.60   1
   2  -4  13    1.30    0.60   1
  -2   4 -13   -0.80    0.70   1
   2  -4  14   43.00    2.00   1
  -2   4 -14   43.70    2.20   1
   2  -4  15   15.30    1.30   1
  -2   4 -15   15.80    1.30   1
   2  -4  16    6.60    1.00   1
  -2   4 -16    4.80    1.10   1
   2  -4  17   16.70    1.40   1
  -2   4 -17   18.40    1.80   1
   2  -4  18   33.10    2.10   1
  -2   4 -18   30.20    3.50   1
   2  -4  19    8.50    1.70   1
  -2   4 -19   13.40    3.00   1
   2  -4  20    4.60    1.40   1
  -2   4 -20    2.20    2.00   1
   2  -4  21   -1.70    1.20   1
  -2   4 -21    2.90    2.10   1
   2  -4  22   -0.80    1.60   1
  -2   4 -22   -1.20    2.10   1
   2  -3 -22    7.10    3.30   1
   2  -3 -21   31.60    4.20   1
   2  -3 -20   11.60    3.20   1
   2  -3 -19   25.30    4.50   1
   2  -3 -18   -2.50    1.50   1
   2  -3 -17   11.40    1.30   1
   2  -3 -16   30.00    1.90   1
   2  -3 -15   17.60    1.50   1
  -2   3  15   20.10    2.90   1
   2  -3 -14   29.40    1.80   1
  -2   3  14   29.20    3.30   1
   2  -3 -13   45.60    2.00   1
  -2   3  13   46.80    4.30   1
   2  -3 -12   13.60    1.50   1
  -2   3  12   11.60    1.90   1
   2  -3 -11   29.80    1.70   1
  -2   3  11   31.00    2.80   1
   2  -3 -10   67.90    3.10   1
  -2   3  10   69.30    4.60   1
   2  -3  -9   85.90    3.30   1
  -2   3   9   90.60    4.70   1
   2  -3  -8   35.40    1.90   1
  -2   3   8   39.30    2.90   1
   2  -3  -7   43.10    1.90   1
  -2   3   7   41.00    2.80   1
   2  -3  -6  103.80    5.20   1
  -2   3   6  100.80    4.90   1
   2  -3  -5   39.20    2.60   1
  -2   3   5   33.80    2.40   1
   2  -3  -4  178.90    7.70   1
  -2   3   4  183.00    7.10   1
   2  -3  -3   37.50    2.10   1
  -2   3   3   40.60    1.70   1
   2  -3  -2  187.20    7.70   1
  -2   3   2  196.40    4.70   1
   2  -3  -1   44.70    2.40   1
  -2   3   1   42.70    1.20   1
   2  -3   0   19.40    1.10   1
  -2   3   0   19.10    0.70   1
   2  -3   1   42.70    1.30   1
  -2   3  -1   45.00    1.30   1
   2  -3   2  189.10    3.80   1
  -2   3  -2  187.80    4.20   1
   2  -3   3   40.80    1.00   1
  -2   3  -3   40.30    1.20   1
   2  -3   4  182.40    3.70   1
  -2   3  -4  179.90    4.00   1
   2  -3   5   36.00    1.00   1
  -2   3  -5   37.80    1.20   1
   2  -3   6  108.70    2.40   1
  -2   3  -6  111.10    2.70   1
   2  -3   7   44.40    1.20   1
  -2   3  -7   43.50    1.20   1
   2  -3   8   39.40    1.20   1
  -2   3  -8   35.90    1.20   1
   2  -3   9   92.20    2.50   1
  -2   3  -9   90.80    2.30   1
   2  -3  10   69.70    2.30   1
  -2   3 -10   70.50    2.30   1
   2  -3  11   30.70    1.40   1
  -2   3 -11   31.40    1.40   1
   2  -3  12   12.70    1.00   1
  -2   3 -12   15.20    1.00   1
   2  -3  13   44.30    1.90   1
  -2   3 -13   47.00    2.00   1
   2  -3  14   31.20    1.70   1
  -2   3 -14   29.10    1.60   1
   2  -3  15   20.30    1.40   1
  -2   3 -15   20.90    1.40   1
   2  -3  16   33.00    1.90   1
  -2   3 -16   32.20    1.80   1
   2  -3  17   11.60    1.20   1
  -2   3 -17   12.00    1.40   1
   2  -3  18    0.60    1.00   1
  -2   3 -18    1.00    1.00   1
   2  -3  19   23.50    1.80   1
  -2   3 -19   22.00    3.10   1
   2  -3  20   12.40    1.70   1
  -2   3 -20    7.80    2.30   1
   2  -3  21   30.30    2.70   1
  -2   3 -21   36.70    4.20   1
   2  -3  22   10.60    1.90   1
  -2   3 -22   10.40    2.90   1
   2  -2 -23   18.90    4.10   1
   2  -2 -22    2.10    3.90   1
   2  -2 -21    2.90    2.50   1
   2  -2 -20   -1.70    3.30   1
   2  -2 -19    2.70    2.50   1
   2  -2 -18   47.20    2.60   1
   2  -2 -17    6.70    1.20   1
   2  -2 -16    2.90    1.00   1
  -2   2  16    1.40    1.80   1
   2  -2 -15   72.30    3.20   1
  -2   2  15   82.70    6.30   1
   2  -2 -14   44.30    2.20   1
  -2   2  14   44.10    4.00   1
   2  -2 -13   24.10    1.50   1
  -2   2  13   23.20    2.80   1
   2  -2 -12   43.50    1.90   1
  -2   2  12   48.80    3.70   1
   2  -2 -11   29.20    1.90   1
  -2   2  11   28.90    2.70   1
   2  -2 -10   13.70    1.40   1
  -2   2  10   14.30    1.70   1
   2  -2  -9    7.40    1.10   1
  -2   2   9    7.80    1.40   1
   2  -2  -8  174.30    5.40   1
  -2   2   8  183.50    8.40   1
   2  -2  -7  233.60    6.60   1
  -2   2   7  228.00    9.70   1
   2  -2  -6  169.70    5.00   1
  -2   2   6  163.90    7.30   1
   2  -2  -5  108.20    4.60   1
  -2   2   5  103.20    4.50   1
   2  -2  -4    5.90    0.90   1
  -2   2   4    6.10    1.00   1
   2  -2  -3   19.10    1.40   1
  -2   2   3   20.70    1.20   1
   2  -2  -2   92.10    4.40   1
  -2   2   2   89.60    2.90   1
   2  -2  -1   60.20    2.70   1
  -2   2   1   58.30    2.00   1
   2  -2   0    8.10    0.60   1
  -2   2   0    8.60    0.50   1
   2  -2   1   58.70    1.70   1
  -2   2  -1   60.20    1.50   1
   2  -2   2   92.00    1.90   1
  -2   2  -2   91.60    2.20   1
   2  -2   3   21.60    0.60   1
  -2   2  -3   21.00    0.70   1
   2  -2   4    6.00    0.40   1
  -2   2  -4    5.70    0.40   1
   2  -2   5  105.50    2.30   1
  -2   2  -5  102.10    2.20   1
   2  -2   6  179.30    3.60   1
  -2   2  -6  173.30    3.50   1
   2  -2   7  238.40    5.40   1
  -2   2  -7  248.30    5.90   1
   2  -2   8  178.30    4.30   1
  -2   2  -8  171.80    4.40   1
   2  -2   9    8.80    0.60   1
  -2   2  -9    7.00    0.60   1
   2  -2  10   15.50    0.90   1
  -2   2 -10   12.80    0.80   1
   2  -2  11   30.60    1.40   1
  -2   2 -11   31.20    1.40   1
   2  -2  12   48.30    2.00   1
  -2   2 -12   47.00    1.90   1
   2  -2  13   24.60    1.30   1
  -2   2 -13   22.40    1.20   1
   2  -2  14   42.80    1.90   1
  -2   2 -14   45.10    2.00   1
   2  -2  15   73.50    2.90   1
  -2   2 -15   79.00    3.10   1
   2  -2  16    0.50    0.70   1
  -2   2 -16    0.80    0.90   1
   2  -2  17    7.90    0.90   1
  -2   2 -17   10.00    1.30   1
   2  -2  18   50.50    2.50   1
  -2   2 -18   53.50    3.20   1
   2  -2  19    5.90    1.30   1
  -2   2 -19    7.00    1.60   1
   2  -2  20   -0.60    1.50   1
  -2   2 -20    3.30    2.60   1
   2  -2  21    7.10    1.60   1
  -2   2 -21    7.20    3.10   1
   2  -2  22    1.80    1.40   1
  -2   2 -22    0.90    3.00   1
   2  -2  23   17.10    3.30   1
  -2   2 -23   27.50    4.90   1
   2  -1 -23   12.30    3.60   1
   2  -1 -22   -6.90    2.50   1
   2  -1 -21    0.20    2.50   1
   2  -1 -20    5.70    2.50   1
   2  -1 -19   17.90    3.60   1
   2  -1 -18   49.50    2.50   1
   2  -1 -17   23.90    1.70   1
  -2   1  17   24.00    2.80   1
   2  -1 -16   67.60    3.20   1
  -2   1  16   68.40    3.10   1
   2  -1 -15    3.10    1.00   1
  -2   1  15    4.00    1.00   1
   2  -1 -14   26.10    1.50   1
  -2   1  14   25.70    2.00   1
   2  -1 -13   10.20    1.10   1
  -2   1  13    7.20    2.20   1
   2  -1 -12   34.00    1.80   1
  -2   1  12   35.20    3.00   1
   2  -1 -11   37.20    1.70   1
  -2   1  11   42.30    3.00   1
   2  -1 -10  141.50    3.90   1
  -2   1  10  140.20    6.90   1
   2  -1  -9   24.10    1.40   1
  -2   1   9   26.20    2.30   1
   2  -1  -8   54.80    2.20   1
  -2   1   8   51.80    3.20   1
   2  -1  -7   82.30    2.90   1
  -2   1   7   84.90    4.40   1
   2  -1  -6   73.00    2.60   1
  -2   1   6   77.40    4.00   1
   2  -1  -5   55.40    2.10   1
  -2   1   5   59.30    3.10   1
   2  -1  -4   78.40    4.10   1
  -2   1   4   79.60    3.70   1
   2  -1  -3  364.50   14.20   1
  -2   1   3  366.20    9.60   1
   2  -1  -2  796.00   29.20   1
  -2   1   2  793.40   19.60   1
   2  -1  -1   38.20    1.50   1
  -2   1   1   36.40    1.40   1
   2  -1   0   66.20    2.10   1
  -2   1   0   64.60    2.00   1
   2  -1   1   37.50    1.30   1
  -2   1  -1   38.60    1.00   1
   2  -1   2  791.50   19.70   1
  -2   1  -2  825.80   30.20   1
   2  -1   3  369.10    6.70   1
  -2   1  -3  360.10    7.00   1
   2  -1   4   78.70    1.70   1
  -2   1  -4   78.10    1.90   1
   2  -1   5   57.90    1.40   1
  -2   1  -5   55.80    1.60   1
   2  -1   6   77.20    1.90   1
  -2   1  -6   76.40    2.10   1
   2  -1   7   87.50    2.30   1
  -2   1  -7   84.40    2.30   1
   2  -1   8   55.30    1.70   1
  -2   1  -8   54.90    1.60   1
   2  -1   9   25.00    1.10   1
  -2   1  -9   23.50    1.00   1
   2  -1  10  143.20    4.00   1
  -2   1 -10  140.50    3.60   1
   2  -1  11   38.80    1.60   1
  -2   1 -11   39.60    1.40   1
   2  -1  12   37.30    1.50   1
  -2   1 -12   36.70    1.50   1
   2  -1  13    8.50    0.90   1
  -2   1 -13   10.10    1.00   1
   2  -1  14   27.60    1.40   1
  -2   1 -14   27.10    1.40   1
   2  -1  15    3.10    0.70   1
  -2   1 -15    2.80    0.70   1
   2  -1  16   69.30    3.00   1
  -2   1 -16   72.70    2.90   1
   2  -1  17   24.30    1.60   1
  -2   1 -17   23.80    1.60   1
   2  -1  18   51.80    2.60   1
  -2   1 -18   51.60    3.00   1
   2  -1  19   13.30    1.30   1
  -2   1 -19   12.00    1.70   1
   2  -1  20    8.20    1.60   1
  -2   1 -20    8.80    2.90   1
   2  -1  21   -0.90    1.30   1
  -2   1 -21    7.80    2.40   1
   2  -1  22    2.70    1.60   1
  -2   1 -22    3.70    2.10   1
   2  -1  23    2.70    2.00   1
  -2   1 -23    8.20    3.00   1
   2   0 -23    5.10    3.30   1
  -2   0  23    6.90    2.50   1
   2   0 -22   13.00    3.70   1
  -2   0  22   17.20    3.40   1
   2   0 -21   17.00    4.30   1
  -2   0  21   19.00    3.60   1
   2   0 -20   11.40    2.80   1
  -2   0  20   12.60    2.40   1
   2   0 -19    9.70    3.00   1
  -2   0  19    6.90    2.20   1
   2   0 -18   62.90    2.90   1
  -2   0  18   71.20    5.90   1
   2   0 -17    5.90    1.10   1
  -2   0  17   10.90    2.30   1
   2   0 -16   26.60    1.70   1
  -2   0  16   28.20    1.90   1
   2   0 -15    2.50    0.90   1
  -2   0  15    1.80    0.90   1
   2   0 -14    0.60    0.80   1
  -2   0  14    2.10    1.00   1
   2   0 -13    0.70    0.80   1
  -2   0  13    1.50    0.80   1
   2   0 -12    0.40    0.60   1
  -2   0  12    1.00    0.70   1
   2   0 -11    0.40    0.70   1
  -2   0  11    1.60    0.70   1
   2   0 -10   52.30    1.90   1
  -2   0  10   54.50    1.90   1
   2   0  -9   40.10    1.50   1
  -2   0   9   44.70    2.00   1
   2   0  -8   41.70    1.90   1
  -2   0   8   41.00    2.00   1
   2   0  -7    5.90    0.80   1
  -2   0   7    6.20    0.80   1
   2   0  -6    8.40    0.80   1
  -2   0   6    6.70    0.70   1
   2   0  -5  272.70    7.60   1
  -2   0   5  264.70    7.50   1
   2   0  -4   50.10    1.80   1
  -2   0   4   49.60    1.50   1
   2   0  -3   47.00    2.50   1
  -2   0   3   50.00    1.50   1
   2   0  -2    3.10    0.50   1
  -2   0   2    2.50    0.30   1
   2   0  -1   47.10    1.60   1
  -2   0   1   44.60    1.20   1
   2   0   0   88.60    2.60   1
  -2   0   0   89.80    2.80   1
   2   0   1   46.60    1.00   1
  -2   0  -1   54.30    2.80   1
   2   0   2    2.60    0.30   1
   2   0   3   49.10    0.90   1
   2   0   4   51.80    1.30   1
  -2   0  -4   49.50    1.30   1
   2   0   5  276.60    5.80   1
  -2   0  -5  266.00    5.80   1
   2   0   6    7.20    0.40   1
  -2   0  -6    6.80    0.50   1
   2   0   7    5.80    0.50   1
  -2   0  -7    7.20    0.50   1
   2   0   8   40.70    1.20   1
  -2   0  -8   40.70    1.30   1
   2   0   9   43.40    1.30   1
  -2   0  -9   40.40    1.30   1
   2   0  10   57.70    1.60   1
  -2   0 -10   58.00    1.80   1
   2   0  11    0.00    0.40   1
  -2   0 -11    0.60    0.50   1
   2   0  12    1.30    0.50   1
  -2   0 -12   -0.20    0.50   1
   2   0  13    1.20    0.50   1
  -2   0 -13    1.60    0.60   1
   2   0  14    1.10    0.70   1
  -2   0 -14    1.80    0.60   1
   2   0  15    2.30    0.60   1
  -2   0 -15    2.70    0.70   1
   2   0  16   30.00    1.80   1
  -2   0 -16   28.10    1.60   1
   2   0  17    6.10    1.00   1
  -2   0 -17    7.70    1.00   1
   2   0  18   67.20    2.90   1
  -2   0 -18   66.90    3.70   1
   2   0  19    6.80    1.10   1
  -2   0 -19    4.40    1.40   1
   2   0  20    7.00    1.40   1
  -2   0 -20    9.30    1.50   1
   2   0  21   17.60    2.30   1
  -2   0 -21   14.80    2.70   1
   2   0  22   16.90    3.30   1
  -2   0 -22    9.70    3.40   1
  -2   0 -23    3.50    2.40   1
   2   1 -23    7.20    3.70   1
  -2  -1  23    8.20    2.50   1
   2   1 -22   -2.10    2.60   1
  -2  -1  22    0.90    2.70   1
   2   1 -21    2.80    2.50   1
  -2  -1  21    2.50    1.80   1
   2   1 -20   -0.70    3.40   1
  -2  -1  20    3.80    2.40   1
   2   1 -19   15.50    3.10   1
  -2  -1  19   12.90    2.40   1
   2   1 -18   45.70    2.40   1
  -2  -1  18   50.20    4.00   1
   2   1 -17   24.20    1.70   1
  -2  -1  17   27.70    2.90   1
   2   1 -16   63.90    2.90   1
  -2  -1  16   77.30    3.30   1
   2   1 -15    3.10    0.90   1
  -2  -1  15    3.60    0.90   1
   2   1 -14   25.60    1.50   1
  -2  -1  14   30.20    1.70   1
   2   1 -13    8.00    1.00   1
  -2  -1  13   10.30    1.00   1
   2   1 -12   35.70    1.70   1
  -2  -1  12   37.90    1.80   1
   2   1 -11   41.20    1.80   1
  -2  -1  11   41.20    1.70   1
   2   1 -10  142.40    4.00   1
  -2  -1  10  144.00    4.00   1
   2   1  -9   22.80    1.30   1
  -2  -1   9   24.50    1.20   1
   2   1  -8   55.50    1.80   1
  -2  -1   8   54.50    1.80   1
   2   1  -7   85.30    2.40   1
  -2  -1   7   81.60    2.80   1
   2   1  -6   72.30    2.50   1
  -2  -1   6   73.70    2.50   1
   2   1  -5   56.70    2.00   1
  -2  -1   5   57.40    1.70   1
   2   1  -4   77.80    2.50   1
  -2  -1   4   78.40    2.80   1
   2   1  -3  347.00    9.10   1
  -2  -1   3  370.30    9.70   1
   2   1  -2  803.10   19.70   1
  -2  -1   2  769.00   18.60   1
   2   1  -1   38.30    1.10   1
  -2  -1   1   38.00    1.30   1
   2   1   0   63.60    1.40   1
  -2  -1   0   65.60    2.00   1
   2   1   1   38.20    0.90   1
  -2  -1  -1   38.50    1.70   1
   2   1   2  783.70   11.90   1
   2   1   3  365.60    5.90   1
  -2  -1  -3  360.10    8.90   1
   2   1   4   79.10    1.60   1
  -2  -1  -4   77.60    1.80   1
   2   1   5   56.80    1.50   1
  -2  -1  -5   56.80    1.50   1
   2   1   6   77.50    2.00   1
  -2  -1  -6   73.20    1.90   1
   2   1   7   85.70    2.30   1
  -2  -1  -7   84.30    2.20   1
   2   1   8   55.30    1.70   1
  -2  -1  -8   51.90    1.60   1
   2   1   9   23.10    1.00   1
  -2  -1  -9   25.50    1.00   1
   2   1  10  148.50    4.00   1
  -2  -1 -10  145.90    3.60   1
   2   1  11   43.20    1.60   1
  -2  -1 -11   36.50    1.40   1
   2   1  12   39.10    1.40   1
  -2  -1 -12   37.70    1.60   1
   2   1  13   10.00    0.80   1
  -2  -1 -13    8.50    0.80   1
   2   1  14   28.90    1.30   1
  -2  -1 -14   26.70    1.40   1
   2   1  15    2.60    0.70   1
  -2  -1 -15    4.90    0.80   1
   2   1  16   71.00    2.60   1
  -2  -1 -16   76.60    2.80   1
   2   1  17   26.20    1.40   1
  -2  -1 -17   24.90    1.70   1
   2   1  18   54.70    2.20   1
  -2  -1 -18   49.50    2.40   1
   2   1  19   12.80    1.30   1
  -2  -1 -19   11.40    1.50   1
   2   1  20    3.20    2.10   1
  -2  -1 -20    6.10    1.30   1
   2   1  21    3.50    2.80   1
  -2  -1 -21    4.70    2.90   1
   2   1  22    8.50    3.30   1
  -2  -1 -22    0.50    1.90   1
  -2  -1 -23    5.70    3.30   1
   2   2 -23   25.10    4.50   1
  -2  -2  23   19.60    3.60   1
   2   2 -22    2.80    2.80   1
  -2  -2  22    3.30    2.00   1
   2   2 -21    7.50    3.10   1
  -2  -2  21    5.10    2.80   1
   2   2 -20   -0.50    3.30   1
  -2  -2  20   -1.50    1.60   1
   2   2 -19    4.90    1.70   1
  -2  -2  19   11.70    2.20   1
   2   2 -18   49.10    2.60   1
  -2  -2  18   54.60    4.40   1
   2   2 -17    7.20    1.20   1
  -2  -2  17    7.20    1.70   1
   2   2 -16    0.90    0.90   1
  -2  -2  16    1.20    1.30   1
   2   2 -15   73.10    3.00   1
  -2  -2  15   76.40    3.60   1
   2   2 -14   46.50    2.10   1
  -2  -2  14   44.60    2.50   1
   2   2 -13   23.80    1.50   1
  -2  -2  13   25.10    1.80   1
   2   2 -12   47.80    1.90   1
  -2  -2  12   50.10    2.50   1
   2   2 -11   30.60    1.40   1
  -2  -2  11   32.10    1.80   1
   2   2 -10   13.00    0.90   1
  -2  -2  10   16.20    1.30   1
   2   2  -9    8.70    0.70   1
  -2  -2   9    7.80    0.80   1
   2   2  -8  179.10    4.50   1
  -2  -2   8  175.10    5.30   1
   2   2  -7  239.40    5.50   1
  -2  -2   7  233.50    6.90   1
   2   2  -6  172.60    4.10   1
  -2  -2   6  177.80    4.20   1
   2   2  -5  102.80    2.30   1
  -2  -2   5  108.20    3.30   1
   2   2  -4    5.90    0.40   1
  -2  -2   4    7.20    0.60   1
   2   2  -3   21.20    0.70   1
  -2  -2   3   20.70    0.90   1
   2   2  -2   89.10    2.20   1
  -2  -2   2   91.50    2.80   1
   2   2  -1   60.20    1.70   1
  -2  -2   1   58.90    1.90   1
   2   2   0    9.10    0.40   1
  -2  -2   0    8.40    0.70   1
   2   2   1   59.20    1.30   1
  -2  -2  -1   59.80    2.40   1
   2   2   2   91.30    1.70   1
  -2  -2  -2   92.10    2.10   1
   2   2   3   21.30    0.60   1
  -2  -2  -3   21.90    0.80   1
   2   2   4    6.60    0.30   1
  -2  -2  -4    7.10    0.40   1
   2   2   5  104.60    2.20   1
  -2  -2  -5  103.90    2.50   1
   2   2   6  176.40    4.00   1
  -2  -2  -6  171.10    3.90   1
   2   2   7  241.10    5.70   1
  -2  -2  -7  238.40    5.20   1
   2   2   8  178.60    4.30   1
  -2  -2  -8  175.80    4.10   1
   2   2   9    7.80    0.60   1
  -2  -2  -9    8.30    0.60   1
   2   2  10   14.80    0.90   1
  -2  -2 -10   14.90    0.80   1
   2   2  11   31.20    1.40   1
  -2  -2 -11   32.30    1.30   1
   2   2  12   49.20    1.90   1
  -2  -2 -12   48.30    1.80   1
   2   2  13   24.30    1.30   1
  -2  -2 -13   26.30    1.30   1
   2   2  14   43.50    1.90   1
  -2  -2 -14   42.40    1.80   1
   2   2  15   79.10    3.10   1
  -2  -2 -15   75.70    3.00   1
   2   2  16    1.20    0.70   1
  -2  -2 -16    1.80    0.70   1
   2   2  17    7.40    1.00   1
  -2  -2 -17    8.90    1.10   1
   2   2  18   51.80    2.70   1
  -2  -2 -18   46.90    2.50   1
   2   2  19    7.20    1.50   1
  -2  -2 -19    9.30    1.50   1
   2   2  20   -2.60    1.60   1
  -2  -2 -20    1.30    1.30   1
   2   2  21    6.70    3.10   1
  -2  -2 -21    8.20    2.40   1
   2   2  22   10.70    3.50   1
  -2  -2 -22    2.70    2.90   1
  -2  -2 -23   25.40    3.50   1
   2   3 -22    9.00    3.10   1
  -2  -3  22    2.80    2.10   1
   2   3 -21   32.40    4.10   1
  -2  -3  21   29.10    4.20   1
   2   3 -20   10.10    2.70   1
  -2  -3  20   13.00    2.50   1
   2   3 -19   20.90    2.40   1
  -2  -3  19   16.60    2.50   1
   2   3 -18   -1.60    1.20   1
  -2  -3  18    0.60    1.30   1
   2   3 -17   13.80    1.20   1
  -2  -3  17   12.40    2.30   1
   2   3 -16   28.20    1.70   1
  -2  -3  16   30.90    2.40   1
   2   3 -15   21.60    1.50   1
  -2  -3  15   19.40    1.80   1
   2   3 -14   28.10    1.50   1
  -2  -3  14   27.80    1.90   1
   2   3 -13   45.30    2.00   1
  -2  -3  13   44.00    2.40   1
   2   3 -12   15.60    1.10   1
  -2  -3  12   15.80    1.40   1
   2   3 -11   30.20    1.50   1
  -2  -3  11   31.20    1.90   1
   2   3 -10   71.60    2.30   1
  -2  -3  10   73.20    2.90   1
   2   3  -9   90.10    2.50   1
  -2  -3   9   88.00    3.20   1
   2   3  -8   36.60    1.20   1
  -2  -3   8   40.80    1.80   1
   2   3  -7   43.40    1.20   1
  -2  -3   7   40.90    1.40   1
   2   3  -6  111.20    2.40   1
  -2  -3   6  104.70    2.60   1
   2   3  -5   36.30    1.00   1
  -2  -3   5   35.30    1.10   1
   2   3  -4  178.80    4.00   1
  -2  -3   4  179.30    5.00   1
   2   3  -3   43.00    1.00   1
  -2  -3   3   42.70    1.60   1
   2   3  -2  188.20    3.20   1
  -2  -3   2  193.20    5.30   1
   2   3  -1   42.20    1.10   1
  -2  -3   1   37.80    2.00   1
   2   3   0   18.80    0.70   1
  -2  -3   0   21.20    1.20   1
   2   3   1   43.90    1.00   1
  -2  -3  -1   42.30    1.40   1
   2   3   2  190.60    3.50   1
  -2  -3  -2  188.20    4.10   1
   2   3   3   42.00    0.90   1
  -2  -3  -3   41.90    1.10   1
   2   3   4  183.70    3.50   1
  -2  -3  -4  188.30    5.20   1
   2   3   5   37.90    1.00   1
  -2  -3  -5   36.50    1.00   1
   2   3   6  107.50    2.30   1
  -2  -3  -6  110.30    2.60   1
   2   3   7   40.90    1.10   1
  -2  -3  -7   42.60    1.30   1
   2   3   8   38.80    1.40   1
  -2  -3  -8   38.40    1.20   1
   2   3   9   89.50    2.60   1
  -2  -3  -9   89.70    2.40   1
   2   3  10   71.80    2.40   1
  -2  -3 -10   71.30    2.10   1
   2   3  11   31.20    1.40   1
  -2  -3 -11   30.70    1.30   1
   2   3  12   13.60    1.00   1
  -2  -3 -12   15.80    0.90   1
   2   3  13   44.30    1.90   1
  -2  -3 -13   47.70    1.80   1
   2   3  14   29.90    2.10   1
  -2  -3 -14   30.10    1.60   1
   2   3  15   22.80    1.80   1
  -2  -3 -15   20.00    1.30   1
   2   3  16   30.20    2.40   1
  -2  -3 -16   33.60    1.80   1
   2   3  17   13.70    1.80   1
  -2  -3 -17   11.90    1.20   1
   2   3  18    0.30    1.00   1
  -2  -3 -18    1.50    1.70   1
   2   3  19   25.70    2.30   1
  -2  -3 -19   22.60    2.00   1
   2   3  20   15.10    2.60   1
  -2  -3 -20   15.80    1.90   1
   2   3  21   33.70    4.60   1
  -2  -3 -21   26.80    2.40   1
   2   3  22    2.40    3.30   1
  -2  -3 -22    8.60    2.50   1
   2   4 -22   -1.20    3.80   1
  -2  -4  22   -0.90    1.60   1
   2   4 -21    1.40    3.40   1
  -2  -4  21    1.30    1.80   1
   2   4 -20    3.20    2.40   1
  -2  -4  20    7.00    2.70   1
   2   4 -19    3.90    1.50   1
  -2  -4  19    4.30    1.80   1
   2   4 -18   33.30    2.60   1
  -2  -4  18   31.00    3.20   1
   2   4 -17   16.80    1.40   1
  -2  -4  17   25.60    2.70   1
   2   4 -16    8.10    1.20   1
  -2  -4  16   10.70    1.80   1
   2   4 -15   15.40    1.30   1
  -2  -4  15   18.50    1.70   1
   2   4 -14   45.40    2.20   1
  -2  -4  14   42.10    2.60   1
   2   4 -13   -0.60    0.60   1
  -2  -4  13   -0.40    0.70   1
   2   4 -12   67.50    2.50   1
  -2  -4  12   69.60    3.00   1
   2   4 -11   92.10    2.90   1
  -2  -4  11   94.20    3.60   1
   2   4 -10   56.50    1.80   1
  -2  -4  10   59.60    2.60   1
   2   4  -9   62.30    1.80   1
  -2  -4   9   65.10    2.50   1
   2   4  -8   21.50    0.90   1
  -2  -4   8   22.30    1.00   1
   2   4  -7   14.40    0.70   1
  -2  -4   7   13.00    0.70   1
   2   4  -6  170.00    3.90   1
  -2  -4   6  171.20    4.00   1
   2   4  -5   88.70    2.20   1
  -2  -4   5   87.10    2.20   1
   2   4  -4   20.80    0.80   1
  -2  -4   4   20.50    0.70   1
   2   4  -3   80.10    1.80   1
  -2  -4   3   75.30    1.90   1
   2   4  -2  175.90    3.50   1
  -2  -4   2  180.70    7.10   1
   2   4  -1   41.30    1.00   1
  -2  -4   1   42.70    2.20   1
   2   4   0   77.70    1.70   1
  -2  -4   0   76.90    2.40   1
   2   4   1   42.10    1.00   1
  -2  -4  -1   43.40    1.20   1
   2   4   2  175.00    3.90   1
  -2  -4  -2  177.30    3.90   1
   2   4   3   77.70    2.00   1
  -2  -4  -3   76.30    1.80   1
   2   4   4   21.30    0.80   1
  -2  -4  -4   22.30    0.90   1
   2   4   5   92.60    2.50   1
  -2  -4  -5   89.40    2.20   1
   2   4   6  168.70    4.10   1
  -2  -4  -6  174.10    3.80   1
   2   4   7   12.10    0.80   1
  -2  -4  -7   14.10    0.60   1
   2   4   8   23.50    1.10   1
  -2  -4  -8   22.10    0.90   1
   2   4   9   63.20    2.00   1
  -2  -4  -9   68.10    2.00   1
   2   4  10   57.10    2.40   1
  -2  -4 -10   60.40    1.90   1
   2   4  11   88.00    3.60   1
  -2  -4 -11   90.10    2.60   1
   2   4  12   70.40    3.40   1
  -2  -4 -12   67.40    2.30   1
   2   4  13    0.90    0.90   1
  -2  -4 -13    0.00    0.50   1
   2   4  14   41.80    2.60   1
  -2  -4 -14   42.00    1.90   1
   2   4  15   15.30    1.70   1
  -2  -4 -15   14.20    1.10   1
   2   4  16    7.40    1.50   1
  -2  -4 -16    9.30    1.00   1
   2   4  17   17.80    2.00   1
  -2  -4 -17   20.20    1.50   1
   2   4  18   34.50    2.70   1
  -2  -4 -18   32.90    2.30   1
   2   4  19   11.60    3.00   1
  -2  -4 -19    9.30    1.30   1
   2   4  20    7.40    2.20   1
  -2  -4 -20    2.10    1.30   1
   2   4  21    4.10    2.30   1
  -2  -4 -21    3.40    2.90   1
   2   4  22   -2.60    2.80   1
  -2  -4 -22    1.50    3.00   1
   2   5 -22    1.40    2.70   1
  -2  -5  22    3.50    2.10   1
   2   5 -21    8.90    4.00   1
  -2  -5  21    0.40    1.60   1
   2   5 -20   14.50    4.30   1
  -2  -5  20    9.20    2.60   1
   2   5 -19    8.90    1.80   1
  -2  -5  19    5.80    2.30   1
   2   5 -18    3.30    1.30   1
  -2  -5  18    5.90    1.60   1
   2   5 -17   10.50    1.30   1
  -2  -5  17   14.20    2.20   1
   2   5 -16    9.80    1.20   1
  -2  -5  16   13.10    2.20   1
   2   5 -15    1.40    0.90   1
  -2  -5  15   -0.70    0.70   1
   2   5 -14    2.80    0.80   1
  -2  -5  14    4.40    1.20   1
   2   5 -13   13.00    1.10   1
  -2  -5  13   11.90    1.30   1
   2   5 -12   82.80    2.60   1
  -2  -5  12   85.20    3.70   1
   2   5 -11  116.80    3.20   1
  -2  -5  11  114.90    4.40   1
   2   5 -10   14.60    0.90   1
  -2  -5  10   13.30    0.80   1
   2   5  -9  208.50    4.60   1
  -2  -5   9  210.10    5.20   1
   2   5  -8    7.60    0.60   1
  -2  -5   8    5.90    0.50   1
   2   5  -7   60.10    1.80   1
  -2  -5   7   60.00    1.80   1
   2   5  -6   22.80    0.90   1
  -2  -5   6   21.90    0.90   1
   2   5  -5   50.60    1.40   1
  -2  -5   5   49.90    1.40   1
   2   5  -4  104.70    2.70   1
  -2  -5   4  100.10    2.60   1
   2   5  -3   87.10    2.00   1
  -2  -5   3   82.30    2.60   1
   2   5  -2  113.40    2.40   1
  -2  -5   2  125.00    5.50   1
   2   5  -1  357.10    6.50   1
  -2  -5   1  360.80   13.40   1
   2   5   0    1.10    0.20   1
  -2  -5   0    1.20    0.40   1
   2   5   1  365.80    9.70   1
  -2  -5  -1  347.00    7.20   1
   2   5   2  115.90    3.70   1
  -2  -5  -2  115.10    2.70   1
   2   5   3   90.30    2.90   1
  -2  -5  -3   85.60    2.20   1
   2   5   4   99.40    3.20   1
  -2  -5  -4  104.00    3.00   1
   2   5   5   50.00    1.60   1
  -2  -5  -5   48.10    1.80   1
   2   5   6   21.90    1.00   1
  -2  -5  -6   22.00    0.80   1
   2   5   7   61.10    1.90   1
  -2  -5  -7   62.00    1.70   1
   2   5   8    6.30    0.70   1
  -2  -5  -8    6.80    0.50   1
   2   5   9  205.90    5.30   1
  -2  -5  -9  203.50    4.90   1
   2   5  10   13.40    1.00   1
  -2  -5 -10   13.50    0.80   1
   2   5  11  113.80    3.60   1
  -2  -5 -11  119.70    3.40   1
   2   5  12   87.80    3.70   1
  -2  -5 -12   83.60    2.50   1
   2   5  13   13.30    1.40   1
  -2  -5 -13   14.00    1.00   1
   2   5  14    3.00    1.10   1
  -2  -5 -14    2.10    0.60   1
   2   5  15    0.10    1.10   1
  -2  -5 -15   -0.30    0.50   1
   2   5  16   15.30    1.80   1
  -2  -5 -16   12.40    1.10   1
   2   5  17    9.20    1.50   1
  -2  -5 -17   11.80    1.20   1
   2   5  18    4.20    2.50   1
  -2  -5 -18    4.90    1.00   1
   2   5  19    9.00    2.40   1
  -2  -5 -19    7.00    1.40   1
   2   5  20    4.30    2.80   1
  -2  -5 -20    6.20    1.30   1
   2   5  21    1.60    1.80   1
  -2  -5 -21   -1.80    1.80   1
   2   5  22    3.80    3.40   1
  -2  -5 -22    7.00    2.70   1
   2   6 -21    7.90    3.10   1
  -2  -6  21    3.90    1.90   1
   2   6 -20    3.60    2.70   1
  -2  -6  20    6.00    2.00   1
   2   6 -19    5.90    1.80   1
  -2  -6  19    7.90    2.30   1
   2   6 -18    7.80    1.70   1
  -2  -6  18    7.50    1.70   1
   2   6 -17   -1.30    1.00   1
  -2  -6  17    1.00    1.10   1
   2   6 -16   12.50    1.30   1
  -2  -6  16   12.10    1.70   1
   2   6 -15   10.60    1.20   1
  -2  -6  15   12.30    2.10   1
   2   6 -14   27.90    1.60   1
  -2  -6  14   27.50    2.00   1
   2   6 -13   35.90    1.70   1
  -2  -6  13   37.10    1.70   1
   2   6 -12   17.00    1.10   1
  -2  -6  12   15.60    0.80   1
   2   6 -11   35.30    1.50   1
  -2  -6  11   39.80    1.40   1
   2   6 -10   71.90    2.20   1
  -2  -6  10   73.20    2.10   1
   2   6  -9   14.00    0.80   1
  -2  -6   9   14.20    0.70   1
   2   6  -8   49.00    1.80   1
  -2  -6   8   48.70    1.40   1
   2   6  -7    7.40    0.60   1
  -2  -6   7    8.00    0.50   1
   2   6  -6   72.60    2.30   1
  -2  -6   6   72.90    1.70   1
   2   6  -5   25.20    1.10   1
  -2  -6   5   25.70    1.00   1
   2   6  -4    3.80    0.50   1
  -2  -6   4    4.50    0.40   1
   2   6  -3  142.80    3.10   1
  -2  -6   3  142.00    3.40   1
   2   6  -2   68.50    1.60   1
  -2  -6   2   68.50    1.70   1
   2   6  -1    5.60    0.40   1
  -2  -6   1    5.40    0.20   1
   2   6   0    0.30    0.20   1
  -2  -6   0    0.60    0.20   1
   2   6   1    6.90    0.90   1
  -2  -6  -1    4.50    0.40   1
   2   6   2   69.00    2.40   1
  -2  -6  -2   67.00    1.90   1
   2   6   3  144.40    4.40   1
  -2  -6  -3  138.20    3.30   1
   2   6   4    4.20    0.80   1
  -2  -6  -4    3.80    0.50   1
   2   6   5   25.30    1.40   1
  -2  -6  -5   25.20    1.20   1
   2   6   6   73.80    2.70   1
  -2  -6  -6   71.70    1.70   1
   2   6   7    7.50    1.00   1
  -2  -6  -7    8.30    0.40   1
   2   6   8   47.40    1.70   1
  -2  -6  -8   48.90    1.50   1
   2   6   9   13.80    1.00   1
  -2  -6  -9   14.80    0.70   1
   2   6  10   69.40    2.40   1
  -2  -6 -10   75.80    2.20   1
   2   6  11   37.20    1.80   1
  -2  -6 -11   40.20    1.50   1
   2   6  12   15.10    1.20   1
  -2  -6 -12   17.00    1.00   1
   2   6  13   40.00    2.00   1
  -2  -6 -13   38.70    1.70   1
   2   6  14   24.70    1.60   1
  -2  -6 -14   27.10    1.40   1
   2   6  15   13.40    1.40   1
  -2  -6 -15   11.00    1.00   1
   2   6  16   12.40    1.70   1
  -2  -6 -16   13.20    1.20   1
   2   6  17   -0.80    1.10   1
  -2  -6 -17    2.00    0.70   1
   2   6  18   11.30    2.40   1
  -2  -6 -18    9.10    1.30   1
   2   6  19    7.30    3.20   1
  -2  -6 -19    6.40    1.30   1
   2   6  20    2.10    2.10   1
  -2  -6 -20    3.00    1.40   1
   2   6  21    5.90    2.50   1
  -2  -6 -21    9.30    3.50   1
   2   7 -21    3.60    4.00   1
   2   7 -20   10.80    3.90   1
  -2  -7  20    4.20    1.90   1
   2   7 -19    0.90    2.30   1
  -2  -7  19   -0.20    1.80   1
   2   7 -18    0.20    1.20   1
  -2  -7  18    1.40    1.80   1
   2   7 -17   30.70    2.90   1
  -2  -7  17   30.60    3.30   1
   2   7 -16    2.20    0.90   1
  -2  -7  16    2.60    0.80   1
   2   7 -15   14.40    1.40   1
  -2  -7  15   13.90    1.30   1
   2   7 -14   35.10    1.80   1
  -2  -7  14   33.20    1.50   1
   2   7 -13    7.10    0.90   1
  -2  -7  13    6.90    0.70   1
   2   7 -12   54.20    2.10   1
  -2  -7  12   53.00    1.80   1
   2   7 -11   71.50    2.60   1
  -2  -7  11   69.60    2.10   1
   2   7 -10  143.30    3.60   1
  -2  -7  10  139.30    3.40   1
   2   7  -9   56.50    1.90   1
  -2  -7   9   56.00    1.70   1
   2   7  -8   24.00    1.30   1
  -2  -7   8   26.40    0.90   1
   2   7  -7   12.70    0.90   1
  -2  -7   7   13.80    0.80   1
   2   7  -6   17.40    1.00   1
  -2  -7   6   16.00    0.80   1
   2   7  -5    8.50    0.70   1
  -2  -7   5   10.00    0.60   1
   2   7  -4   20.90    1.10   1
  -2  -7   4   18.60    0.80   1
   2   7  -3   54.40    1.40   1
  -2  -7   3   49.90    1.40   1
   2   7  -2    5.50    0.40   1
  -2  -7   2    4.90    0.40   1
   2   7  -1   78.20    1.90   1
  -2  -7   1   77.60    1.80   1
   2   7   0    7.90    0.50   1
  -2  -7   0    8.60    0.40   1
   2   7   1   91.30    3.80   1
  -2  -7  -1   82.30    2.40   1
   2   7   2    5.70    0.80   1
  -2  -7  -2    4.80    0.50   1
   2   7   3   51.60    2.20   1
  -2  -7  -3   49.30    1.60   1
   2   7   4   19.70    1.20   1
  -2  -7  -4   18.50    0.90   1
   2   7   5    6.60    1.00   1
  -2  -7  -5    9.30    0.80   1
   2   7   6   16.50    1.30   1
  -2  -7  -6   15.10    1.10   1
   2   7   7   15.80    1.20   1
  -2  -7  -7   16.80    0.70   1
   2   7   8   22.90    1.70   1
  -2  -7  -8   25.50    1.00   1
   2   7   9   50.10    2.60   1
  -2  -7  -9   58.50    1.90   1
   2   7  10  137.00    5.60   1
  -2  -7 -10  141.90    4.00   1
   2   7  11   64.00    3.20   1
  -2  -7 -11   72.80    2.50   1
   2   7  12   46.60    2.90   1
  -2  -7 -12   57.20    2.10   1
   2   7  13   10.10    1.30   1
  -2  -7 -13    7.60    0.80   1
   2   7  14   30.10    2.00   1
  -2  -7 -14   33.60    1.70   1
   2   7  15   15.40    1.40   1
  -2  -7 -15   16.70    1.20   1
   2   7  16    4.40    1.20   1
  -2  -7 -16    3.70    0.80   1
   2   7  17   27.50    2.40   1
  -2  -7 -17   28.10    2.00   1
   2   7  18    4.50    1.60   1
  -2  -7 -18    0.40    0.70   1
   2   7  19    3.60    1.50   1
  -2  -7 -19    2.20    1.20   1
   2   7  20    6.20    1.70   1
  -2  -7 -20   10.30    2.50   1
   2   8 -20    0.40    2.60   1
  -2  -8  20   10.80    2.80   1
   2   8 -19    2.60    2.50   1
  -2  -8  19    3.10    2.10   1
   2   8 -18   21.00    2.80   1
  -2  -8  18   23.00    3.30   1
   2   8 -17    1.90    1.50   1
  -2  -8  17    0.50    0.60   1
   2   8 -16    6.00    1.40   1
  -2  -8  16    5.90    0.90   1
   2   8 -15   36.70    2.20   1
  -2  -8  15   32.80    1.70   1
   2   8 -14    2.00    0.80   1
  -2  -8  14    2.40    0.50   1
   2   8 -13    2.90    0.70   1
  -2  -8  13    3.10    0.50   1
   2   8 -12    5.00    0.70   1
  -2  -8  12    4.60    0.50   1
   2   8 -11    3.40    0.80   1
  -2  -8  11    4.30    0.40   1
   2   8 -10    7.90    1.00   1
  -2  -8  10    7.20    0.70   1
   2   8  -9   57.70    2.40   1
  -2  -8   9   58.10    2.30   1
   2   8  -8   67.10    2.60   1
  -2  -8   8   68.00    2.20   1
   2   8  -7   50.50    2.10   1
  -2  -8   7   50.30    1.80   1
   2   8  -6    8.60    0.80   1
  -2  -8   6    9.50    0.70   1
   2   8  -5   22.10    1.20   1
  -2  -8   5   21.40    1.00   1
   2   8  -4    1.60    0.40   1
  -2  -8   4    2.00    0.30   1
   2   8  -3    6.00    0.40   1
  -2  -8   3    7.20    0.50   1
   2   8  -2   26.60    0.90   1
  -2  -8   2   26.90    1.00   1
   2   8  -1   57.70    1.50   1
  -2  -8   1   58.00    1.50   1
   2   8   0   65.50    2.10   1
  -2  -8   0   65.20    1.60   1
   2   8   1   58.90    2.50   1
  -2  -8  -1   56.30    1.50   1
   2   8   2   26.60    1.70   1
  -2  -8  -2   24.60    1.10   1
   2   8   3    6.20    1.00   1
  -2  -8  -3    7.30    0.60   1
   2   8   4    1.20    1.00   1
  -2  -8  -4    1.20    0.60   1
   2   8   5   26.90    1.80   1
  -2  -8  -5   22.70    1.30   1
   2   8   6    9.90    1.20   1
  -2  -8  -6    9.30    0.80   1
   2   8   7   49.30    2.60   1
  -2  -8  -7   53.40    1.20   1
   2   8   8   67.00    3.30   1
  -2  -8  -8   66.80    2.00   1
   2   8   9   57.30    3.00   1
  -2  -8  -9   62.30    1.90   1
   2   8  10    6.10    1.20   1
  -2  -8 -10    8.10    0.70   1
   2   8  11    4.60    1.40   1
  -2  -8 -11    5.10    0.60   1
   2   8  12    5.00    1.30   1
  -2  -8 -12    5.20    0.60   1
   2   8  13    4.00    1.30   1
  -2  -8 -13    3.20    0.60   1
   2   8  14    0.70    1.50   1
  -2  -8 -14    2.00    0.70   1
   2   8  15   29.10    3.40   1
  -2  -8 -15   35.30    1.90   1
   2   8  16    1.80    1.80   1
  -2  -8 -16    4.30    0.90   1
   2   8  17    1.00    2.30   1
  -2  -8 -17    0.40    0.70   1
   2   8  18   19.90    3.50   1
  -2  -8 -18   20.60    2.00   1
   2   8  19   -2.50    2.70   1
  -2  -8 -19    2.00    2.80   1
   2   8  20    3.90    3.20   1
  -2  -8 -20   10.40    3.60   1
   2   9 -19    0.40    3.30   1
  -2  -9  19    0.40    1.50   1
   2   9 -18   16.60    3.60   1
  -2  -9  18   16.50    2.60   1
   2   9 -17    2.90    1.30   1
  -2  -9  17    3.30    1.50   1
   2   9 -16    9.70    2.30   1
  -2  -9  16    5.70    1.20   1
   2   9 -15    3.10    1.10   1
  -2  -9  15    5.90    1.20   1
   2   9 -14   12.90    1.40   1
  -2  -9  14   11.00    1.50   1
   2   9 -13   -0.40    0.80   1
  -2  -9  13    3.00    0.90   1
   2   9 -12   13.50    1.30   1
  -2  -9  12   12.80    1.30   1
   2   9 -11   73.60    3.80   1
  -2  -9  11   74.00    3.50   1
   2   9 -10    0.60    0.70   1
  -2  -9  10    1.40    0.60   1
   2   9  -9   78.20    3.10   1
  -2  -9   9   79.40    2.90   1
   2   9  -8   58.10    2.50   1
  -2  -9   8   59.00    2.20   1
   2   9  -7   58.60    2.40   1
  -2  -9   7   57.80    2.10   1
   2   9  -6   57.60    2.50   1
  -2  -9   6   57.50    2.00   1
   2   9  -5   26.60    1.40   1
  -2  -9   5   28.50    1.20   1
   2   9  -4   13.30    0.90   1
  -2  -9   4   16.50    0.80   1
   2   9  -3   38.10    1.20   1
  -2  -9   3   37.90    1.40   1
   2   9  -2   25.10    1.00   1
  -2  -9   2   23.60    1.00   1
   2   9  -1    3.60    0.60   1
  -2  -9   1    4.10    0.40   1
   2   9   0   55.40    2.00   1
  -2  -9   0   55.50    1.50   1
   2   9   1    4.30    1.10   1
  -2  -9  -1    4.10    0.40   1
   2   9   2   24.30    1.60   1
  -2  -9  -2   25.50    0.80   1
   2   9   3   39.40    2.10   1
  -2  -9  -3   37.70    1.50   1
   2   9   4   14.40    1.40   1
  -2  -9  -4   14.60    1.00   1
   2   9   5   30.90    2.00   1
  -2  -9  -5   28.80    1.60   1
   2   9   6   56.70    2.90   1
  -2  -9  -6   60.40    2.40   1
   2   9   7   60.80    3.20   1
  -2  -9  -7   55.90    2.50   1
   2   9   8   60.10    3.10   1
  -2  -9  -8   60.30    1.50   1
   2   9   9   82.20    4.10   1
  -2  -9  -9   81.40    2.50   1
   2   9  10    1.00    1.00   1
  -2  -9 -10    1.30    0.40   1
   2   9  11   65.10    3.70   1
  -2  -9 -11   68.80    2.20   1
   2   9  12   12.80    1.80   1
  -2  -9 -12   11.80    0.90   1
   2   9  13    2.20    1.40   1
  -2  -9 -13    2.80    0.60   1
   2   9  14   12.60    2.40   1
  -2  -9 -14   10.30    0.90   1
   2   9  15    4.40    1.80   1
  -2  -9 -15    5.30    0.80   1
   2   9  16    6.60    2.90   1
  -2  -9 -16    6.20    1.10   1
   2   9  17    1.40    1.70   1
  -2  -9 -17    2.40    1.80   1
   2   9  18   13.80    3.70   1
  -2  -9 -18   16.50    2.90   1
   2   9  19   -1.40    2.00   1
  -2  -9 -19    1.30    2.00   1
   2  10 -18    3.90    2.60   1
  -2 -10  18    1.70    1.50   1
   2  10 -17   44.80    4.20   1
  -2 -10  17   38.40    3.30   1
   2  10 -16    0.20    1.50   1
  -2 -10  16    0.10    1.00   1
   2  10 -15   29.00    3.10   1
  -2 -10  15   28.90    2.40   1
   2  10 -14   11.60    1.60   1
  -2 -10  14   12.60    1.40   1
   2  10 -13   14.40    1.70   1
  -2 -10  13   15.10    1.50   1
   2  10 -12    9.70    1.40   1
  -2 -10  12    8.10    1.00   1
   2  10 -11   11.70    1.60   1
  -2 -10  11    7.90    1.00   1
   2  10 -10    3.30    1.20   1
  -2 -10  10    3.10    0.80   1
   2  10  -9    1.80    1.00   1
  -2 -10   9    1.00    0.70   1
   2  10  -8    7.70    1.10   1
  -2 -10   8    7.40    0.80   1
   2  10  -7    2.30    0.70   1
  -2 -10   7    1.80    0.60   1
   2  10  -6   26.40    1.60   1
  -2 -10   6   26.30    1.30   1
   2  10  -5   20.20    1.30   1
  -2 -10   5   19.60    1.00   1
   2  10  -4    1.50    0.60   1
  -2 -10   4    1.40    0.40   1
   2  10  -3   44.70    2.10   1
  -2 -10   3   47.30    1.70   1
   2  10  -2    7.20    0.50   1
  -2 -10   2    6.90    0.60   1
   2  10  -1   29.20    1.30   1
  -2 -10   1   29.70    1.10   1
   2  10   0    2.50    0.60   1
  -2 -10   0    2.00    0.30   1
   2  10   1   28.80    2.00   1
  -2 -10  -1   30.70    1.00   1
   2  10   2    6.20    1.10   1
  -2 -10  -2    7.60    0.50   1
   2  10   3   45.50    2.60   1
  -2 -10  -3   47.40    1.30   1
   2  10   4    1.60    0.90   1
  -2 -10  -4    1.40    0.60   1
   2  10   5   20.60    1.70   1
  -2 -10  -5   19.20    1.30   1
   2  10   6   29.50    2.20   1
  -2 -10  -6   28.40    1.70   1
   2  10   7    2.20    1.20   1
  -2 -10  -7    0.30    0.90   1
   2  10   8    5.90    1.30   1
  -2 -10  -8    7.50    0.30   1
   2  10   9    1.10    1.40   1
  -2 -10  -9    0.60    0.20   1
   2  10  10    3.30    1.10   1
  -2 -10 -10    3.40    0.40   1
   2  10  11   10.10    1.60   1
  -2 -10 -11   10.10    0.60   1
   2  10  12    9.60    2.20   1
  -2 -10 -12    8.90    0.80   1
   2  10  13   14.00    2.40   1
  -2 -10 -13   16.90    1.00   1
   2  10  14   16.10    2.60   1
  -2 -10 -14   12.10    1.10   1
   2  10  15   30.10    3.70   1
  -2 -10 -15   25.60    2.40   1
   2  10  16   -1.80    2.40   1
  -2 -10 -16    5.20    2.70   1
   2  10  17   36.30    4.70   1
  -2 -10 -17   48.50    5.40   1
   2  10  18    3.00    3.00   1
  -2 -10 -18    3.00    3.10   1
   2  11 -17    6.20    2.40   1
  -2 -11  17    6.90    1.50   1
   2  11 -16    5.70    2.30   1
  -2 -11  16    1.30    1.00   1
   2  11 -15    9.50    2.10   1
  -2 -11  15   10.00    1.50   1
   2  11 -14    0.30    1.80   1
  -2 -11  14   -0.90    0.70   1
   2  11 -13    3.80    1.30   1
  -2 -11  13    5.20    1.10   1
   2  11 -12    8.90    1.50   1
  -2 -11  12    5.50    1.30   1
   2  11 -11   -0.20    1.00   1
  -2 -11  11   -0.50    0.60   1
   2  11 -10    1.20    1.10   1
  -2 -11  10    1.40    0.70   1
   2  11  -9    5.80    1.10   1
  -2 -11   9    5.30    0.90   1
   2  11  -8    7.00    1.20   1
  -2 -11   8    6.90    0.90   1
   2  11  -7    4.50    1.10   1
  -2 -11   7    6.50    0.80   1
   2  11  -6    0.50    0.80   1
  -2 -11   6    0.60    0.50   1
   2  11  -5    9.50    1.00   1
  -2 -11   5   12.90    0.90   1
   2  11  -4   34.50    1.80   1
  -2 -11   4   32.70    1.50   1
   2  11  -3   15.20    1.10   1
  -2 -11   3   15.70    0.90   1
   2  11  -2   16.20    1.00   1
  -2 -11   2   15.10    0.90   1
   2  11  -1   35.10    1.60   1
  -2 -11   1   33.60    1.30   1
   2  11   0    7.00    0.80   1
  -2 -11   0    7.00    0.60   1
   2  11   1   37.90    2.40   1
  -2 -11  -1   34.40    1.20   1
   2  11   2   17.00    1.70   1
  -2 -11  -2   14.00    0.70   1
   2  11   3   16.10    1.60   1
  -2 -11  -3   15.40    0.70   1
   2  11   4   37.80    2.60   1
  -2 -11  -4   36.20    1.70   1
   2  11   5   11.40    1.60   1
  -2 -11  -5   11.90    1.20   1
   2  11   6    1.10    1.00   1
  -2 -11  -6    1.10    0.80   1
   2  11   7    4.00    1.20   1
  -2 -11  -7    5.20    0.90   1
   2  11   8    7.50    1.50   1
  -2 -11  -8    7.60    1.20   1
   2  11   9    5.80    2.10   1
  -2 -11  -9    6.70    0.30   1
   2  11  10    2.60    1.60   1
  -2 -11 -10    1.00    0.20   1
   2  11  11    0.90    1.60   1
  -2 -11 -11    0.00    0.30   1
   2  11  12    4.50    2.00   1
  -2 -11 -12    5.90    0.50   1
   2  11  13    7.90    2.20   1
  -2 -11 -13    4.10    1.40   1
   2  11  14   -3.10    1.60   1
  -2 -11 -14    0.50    1.30   1
   2  11  15    6.10    2.70   1
  -2 -11 -15   11.70    3.10   1
   2  11  16    2.50    2.20   1
  -2 -11 -16    1.00    2.00   1
   2  11  17    4.90    2.60   1
  -2 -11 -17    6.80    2.40   1
   2  12 -15    1.10    1.80   1
  -2 -12  15    3.20    1.10   1
   2  12 -14   13.50    2.60   1
  -2 -12  14   12.60    1.70   1
   2  12 -13   -1.50    2.10   1
  -2 -12  13    2.40    0.80   1
   2  12 -12    0.80    1.30   1
  -2 -12  12    0.10    0.80   1
   2  12 -11    1.20    1.10   1
  -2 -12  11    2.50    0.90   1
   2  12 -10    6.40    1.30   1
  -2 -12  10    5.80    0.90   1
   2  12  -9   12.50    2.90   1
  -2 -12   9   16.00    1.40   1
   2  12  -8   11.30    1.60   1
  -2 -12   8   11.80    1.20   1
   2  12  -7   24.50    2.10   1
  -2 -12   7   21.70    1.60   1
   2  12  -6   19.80    1.70   1
  -2 -12   6   23.30    1.50   1
   2  12  -5    9.00    1.20   1
  -2 -12   5    9.20    0.90   1
   2  12  -4   10.70    1.20   1
  -2 -12   4   10.70    0.90   1
   2  12  -3   25.00    3.20   1
  -2 -12   3   22.00    1.30   1
   2  12  -2   24.60    1.30   1
  -2 -12   2   25.80    1.40   1
   2  12  -1    9.80    0.90   1
  -2 -12   1    9.10    0.70   1
   2  12   0   27.10    2.00   1
  -2 -12   0   27.20    1.10   1
   2  12   1   13.20    2.20   1
  -2 -12  -1   10.30    0.70   1
   2  12   2   29.20    3.30   1
  -2 -12  -2   24.90    1.10   1
   2  12   3   22.10    2.80   1
  -2 -12  -3   20.20    0.90   1
   2  12   4   10.60    2.00   1
  -2 -12  -4   11.70    0.50   1
   2  12   5   10.20    2.30   1
  -2 -12  -5    7.30    1.10   1
   2  12   6   21.70    3.00   1
  -2 -12  -6   21.30    1.70   1
   2  12   7   24.60    3.20   1
  -2 -12  -7   24.00    1.90   1
   2  12   8    9.20    2.70   1
  -2 -12  -8   11.00    1.40   1
   2  12   9   17.00    2.80   1
  -2 -12  -9   16.90    1.60   1
   2  12  10    4.70    1.80   1
  -2 -12 -10    6.60    1.40   1
   2  12  11    3.40    1.90   1
  -2 -12 -11    0.80    1.20   1
   2  12  12    2.20    1.80   1
  -2 -12 -12    0.00    1.10   1
   2  12  13    3.50    2.00   1
  -2 -12 -13    6.80    2.00   1
   2  12  14   15.60    3.20   1
  -2 -12 -14   18.70    3.20   1
   2  12  15   -1.80    2.90   1
  -2 -12 -15   -4.00    2.60   1
   2  13 -13    0.60    3.50   1
  -2 -13  13    1.70    1.40   1
   2  13 -12    3.10    1.40   1
  -2 -13  12    0.10    1.10   1
   2  13 -11    1.50    1.40   1
  -2 -13  11    2.50    1.00   1
   2  13 -10    7.60    1.60   1
  -2 -13  10    7.40    1.00   1
   2  13  -9    2.60    1.10   1
  -2 -13   9    1.90    0.80   1
   2  13  -8   -1.00    2.00   1
  -2 -13   8    1.30    0.80   1
   2  13  -7    4.60    1.30   1
  -2 -13   7    5.60    0.80   1
   2  13  -6    3.50    1.20   1
  -2 -13   6    1.40    0.60   1
   2  13  -5    6.00    1.10   1
  -2 -13   5    3.80    0.70   1
   2  13  -4   19.60    3.40   1
  -2 -13   4   17.30    1.30   1
   2  13  -3   12.10    2.40   1
  -2 -13   3   11.00    1.10   1
   2  13  -2    5.10    1.90   1
  -2 -13   2    1.10    0.60   1
   2  13  -1    0.40    0.50   1
  -2 -13   1    0.70    0.50   1
   2  13   0    0.10    0.60   1
  -2 -13   0    0.00    0.40   1
   2  13   1    0.70    0.70   1
  -2 -13  -1    0.30    0.40   1
   2  13   2    1.70    2.10   1
  -2 -13  -2    1.90    0.40   1
   2  13   3    9.10    2.40   1
  -2 -13  -3   10.50    0.70   1
   2  13   4   21.10    3.10   1
  -2 -13  -4   20.00    0.90   1
   2  13   5    3.00    1.80   1
  -2 -13  -5    3.00    0.90   1
   2  13   6    6.90    2.60   1
  -2 -13  -6    3.50    1.20   1
   2  13   7    4.40    2.00   1
  -2 -13  -7    6.30    1.10   1
   2  13   8   -0.60    1.70   1
  -2 -13  -8    1.00    1.10   1
   2  13   9    3.70    1.90   1
  -2 -13  -9    3.90    1.10   1
   2  13  10    7.70    2.60   1
  -2 -13 -10    8.70    1.30   1
   2  13  11   -1.10    2.00   1
  -2 -13 -11   -0.30    1.30   1
   2  13  12    5.90    2.20   1
  -2 -13 -12    2.60    2.00   1
   2  13  13    0.20    2.00   1
  -2 -13 -13    2.30    2.20   1
   2  14 -11    6.00    3.20   1
  -2 -14  11   -2.10    1.70   1
   2  14 -10    7.70    3.00   1
  -2 -14  10    5.60    1.60   1
   2  14  -9   11.00    2.90   1
  -2 -14   9    6.40    1.70   1
   2  14  -8    2.90    2.20   1
  -2 -14   8    3.60    1.50   1
   2  14  -7   -0.90    2.00   1
  -2 -14   7    0.10    0.50   1
   2  14  -6   -0.20    2.10   1
  -2 -14   6    0.90    0.70   1
   2  14  -5   10.30    3.00   1
  -2 -14   5    6.90    0.90   1
   2  14  -4    1.20    2.80   1
  -2 -14   4    1.30    0.70   1
   2  14  -3    6.70    2.60   1
  -2 -14   3    4.30    0.80   1
   2  14  -2    1.20    2.50   1
  -2 -14   2    1.30    0.60   1
   2  14  -1    3.20    1.90   1
  -2 -14   1    0.50    0.40   1
   2  14   0   -2.80    2.30   1
  -2 -14   0    0.60    0.50   1
   2  14   1    0.70    1.80   1
  -2 -14  -1    0.40    0.40   1
   2  14   2   -0.30    2.40   1
  -2 -14  -2    0.40    1.00   1
   2  14   3    1.80    1.90   1
  -2 -14  -3    3.50    1.10   1
   2  14   4    5.30    2.70   1
  -2 -14  -4    4.30    1.20   1
   2  14   5    7.70    2.30   1
  -2 -14  -5    7.40    1.20   1
   2  14   6    3.40    2.10   1
  -2 -14  -6    0.20    1.00   1
   2  14   7   -0.30    1.80   1
  -2 -14  -7    0.10    0.80   1
   2  14   8    3.40    2.70   1
  -2 -14  -8   -2.90    2.40   1
   2  14   9    3.50    2.90   1
  -2 -14  -9    3.40    2.60   1
   2  14  10    6.60    3.40   1
  -2 -14 -10    4.60    2.60   1
   2  14  11    3.60    3.20   1
  -2 -14 -11    0.80    2.70   1
   2  15  -8    7.50    3.20   1
   2  15  -7   21.20    4.50   1
   2  15  -6    3.70    2.60   1
   2  15  -5    0.90    3.00   1
   2  15  -4   21.40    3.90   1
   2  15  -3    2.90    3.30   1
   2  15  -2   12.70    2.90   1
   2  15  -1   16.60    3.60   1
   2  15   0   11.00    2.90   1
  -2 -15   0   11.20    2.50   1
   2  15   1   11.90    2.90   1
  -2 -15  -1   13.90    2.90   1
   2  15   2   14.80    3.60   1
  -2 -15  -2   13.70    3.20   1
   2  15   3    3.50    2.20   1
  -2 -15  -3    0.40    1.80   1
   2  15   4   24.10    3.40   1
  -2 -15  -4   19.10    3.30   1
   2  15   5   -1.80    2.80   1
  -2 -15  -5    3.70    2.60   1
   2  15   6   -0.10    2.10   1
  -2 -15  -6    4.10    1.90   1
   2  15   7   23.60    3.50   1
  -2 -15  -7   17.50    3.40   1
   2  15   8    3.10    2.50   1
  -2 -15  -8    2.40    2.10   1
   2  16  -3    5.00    2.90   1
   2  16  -2    5.20    3.50   1
   2  16  -1    2.50    2.50   1
   2  16   0   -0.20    2.20   1
   2  16   1    5.70    3.30   1
  -2 -16  -1    0.50    1.80   1
   2  16   2    4.80    2.80   1
  -2 -16  -2    7.00    3.10   1
   2  16   3    4.20    2.50   1
  -2 -16  -3    8.20    3.30   1
   3 -15  -5    4.40    1.80   1
  -3  15   5    0.90    1.30   1
   3 -15  -4    0.30    1.20   1
  -3  15   4    1.90    1.50   1
   3 -15  -3    8.20    1.90   1
  -3  15   3    8.80    1.80   1
   3 -15  -2    0.60    1.30   1
  -3  15   2   -0.90    1.50   1
   3 -15  -1    1.10    1.20   1
  -3  15   1   -0.20    1.30   1
   3 -15   0   18.80    2.40   1
  -3  15   0   19.40    3.80   1
   3 -15   1   -0.40    1.30   1
  -3  15  -1   -1.10    2.80   1
   3 -15   2    1.20    1.40   1
  -3  15  -2    5.00    2.50   1
   3 -15   3   11.50    2.10   1
  -3  15  -3   10.40    2.90   1
   3 -15   4    2.90    1.50   1
  -3  15  -4    4.60    3.10   1
   3 -15   5   -4.70    2.20   1
  -3  15  -5   -2.70    2.10   1
   3 -14  -9    5.30    1.80   1
  -3  14   9    4.80    2.20   1
   3 -14  -8   -1.40    1.50   1
  -3  14   8   -1.50    1.50   1
   3 -14  -7    1.70    1.90   1
  -3  14   7    3.30    1.60   1
   3 -14  -6    0.80    1.30   1
  -3  14   6    1.60    1.40   1
   3 -14  -5   10.90    1.80   1
  -3  14   5   10.70    1.90   1
   3 -14  -4    2.20    1.70   1
  -3  14   4    1.80    1.40   1
   3 -14  -3   13.70    1.90   1
  -3  14   3   13.30    1.90   1
   3 -14  -2    1.90    1.40   1
  -3  14   2    1.20    1.20   1
   3 -14  -1   -0.10    1.30   1
  -3  14   1    0.60    1.20   1
   3 -14   0    7.30    1.60   1
  -3  14   0    7.20    1.60   1
   3 -14   1    1.80    1.70   1
  -3  14  -1    2.40    1.50   1
   3 -14   2    3.30    1.20   1
  -3  14  -2    4.80    1.40   1
   3 -14   3    8.80    1.70   1
  -3  14  -3   12.70    1.70   1
   3 -14   4    2.50    1.50   1
  -3  14  -4    0.10    1.70   1
   3 -14   5    8.00    1.90   1
  -3  14  -5   11.40    3.50   1
   3 -14   6    1.90    1.30   1
  -3  14  -6    8.20    3.00   1
   3 -14   7    4.10    1.80   1
  -3  14  -7    3.20    2.80   1
   3 -14   8    2.00    2.10   1
  -3  14  -8   -0.90    2.60   1
   3 -14   9    1.90    2.20   1
  -3  14  -9   -1.10    2.00   1
   3 -13 -11    1.90    3.00   1
  -3  13  11   -0.50    3.10   1
   3 -13 -10   10.30    2.70   1
  -3  13  10   10.80    3.20   1
  -3  13   9   16.90    2.50   1
   3 -13  -8    0.20    1.40   1
  -3  13   8    2.00    1.80   1
   3 -13  -7   23.30    2.70   1
  -3  13   7   18.90    2.60   1
   3 -13  -6    6.60    1.50   1
  -3  13   6    6.70    1.50   1
   3 -13  -5    3.40    1.50   1
  -3  13   5    3.40    1.40   1
   3 -13  -4    5.20    1.60   1
  -3  13   4    5.00    1.30   1
   3 -13  -3   -0.20    1.40   1
  -3  13   3    1.90    1.10   1
   3 -13  -2    7.20    1.60   1
  -3  13   2    6.80    1.30   1
   3 -13  -1   11.30    1.60   1
  -3  13   1   10.90    1.50   1
   3 -13   0   10.10    1.70   1
  -3  13   0   11.50    1.80   1
   3 -13   1    9.70    1.60   1
  -3  13  -1    9.40    1.60   1
   3 -13   2    5.50    1.40   1
  -3  13  -2    5.80    1.20   1
   3 -13   3    3.00    1.10   1
  -3  13  -3    1.30    0.90   1
   3 -13   4    4.70    1.10   1
  -3  13  -4    6.50    2.10   1
   3 -13   5    3.50    1.60   1
  -3  13  -5    2.10    1.90   1
   3 -13   6    8.70    1.70   1
  -3  13  -6    4.30    2.00   1
   3 -13   7   16.60    2.20   1
  -3  13  -7   19.60    3.20   1
   3 -13   8    0.60    1.20   1
  -3  13  -8    2.60    1.90   1
   3 -13   9   16.00    2.50   1
  -3  13  -9   18.80    3.10   1
   3 -13  10   11.70    1.80   1
  -3  13 -10   14.50    3.00   1
   3 -13  11   -1.70    2.10   1
  -3  13 -11   -0.30    1.70   1
   3 -12 -13   10.40    3.10   1
  -3  12  13    7.40    3.80   1
   3 -12 -12   -0.50    2.70   1
  -3  12  12   -3.20    2.90   1
   3 -12 -11    9.40    2.50   1
  -3  12  11    5.70    2.50   1
   3 -12 -10   10.80    2.60   1
  -3  12  10    7.90    2.80   1
   3 -12  -9    2.10    1.80   1
  -3  12   9    2.20    2.30   1
   3 -12  -8    0.10    2.40   1
  -3  12   8    3.30    1.70   1
   3 -12  -7   13.50    2.50   1
  -3  12   7   12.60    1.80   1
   3 -12  -6    1.10    1.10   1
  -3  12   6    1.40    1.10   1
   3 -12  -5    1.20    1.30   1
  -3  12   5    2.20    1.40   1
   3 -12  -4    6.00    1.30   1
  -3  12   4    8.80    1.50   1
   3 -12  -3    3.60    1.10   1
  -3  12   3    3.00    1.10   1
   3 -12  -2    1.70    1.20   1
  -3  12   2    1.50    1.00   1
   3 -12  -1   20.50    2.10   1
  -3  12   1   14.40    1.60   1
   3 -12   0    9.50    1.40   1
  -3  12   0   10.10    1.50   1
   3 -12   1   14.80    1.80   1
  -3  12  -1   13.20    1.60   1
   3 -12   2    1.30    1.00   1
  -3  12  -2    2.10    0.90   1
   3 -12   3    2.50    1.10   1
  -3  12  -3    3.20    1.10   1
   3 -12   4    7.60    1.20   1
  -3  12  -4    8.60    1.40   1
   3 -12   5    5.90    1.50   1
  -3  12  -5    2.10    1.60   1
   3 -12   6    2.80    1.10   1
  -3  12  -6    0.70    1.40   1
   3 -12   7   13.90    1.70   1
  -3  12  -7   14.00    2.50   1
   3 -12   8    4.20    1.60   1
  -3  12  -8    3.60    1.80   1
   3 -12   9    4.80    1.30   1
  -3  12  -9    6.30    2.50   1
   3 -12  10    9.60    1.80   1
  -3  12 -10   13.70    3.10   1
   3 -12  11    8.80    1.60   1
  -3  12 -11    8.10    2.80   1
   3 -12  12    1.80    1.80   1
  -3  12 -12   -2.20    2.40   1
   3 -12  13    2.60    2.10   1
  -3  12 -13    2.80    2.80   1
   3 -11 -15   13.30    3.20   1
  -3  11  15   11.20    3.20   1
   3 -11 -14    2.70    2.20   1
  -3  11  14    3.00    2.40   1
   3 -11 -13    2.00    3.10   1
  -3  11  13    1.50    3.10   1
   3 -11 -12   15.60    2.80   1
  -3  11  12    7.40    3.20   1
   3 -11 -11    6.20    2.30   1
  -3  11  11    5.90    2.30   1
   3 -11 -10    7.60    2.30   1
  -3  11  10   -0.20    1.80   1
   3 -11  -9    6.00    2.10   1
  -3  11   9   11.80    2.30   1
   3 -11  -8   20.70    3.20   1
  -3  11   8   19.70    3.50   1
   3 -11  -7    0.70    1.40   1
  -3  11   7    1.20    1.40   1
   3 -11  -6    4.90    1.60   1
  -3  11   6    3.90    1.10   1
   3 -11  -5   15.90    1.70   1
  -3  11   5   14.40    1.80   1
   3 -11  -4   35.10    3.40   1
  -3  11   4   34.10    2.10   1
   3 -11  -3    5.10    1.20   1
  -3  11   3    7.80    1.20   1
   3 -11  -2    5.40    1.10   1
  -3  11   2    3.70    0.90   1
   3 -11  -1    3.90    1.10   1
  -3  11   1    5.90    1.00   1
   3 -11   0    6.70    1.20   1
  -3  11   0    4.60    1.00   1
   3 -11   1    5.00    1.10   1
  -3  11  -1    4.80    1.00   1
   3 -11   2    5.00    1.00   1
  -3  11  -2    5.50    1.00   1
   3 -11   3    7.90    1.10   1
  -3  11  -3    7.10    1.00   1
   3 -11   4   35.80    2.00   1
  -3  11  -4   37.50    2.00   1
   3 -11   5   11.00    1.40   1
  -3  11  -5   12.10    1.60   1
   3 -11   6    4.30    1.00   1
  -3  11  -6    7.40    1.30   1
   3 -11   7    2.00    0.90   1
  -3  11  -7   -0.50    0.90   1
   3 -11   8   16.90    1.50   1
  -3  11  -8   16.60    2.00   1
   3 -11   9    6.60    1.30   1
  -3  11  -9    9.20    1.50   1
   3 -11  10    1.90    0.90   1
  -3  11 -10    1.50    1.60   1
   3 -11  11    6.50    1.40   1
  -3  11 -11    6.00    2.00   1
   3 -11  12   12.70    1.90   1
  -3  11 -12   10.40    2.40   1
   3 -11  13    2.30    1.20   1
  -3  11 -13    0.70    1.70   1
   3 -11  14    3.50    1.40   1
  -3  11 -14    4.70    1.50   1
   3 -11  15    9.00    3.50   1
  -3  11 -15    9.00    1.90   1
   3 -10 -16    5.90    3.80   1
  -3  10  16   15.30    4.10   1
   3 -10 -15   14.10    3.20   1
  -3  10  15    6.10    2.70   1
   3 -10 -14   -2.30    3.00   1
  -3  10  14   -2.20    2.90   1
   3 -10 -13    1.20    2.00   1
  -3  10  13    1.70    2.30   1
   3 -10 -12    3.10    2.20   1
  -3  10  12    3.30    2.00   1
   3 -10 -11    4.40    1.80   1
  -3  10  11    2.70    2.00   1
   3 -10 -10    2.90    2.40   1
  -3  10  10   -0.10    1.90   1
   3 -10  -9   14.60    2.40   1
  -3  10   9   10.10    2.30   1
   3 -10  -8   14.60    2.20   1
  -3  10   8   13.30    2.40   1
   3 -10  -7    7.50    2.10   1
  -3  10   7    3.90    1.00   1
   3 -10  -6    4.70    1.70   1
  -3  10   6    4.30    1.00   1
   3 -10  -5    3.20    2.00   1
  -3  10   5    4.00    1.10   1
   3 -10  -4   21.40    1.80   1
  -3  10   4   22.20    1.60   1
   3 -10  -3   -0.20    0.90   1
  -3  10   3    1.20    0.80   1
   3 -10  -2   38.00    2.30   1
  -3  10   2   32.40    1.80   1
   3 -10  -1   59.80    3.20   1
  -3  10   1   52.70    2.20   1
   3 -10   0   87.30    3.80   1
  -3  10   0   83.20    3.10   1
   3 -10   1   49.20    2.10   1
  -3  10  -1   53.90    2.20   1
   3 -10   2   32.50    1.60   1
  -3  10  -2   32.20    1.70   1
   3 -10   3    0.70    0.70   1
  -3  10  -3   -1.00    0.80   1
   3 -10   4   16.40    1.20   1
  -3  10  -4   22.20    1.50   1
   3 -10   5    2.70    0.90   1
  -3  10  -5    2.00    1.00   1
   3 -10   6    4.30    1.00   1
  -3  10  -6    4.80    1.10   1
   3 -10   7    7.10    1.10   1
  -3  10  -7    5.00    1.40   1
   3 -10   8   11.20    1.20   1
  -3  10  -8   17.80    1.60   1
   3 -10   9   12.80    1.40   1
  -3  10  -9   15.50    1.70   1
   3 -10  10    1.60    0.70   1
  -3  10 -10    1.30    1.00   1
   3 -10  11    1.20    0.70   1
  -3  10 -11    1.80    1.10   1
   3 -10  12    2.60    0.90   1
  -3  10 -12    3.70    1.30   1
   3 -10  13    1.10    1.50   1
  -3  10 -13    3.40    1.90   1
   3 -10  14    2.30    1.30   1
  -3  10 -14    2.20    1.70   1
   3 -10  15   12.10    1.80   1
  -3  10 -15    9.20    1.80   1
   3 -10  16   11.10    3.40   1
  -3  10 -16    8.90    2.00   1
   3  -9 -18   19.50    4.50   1
   3  -9 -17   66.90    7.30   1
  -3   9  17   63.50    7.30   1
   3  -9 -16    4.30    2.50   1
  -3   9  16    1.40    2.40   1
   3  -9 -15    2.20    2.30   1
  -3   9  15    2.20    3.10   1
   3  -9 -14    5.30    2.20   1
  -3   9  14    8.90    2.90   1
   3  -9 -13   24.00    3.40   1
  -3   9  13   18.50    3.30   1
   3  -9 -12   22.40    3.80   1
  -3   9  12   22.30    3.70   1
   3  -9 -11   15.20    3.00   1
  -3   9  11   13.50    2.80   1
   3  -9 -10    3.20    2.50   1
  -3   9  10    2.10    1.70   1
   3  -9  -9   15.10    2.80   1
  -3   9   9    8.40    2.00   1
   3  -9  -8   14.20    2.20   1
  -3   9   8   14.70    1.70   1
   3  -9  -7   37.90    3.70   1
  -3   9   7   39.70    2.70   1
   3  -9  -6    5.80    1.60   1
  -3   9   6    2.10    1.00   1
   3  -9  -5    2.90    1.70   1
  -3   9   5    3.10    1.00   1
   3  -9  -4   14.00    2.20   1
  -3   9   4   15.00    1.30   1
   3  -9  -3   31.90    2.20   1
  -3   9   3   30.90    1.80   1
   3  -9  -2    8.20    1.10   1
  -3   9   2    6.50    0.90   1
   3  -9  -1    9.50    1.30   1
  -3   9   1   10.80    1.10   1
   3  -9   0   29.30    2.10   1
  -3   9   0   28.50    1.60   1
   3  -9   1   10.90    1.00   1
  -3   9  -1   10.60    1.00   1
   3  -9   2    6.60    0.80   1
  -3   9  -2    6.60    0.80   1
   3  -9   3   30.70    1.60   1
  -3   9  -3   31.40    1.60   1
   3  -9   4   16.10    1.20   1
  -3   9  -4   14.40    1.10   1
   3  -9   5    3.40    0.80   1
  -3   9  -5    1.00    0.80   1
   3  -9   6    2.20    0.70   1
  -3   9  -6    2.60    0.90   1
   3  -9   7   41.20    1.90   1
  -3   9  -7   37.60    2.30   1
   3  -9   8   11.80    0.90   1
  -3   9  -8   12.50    1.40   1
   3  -9   9    9.40    0.90   1
  -3   9  -9    4.80    1.10   1
   3  -9  10    2.90    0.80   1
  -3   9 -10    2.30    0.80   1
   3  -9  11   10.10    1.00   1
  -3   9 -11   12.40    1.40   1
   3  -9  12   23.30    1.40   1
  -3   9 -12   23.40    2.20   1
   3  -9  13   20.00    1.40   1
  -3   9 -13   21.60    1.70   1
   3  -9  14    6.70    0.90   1
  -3   9 -14    8.20    1.90   1
   3  -9  15    1.60    0.90   1
  -3   9 -15    1.80    1.60   1
   3  -9  16    1.60    1.20   1
  -3   9 -16    1.50    1.70   1
   3  -9  17   51.10    5.70   1
  -3   9 -17   51.10    5.40   1
  -3   9 -18   14.60    3.00   1
   3  -8 -18   11.30    3.30   1
   3  -8 -17   -1.40    3.30   1
   3  -8 -16    6.00    2.70   1
   3  -8 -15   37.00    4.50   1
   3  -8 -14   19.80    3.30   1
   3  -8 -13    8.70    2.40   1
  -3   8  13   13.00    2.60   1
   3  -8 -12   25.90    3.40   1
  -3   8  12   22.20    3.20   1
   3  -8 -11   12.40    1.70   1
  -3   8  11   10.30    2.00   1
   3  -8 -10   54.60    3.30   1
  -3   8  10   50.40    3.10   1
   3  -8  -9   33.30    3.30   1
  -3   8   9   28.40    2.20   1
   3  -8  -8   34.20    2.90   1
  -3   8   8   28.80    2.20   1
   3  -8  -7   12.00    2.20   1
  -3   8   7   10.50    1.70   1
   3  -8  -6   16.10    2.20   1
  -3   8   6   16.40    1.40   1
   3  -8  -5    3.90    1.20   1
  -3   8   5    3.10    0.80   1
   3  -8  -4    0.90    1.10   1
  -3   8   4    4.90    0.90   1
   3  -8  -3   18.50    2.20   1
  -3   8   3   14.80    1.30   1
   3  -8  -2   14.30    1.30   1
  -3   8   2    9.20    0.90   1
   3  -8  -1   26.20    1.80   1
  -3   8   1   24.70    1.40   1
   3  -8   0    2.30    0.80   1
  -3   8   0    2.20    0.70   1
   3  -8   1   22.80    1.30   1
  -3   8  -1   26.00    1.30   1
   3  -8   2   11.40    1.00   1
  -3   8  -2   11.20    1.00   1
   3  -8   3   18.00    1.20   1
  -3   8  -3   15.60    1.10   1
   3  -8   4    4.60    0.70   1
  -3   8  -4    7.00    1.00   1
   3  -8   5    3.90    0.90   1
  -3   8  -5    3.30    0.80   1
   3  -8   6   16.90    1.00   1
  -3   8  -6   16.60    1.30   1
   3  -8   7    8.20    0.80   1
  -3   8  -7    7.90    1.00   1
   3  -8   8   34.20    1.50   1
  -3   8  -8   35.90    2.10   1
   3  -8   9   28.70    1.40   1
  -3   8  -9   25.10    1.40   1
   3  -8  10   54.80    2.10   1
  -3   8 -10   54.20    2.40   1
   3  -8  11    9.10    0.90   1
  -3   8 -11   12.20    1.10   1
   3  -8  12   22.40    1.40   1
  -3   8 -12   22.00    1.20   1
   3  -8  13   11.80    1.20   1
  -3   8 -13   14.30    1.40   1
   3  -8  14   24.20    1.50   1
  -3   8 -14   25.40    1.70   1
   3  -8  15   40.80    1.90   1
  -3   8 -15   38.80    2.30   1
   3  -8  16    8.90    1.10   1
  -3   8 -16    7.80    2.20   1
   3  -8  17    1.20    1.20   1
  -3   8 -17   -0.50    1.50   1
   3  -8  18    6.90    2.60   1
  -3   8 -18    9.50    2.90   1
   3  -7 -19   14.60    3.60   1
   3  -7 -18   24.60    3.60   1
   3  -7 -17    8.70    2.90   1
   3  -7 -16   11.40    3.60   1
   3  -7 -15   -0.90    2.00   1
   3  -7 -14   55.50    5.00   1
   3  -7 -13   16.60    3.20   1
   3  -7 -12   -1.00    1.20   1
   3  -7 -11    3.60    1.20   1
  -3   7  11    2.60    2.50   1
   3  -7 -10   16.90    1.60   1
  -3   7  10   16.90    1.80   1
   3  -7  -9   23.40    2.00   1
  -3   7   9   25.70    2.10   1
   3  -7  -8   32.70    3.20   1
  -3   7   8   29.80    2.00   1
   3  -7  -7    7.10    1.60   1
  -3   7   7    8.00    1.20   1
   3  -7  -6   95.60    6.00   1
  -3   7   6   93.80    3.20   1
   3  -7  -5   17.30    2.20   1
  -3   7   5   14.00    1.20   1
   3  -7  -4    2.70    1.50   1
  -3   7   4    1.20    0.70   1
   3  -7  -3    1.90    1.00   1
  -3   7   3    0.20    0.60   1
   3  -7  -2   26.40    2.00   1
  -3   7   2   25.10    1.40   1
   3  -7  -1   42.90    1.90   1
  -3   7   1   42.80    1.80   1
   3  -7   0    5.80    0.80   1
  -3   7   0    7.80    0.80   1
   3  -7   1   44.30    2.00   1
  -3   7  -1   45.00    1.70   1
   3  -7   2   26.20    1.30   1
  -3   7  -2   25.70    1.30   1
   3  -7   3    1.00    0.50   1
  -3   7  -3   -1.10    0.50   1
   3  -7   4    2.30    0.50   1
  -3   7  -4    1.80    0.50   1
   3  -7   5   13.00    0.90   1
  -3   7  -5   12.80    1.10   1
   3  -7   6   94.20    2.70   1
  -3   7  -6   93.00    3.50   1
   3  -7   7    6.40    0.70   1
  -3   7  -7    6.90    1.00   1
   3  -7   8   37.30    1.60   1
  -3   7  -8   34.30    1.60   1
   3  -7   9   25.00    1.20   1
  -3   7  -9   21.50    1.30   1
   3  -7  10   13.30    0.90   1
  -3   7 -10   14.50    1.10   1
   3  -7  11    1.40    0.70   1
  -3   7 -11    2.10    0.60   1
   3  -7  12    0.70    0.50   1
  -3   7 -12    1.50    0.60   1
   3  -7  13    8.60    0.90   1
  -3   7 -13    8.60    1.00   1
   3  -7  14   47.60    2.40   1
  -3   7 -14   53.40    2.30   1
   3  -7  15    0.10    0.70   1
  -3   7 -15    3.40    1.40   1
   3  -7  16   10.60    1.10   1
  -3   7 -16   11.00    1.50   1
   3  -7  17    6.10    1.20   1
  -3   7 -17    5.10    1.90   1
   3  -7  18   20.30    2.40   1
  -3   7 -18   25.50    3.80   1
   3  -7  19   14.60    3.00   1
  -3   7 -19   15.50    2.80   1
   3  -6 -20   10.10    4.20   1
   3  -6 -19   13.60    4.50   1
   3  -6 -18    0.30    3.20   1
   3  -6 -17   21.80    4.00   1
   3  -6 -16    8.30    2.50   1
   3  -6 -15    9.10    2.80   1
   3  -6 -14   20.00    2.30   1
   3  -6 -13    1.00    1.40   1
   3  -6 -12   96.10    4.50   1
  -3   6  12   88.90    6.70   1
   3  -6 -11    1.80    1.30   1
  -3   6  11    2.10    2.40   1
   3  -6 -10  145.00    5.90   1
  -3   6  10  135.70    8.00   1
   3  -6  -9   11.80    1.70   1
  -3   6   9    9.30    2.40   1
   3  -6  -8   11.70    1.90   1
  -3   6   8   17.10    2.30   1
   3  -6  -7  108.90    6.00   1
  -3   6   7  107.30    4.30   1
   3  -6  -6  113.10    6.50   1
  -3   6   6  116.50    3.80   1
   3  -6  -5   57.20    3.70   1
  -3   6   5   58.90    2.20   1
   3  -6  -4   13.60    1.60   1
  -3   6   4   14.40    1.00   1
   3  -6  -3   14.30    1.80   1
  -3   6   3   14.70    1.00   1
   3  -6  -2   61.90    3.60   1
  -3   6   2   59.50    2.10   1
   3  -6  -1  136.60    6.10   1
  -3   6   1  125.20    3.60   1
   3  -6   0   12.40    1.30   1
  -3   6   0    9.30    1.00   1
   3  -6   1  126.80    4.20   1
  -3   6  -1  124.90    3.40   1
   3  -6   2   58.00    1.90   1
  -3   6  -2   57.20    1.90   1
   3  -6   3   12.10    0.80   1
  -3   6  -3   13.90    0.90   1
   3  -6   4   13.90    0.80   1
  -3   6  -4   15.60    1.10   1
   3  -6   5   61.70    1.90   1
  -3   6  -5   62.90    2.40   1
   3  -6   6  115.60    3.10   1
  -3   6  -6  117.10    4.00   1
   3  -6   7  114.60    3.20   1
  -3   6  -7  111.80    3.30   1
   3  -6   8   16.10    1.00   1
  -3   6  -8   16.90    1.10   1
   3  -6   9   11.00    0.90   1
  -3   6  -9   10.50    1.00   1
   3  -6  10  141.10    4.00   1
  -3   6 -10  139.00    3.80   1
   3  -6  11    2.60    0.60   1
  -3   6 -11    3.20    0.60   1
   3  -6  12   90.40    3.00   1
  -3   6 -12   89.10    2.90   1
   3  -6  13    2.40    0.70   1
  -3   6 -13    2.80    0.60   1
   3  -6  14   21.80    1.30   1
  -3   6 -14   22.50    1.50   1
   3  -6  15   13.10    1.30   1
  -3   6 -15   11.70    1.40   1
   3  -6  16    7.00    1.00   1
  -3   6 -16    8.30    1.40   1
   3  -6  17   14.00    1.30   1
  -3   6 -17   15.30    1.80   1
   3  -6  18    0.90    1.00   1
  -3   6 -18    0.30    1.50   1
   3  -6  19   10.70    1.80   1
  -3   6 -19    9.20    2.10   1
  -3   6 -20    7.90    2.80   1
   3  -5 -20   -3.00    2.60   1
   3  -5 -19   -0.50    2.30   1
   3  -5 -18   18.40    3.70   1
   3  -5 -17   11.30    3.10   1
   3  -5 -16   18.90    3.00   1
   3  -5 -15   18.30    1.90   1
   3  -5 -14   27.30    2.40   1
   3  -5 -13    4.70    1.60   1
  -3   5  13    7.10    2.60   1
   3  -5 -12   32.20    2.40   1
  -3   5  12   26.30    2.70   1
   3  -5 -11  147.00    6.40   1
  -3   5  11  154.30    9.70   1
   3  -5 -10   68.80    3.50   1
  -3   5  10   62.80    5.40   1
   3  -5  -9   17.50    1.70   1
  -3   5   9   13.00    2.10   1
   3  -5  -8    8.50    1.80   1
  -3   5   8   11.50    2.20   1
   3  -5  -7   36.30    2.80   1
  -3   5   7   36.70    2.80   1
   3  -5  -6   20.80    1.90   1
  -3   5   6   19.60    1.30   1
   3  -5  -5  125.10    6.50   1
  -3   5   5  121.20    3.50   1
   3  -5  -4   62.80    4.00   1
  -3   5   4   70.50    2.20   1
   3  -5  -3    5.80    1.20   1
  -3   5   3    6.20    0.70   1
   3  -5  -2   33.90    2.40   1
  -3   5   2   32.20    1.30   1
   3  -5  -1   51.00    2.80   1
  -3   5   1   47.40    1.60   1
   3  -5   0   12.50    1.00   1
  -3   5   0   11.10    0.80   1
   3  -5   1   46.50    1.90   1
  -3   5  -1   48.50    1.60   1
   3  -5   2   31.30    1.10   1
  -3   5  -2   33.80    1.30   1
   3  -5   3    7.40    0.60   1
  -3   5  -3    7.60    0.70   1
   3  -5   4   68.60    2.20   1
  -3   5  -4   68.70    2.10   1
   3  -5   5  121.90    3.10   1
  -3   5  -5  122.90    3.60   1
   3  -5   6   19.10    0.90   1
  -3   5  -6   17.90    1.10   1
   3  -5   7   37.80    1.40   1
  -3   5  -7   34.70    1.40   1
   3  -5   8    8.40    0.70   1
  -3   5  -8    9.60    0.80   1
   3  -5   9   17.20    1.00   1
  -3   5  -9   18.20    0.90   1
   3  -5  10   69.80    2.20   1
  -3   5 -10   68.90    2.10   1
   3  -5  11  155.60    4.30   1
  -3   5 -11  150.30    3.90   1
   3  -5  12   34.30    1.50   1
  -3   5 -12   32.10    1.60   1
   3  -5  13    6.50    0.70   1
  -3   5 -13    5.80    0.80   1
   3  -5  14   28.90    1.50   1
  -3   5 -14   27.30    1.50   1
   3  -5  15   18.20    1.20   1
  -3   5 -15   18.40    1.50   1
   3  -5  16   20.70    1.40   1
  -3   5 -16   20.00    1.60   1
   3  -5  17    4.10    0.90   1
  -3   5 -17    3.00    1.20   1
   3  -5  18   13.40    1.50   1
  -3   5 -18   13.80    2.60   1
   3  -5  19    2.00    1.20   1
  -3   5 -19   -1.50    2.30   1
   3  -5  20    4.80    2.00   1
  -3   5 -20    2.90    1.80   1
   3  -4 -21    3.40    2.90   1
   3  -4 -20   -1.40    2.40   1
   3  -4 -19    3.80    2.60   1
   3  -4 -18   13.00    3.80   1
   3  -4 -17   13.40    3.50   1
   3  -4 -16   22.00    2.30   1
   3  -4 -15   28.80    2.00   1
   3  -4 -14    0.00    1.60   1
  -3   4  14    0.40    1.60   1
   3  -4 -13   15.50    1.70   1
  -3   4  13   14.80    2.60   1
   3  -4 -12   92.90    4.50   1
  -3   4  12   87.30    6.60   1
   3  -4 -11   10.80    1.40   1
  -3   4  11    6.10    2.20   1
   3  -4 -10   42.70    2.50   1
  -3   4  10   47.10    4.00   1
   3  -4  -9   39.20    2.40   1
  -3   4   9   38.20    2.90   1
   3  -4  -8   14.60    1.40   1
  -3   4   8   14.70    2.40   1
   3  -4  -7   56.40    3.60   1
  -3   4   7   50.30    3.40   1
   3  -4  -6   14.90    1.70   1
  -3   4   6   18.20    1.40   1
   3  -4  -5    5.20    1.20   1
  -3   4   5    6.30    1.00   1
   3  -4  -4   48.60    3.30   1
  -3   4   4   46.50    2.20   1
   3  -4  -3   22.00    1.90   1
  -3   4   3   24.50    1.10   1
   3  -4  -2   31.30    1.90   1
  -3   4   2   33.10    1.30   1
   3  -4  -1   20.00    1.70   1
  -3   4   1   20.30    1.00   1
   3  -4   0   43.80    2.50   1
  -3   4   0   45.50    1.50   1
   3  -4   1   19.40    1.00   1
  -3   4  -1   20.80    0.90   1
   3  -4   2   32.70    1.30   1
  -3   4  -2   33.80    1.20   1
   3  -4   3   22.90    0.80   1
  -3   4  -3   24.40    0.90   1
   3  -4   4   49.60    1.60   1
  -3   4  -4   52.80    1.60   1
   3  -4   5    7.20    0.50   1
  -3   4  -5    6.80    0.60   1
   3  -4   6   17.70    0.80   1
  -3   4  -6   17.50    0.90   1
   3  -4   7   54.60    1.50   1
  -3   4  -7   55.40    1.70   1
   3  -4   8   16.30    0.90   1
  -3   4  -8   14.00    0.70   1
   3  -4   9   39.30    1.40   1
  -3   4  -9   38.80    1.30   1
   3  -4  10   45.90    1.60   1
  -3   4 -10   47.40    1.70   1
   3  -4  11   12.20    0.90   1
  -3   4 -11   11.60    0.90   1
   3  -4  12   96.30    2.90   1
  -3   4 -12   89.40    3.20   1
   3  -4  13   12.80    0.90   1
  -3   4 -13   15.20    1.10   1
   3  -4  14   -0.20    0.60   1
  -3   4 -14    0.40    0.90   1
   3  -4  15   29.20    1.50   1
  -3   4 -15   27.80    1.60   1
   3  -4  16   26.80    1.80   1
  -3   4 -16   21.00    1.80   1
   3  -4  17    9.20    1.10   1
  -3   4 -17   11.10    2.30   1
   3  -4  18    6.50    1.20   1
  -3   4 -18    5.90    1.90   1
   3  -4  19    2.80    1.00   1
  -3   4 -19    1.60    1.70   1
   3  -4  20    1.60    1.70   1
  -3   4 -20    2.60    2.50   1
   3  -4  21    0.30    1.60   1
  -3   4 -21    0.80    2.60   1
   3  -3 -21    0.50    2.50   1
   3  -3 -20   -0.70    3.50   1
   3  -3 -19   33.80    4.60   1
   3  -3 -18   12.00    2.90   1
   3  -3 -17    7.70    2.50   1
   3  -3 -16   10.90    1.40   1
   3  -3 -15   93.20    4.00   1
   3  -3 -14   22.90    1.70   1
  -3   3  14   18.00    3.30   1
   3  -3 -13   35.20    2.40   1
  -3   3  13   38.40    3.60   1
   3  -3 -12   31.40    2.40   1
  -3   3  12   32.40    3.60   1
   3  -3 -11   75.80    3.50   1
  -3   3  11   76.10    5.30   1
   3  -3 -10    7.90    1.50   1
  -3   3  10    6.00    1.60   1
   3  -3  -9   18.60    1.60   1
  -3   3   9   21.20    2.70   1
   3  -3  -8    2.40    0.90   1
  -3   3   8    1.90    1.20   1
   3  -3  -7    8.10    1.60   1
  -3   3   7   10.50    1.60   1
   3  -3  -6   38.20    3.00   1
  -3   3   6   43.80    2.40   1
   3  -3  -5  128.00    6.40   1
  -3   3   5  123.80    4.30   1
   3  -3  -4   57.20    3.40   1
  -3   3   4   58.10    2.50   1
   3  -3  -3   12.40    1.80   1
  -3   3   3    8.10    1.00   1
   3  -3  -2    4.00    1.00   1
  -3   3   2    2.80    0.50   1
   3  -3  -1   99.30    4.60   1
  -3   3   1  104.80    2.60   1
   3  -3   0   46.60    3.00   1
  -3   3   0   41.60    2.10   1
   3  -3   1  104.50    2.80   1
  -3   3  -1  103.10    2.60   1
   3  -3   2    3.00    0.40   1
  -3   3  -2    2.50    0.30   1
   3  -3   3    9.90    1.20   1
  -3   3  -3   10.50    0.80   1
   3  -3   4   58.00    1.40   1
  -3   3  -4   57.70    1.80   1
   3  -3   5  126.70    2.80   1
  -3   3  -5  126.80    3.70   1
   3  -3   6   40.90    1.30   1
  -3   3  -6   37.50    1.10   1
   3  -3   7    9.60    0.60   1
  -3   3  -7    9.70    0.50   1
   3  -3   8    1.60    0.30   1
  -3   3  -8    2.00    0.40   1
   3  -3   9   24.90    1.20   1
  -3   3  -9   23.50    1.20   1
   3  -3  10    8.50    0.70   1
  -3   3 -10   10.30    0.70   1
   3  -3  11   75.40    2.40   1
  -3   3 -11   75.70    3.10   1
   3  -3  12   37.80    1.90   1
  -3   3 -12   31.00    1.80   1
   3  -3  13   42.10    1.70   1
  -3   3 -13   41.30    1.90   1
   3  -3  14   21.80    1.40   1
  -3   3 -14   24.20    1.50   1
   3  -3  15   96.30    3.80   1
  -3   3 -15   98.70    3.60   1
   3  -3  16   12.00    1.20   1
  -3   3 -16   12.00    1.50   1
   3  -3  17    8.50    1.10   1
  -3   3 -17   12.10    1.70   1
   3  -3  18   13.40    1.40   1
  -3   3 -18   15.60    2.40   1
   3  -3  19   33.10    2.20   1
  -3   3 -19   34.30    3.80   1
   3  -3  20    2.20    1.60   1
  -3   3 -20    2.00    2.00   1
   3  -3  21    1.20    1.20   1
  -3   3 -21    1.40    2.00   1
   3  -2 -21    8.20    3.20   1
   3  -2 -20    2.90    2.50   1
   3  -2 -19   11.50    2.70   1
   3  -2 -18    4.10    3.10   1
   3  -2 -17   10.80    1.80   1
   3  -2 -16    2.10    1.10   1
   3  -2 -15    3.80    1.00   1
  -3   2  15    3.30    1.40   1
   3  -2 -14    4.50    1.00   1
  -3   2  14    7.30    2.00   1
   3  -2 -13   60.30    2.80   1
  -3   2  13   65.80    4.90   1
   3  -2 -12   55.90    3.00   1
  -3   2  12   44.60    4.00   1
   3  -2 -11   18.00    1.90   1
  -3   2  11   14.70    2.40   1
   3  -2 -10   14.60    1.50   1
  -3   2  10   10.20    1.60   1
   3  -2  -9    6.80    1.10   1
  -3   2   9    6.90    1.50   1
   3  -2  -8   93.40    3.40   1
  -3   2   8   94.10    5.30   1
   3  -2  -7   14.80    1.20   1
  -3   2   7   18.70    1.30   1
   3  -2  -6   96.20    5.20   1
  -3   2   6  102.00    5.40   1
   3  -2  -5   88.60    4.50   1
  -3   2   5   79.90    2.90   1
   3  -2  -4   10.10    1.30   1
  -3   2   4   12.20    0.90   1
   3  -2  -3   13.70    1.20   1
  -3   2   3   16.50    1.10   1
   3  -2  -2  148.70    6.10   1
  -3   2   2  149.00    4.70   1
   3  -2  -1   18.10    0.90   1
  -3   2   1   19.20    0.80   1
   3  -2   0    9.30    0.70   1
  -3   2   0   10.20    0.50   1
   3  -2   1   18.60    0.90   1
  -3   2  -1   19.30    0.70   1
   3  -2   2  150.60    3.80   1
  -3   2  -2  148.60    3.30   1
   3  -2   3   15.30    0.80   1
  -3   2  -3   15.60    0.60   1
   3  -2   4   11.60    0.50   1
  -3   2  -4   11.70    0.40   1
   3  -2   5   85.80    1.90   1
  -3   2  -5   83.10    2.40   1
   3  -2   6   93.30    2.20   1
  -3   2  -6   94.80    2.40   1
   3  -2   7   15.90    0.70   1
  -3   2  -7   16.00    0.70   1
   3  -2   8   96.00    2.40   1
  -3   2  -8   94.40    2.50   1
   3  -2   9    9.20    0.60   1
  -3   2  -9   10.60    0.90   1
   3  -2  10   12.30    0.70   1
  -3   2 -10   12.60    0.90   1
   3  -2  11   15.50    1.00   1
  -3   2 -11   16.10    1.00   1
   3  -2  12   51.80    2.20   1
  -3   2 -12   54.10    2.20   1
   3  -2  13   59.60    2.40   1
  -3   2 -13   59.80    2.40   1
   3  -2  14    6.70    1.00   1
  -3   2 -14    5.50    0.90   1
   3  -2  15    5.90    0.90   1
  -3   2 -15    3.60    0.80   1
   3  -2  16    2.00    0.70   1
  -3   2 -16    2.00    0.80   1
   3  -2  17   11.00    1.20   1
  -3   2 -17   12.10    1.40   1
   3  -2  18    4.00    0.90   1
  -3   2 -18    3.30    1.10   1
   3  -2  19   16.40    1.60   1
  -3   2 -19   12.40    2.40   1
   3  -2  20    9.50    1.80   1
  -3   2 -20    6.80    2.10   1
   3  -2  21    6.10    1.80   1
  -3   2 -21    5.90    3.00   1
   3  -1 -22   32.00    4.80   1
   3  -1 -21   17.30    4.60   1
   3  -1 -20   16.50    3.90   1
   3  -1 -19   15.70    3.90   1
   3  -1 -18   14.00    2.80   1
   3  -1 -17    0.20    1.40   1
   3  -1 -16    0.40    1.00   1
   3  -1 -15   13.30    1.30   1
  -3   1  15   12.40    1.90   1
   3  -1 -14   13.50    1.40   1
  -3   1  14   12.40    1.60   1
   3  -1 -13    9.60    1.10   1
  -3   1  13    8.60    1.50   1
   3  -1 -12   14.50    1.30   1
  -3   1  12   12.40    1.60   1
   3  -1 -11   15.80    1.40   1
  -3   1  11   15.50    1.50   1
   3  -1 -10   16.90    1.40   1
  -3   1  10   14.10    1.40   1
   3  -1  -9    9.90    1.10   1
  -3   1   9   12.30    1.80   1
   3  -1  -8  113.40    4.20   1
  -3   1   8  110.90    6.10   1
   3  -1  -7   52.10    2.40   1
  -3   1   7   50.80    2.30   1
   3  -1  -6   95.70    3.50   1
  -3   1   6   89.70    3.20   1
   3  -1  -5   40.40    2.50   1
  -3   1   5   42.50    1.80   1
   3  -1  -4   51.40    3.10   1
  -3   1   4   57.50    2.50   1
   3  -1  -3   38.40    2.30   1
  -3   1   3   40.60    1.70   1
   3  -1  -2    9.50    0.80   1
  -3   1   2    9.80    0.70   1
   3  -1  -1   21.30    1.10   1
  -3   1   1   22.10    1.10   1
   3  -1   0    9.70    0.60   1
  -3   1   0   10.20    0.50   1
   3  -1   1   23.70    0.90   1
  -3   1  -1   23.10    0.50   1
   3  -1   2    9.40    0.80   1
  -3   1  -2   10.90    1.30   1
   3  -1   3   37.20    1.40   1
   3  -1   4   51.90    1.70   1
   3  -1   5   44.70    1.10   1
  -3   1  -5   45.30    1.70   1
   3  -1   6   93.20    2.10   1
  -3   1  -6   87.60    2.10   1
   3  -1   7   51.60    1.40   1
  -3   1  -7   49.10    1.80   1
   3  -1   8  114.30    2.70   1
  -3   1  -8  108.20    3.10   1
   3  -1   9   11.20    0.70   1
  -3   1  -9   12.50    0.80   1
   3  -1  10   14.00    0.80   1
  -3   1 -10   14.90    0.90   1
   3  -1  11   13.70    0.90   1
  -3   1 -11   15.50    1.00   1
   3  -1  12   14.20    1.00   1
  -3   1 -12   13.10    1.00   1
   3  -1  13    9.30    0.90   1
  -3   1 -13    9.70    0.90   1
   3  -1  14   13.00    1.10   1
  -3   1 -14   11.50    1.10   1
   3  -1  15   13.70    1.10   1
  -3   1 -15   14.80    1.50   1
   3  -1  16    2.60    0.80   1
  -3   1 -16    1.90    0.80   1
   3  -1  17    1.60    1.20   1
  -3   1 -17   -1.00    1.10   1
   3  -1  18   16.50    1.40   1
  -3   1 -18   20.60    2.20   1
   3  -1  19   14.40    1.50   1
  -3   1 -19   12.90    1.60   1
   3  -1  20   16.70    2.00   1
  -3   1 -20   18.50    3.50   1
   3  -1  21   14.00    1.90   1
  -3   1 -21   17.40    3.60   1
   3  -1  22   23.60    3.80   1
  -3   1 -22   23.90    3.70   1
   3   0 -22    5.50    3.20   1
   3   0 -21    8.90    3.80   1
   3   0 -20   13.20    3.80   1
   3   0 -19    7.60    2.90   1
   3   0 -18    0.40    1.60   1
   3   0 -17    5.40    1.50   1
   3   0 -16    2.90    1.00   1
   3   0 -15    0.90    0.90   1
  -3   0  15    0.90    1.30   1
   3   0 -14   15.90    1.50   1
  -3   0  14   15.70    1.90   1
   3   0 -13    1.80    0.80   1
  -3   0  13    2.90    1.50   1
   3   0 -12    1.00    0.70   1
  -3   0  12    2.10    0.90   1
   3   0 -11   29.20    1.50   1
  -3   0  11   29.20    2.00   1
   3   0 -10    3.30    0.90   1
  -3   0  10    2.80    1.00   1
   3   0  -9   92.90    3.50   1
  -3   0   9   89.70    3.50   1
   3   0  -8   25.10    1.70   1
  -3   0   8   30.40    1.30   1
   3   0  -7    7.20    0.90   1
  -3   0   7    8.30    0.80   1
   3   0  -6   14.70    1.10   1
  -3   0   6   15.40    1.00   1
   3   0  -5  167.20    5.00   1
  -3   0   5  169.80    4.30   1
   3   0  -4   51.90    2.90   1
  -3   0   4   49.30    1.60   1
   3   0  -3  304.40   11.70   1
  -3   0   3  304.60    7.20   1
   3   0  -2  121.50    4.00   1
  -3   0   2  119.80    3.00   1
   3   0  -1   59.10    2.00   1
  -3   0   1   56.70    2.10   1
   3   0   0    0.40    0.40   1
  -3   0   0    0.50    0.30   1
   3   0   1   60.40    1.30   1
  -3   0  -1   60.30    3.30   1
   3   0   2  112.40    3.00   1
   3   0   3  315.60    7.20   1
   3   0   4   52.80    1.60   1
   3   0   5  173.10    4.30   1
   3   0   6   16.30    0.60   1
  -3   0  -6   16.20    0.70   1
   3   0   7    6.70    0.50   1
  -3   0  -7    7.90    0.60   1
   3   0   8   30.70    1.10   1
  -3   0  -8   27.30    1.10   1
   3   0   9   92.90    2.60   1
  -3   0  -9   90.00    2.70   1
   3   0  10    2.80    0.50   1
  -3   0 -10    1.60    0.50   1
   3   0  11   29.80    1.40   1
  -3   0 -11   31.10    1.40   1
   3   0  12    1.70    0.50   1
  -3   0 -12    2.70    0.70   1
   3   0  13    0.90    0.60   1
  -3   0 -13    0.30    0.50   1
   3   0  14   17.00    1.20   1
  -3   0 -14   16.00    1.20   1
   3   0  15    1.10    0.70   1
  -3   0 -15    2.40    0.90   1
   3   0  16    4.30    0.90   1
  -3   0 -16    3.10    0.80   1
   3   0  17    4.70    1.20   1
  -3   0 -17    4.10    1.00   1
   3   0  18    2.60    0.90   1
  -3   0 -18    2.50    1.30   1
   3   0  19    7.70    1.20   1
  -3   0 -19   14.50    1.70   1
   3   0  20   14.40    1.60   1
  -3   0 -20   12.90    3.00   1
   3   0  21    3.00    1.40   1
  -3   0 -21    6.70    2.20   1
   3   0  22    6.80    1.70   1
  -3   0 -22    4.20    2.80   1
   3   1 -22   22.20    4.40   1
   3   1 -21   17.10    3.80   1
   3   1 -20   15.40    4.30   1
   3   1 -19   16.70    3.10   1
   3   1 -18   15.80    2.20   1
   3   1 -17    0.50    1.70   1
   3   1 -16    3.10    1.00   1
   3   1 -15   14.90    1.30   1
  -3  -1  15   12.10    3.00   1
   3   1 -14    9.80    1.20   1
  -3  -1  14    9.10    2.30   1
   3   1 -13    9.80    1.20   1
  -3  -1  13   12.80    2.10   1
   3   1 -12   12.40    1.10   1
  -3  -1  12   15.00    2.10   1
   3   1 -11   16.20    1.20   1
  -3  -1  11   14.90    1.60   1
   3   1 -10   11.60    1.00   1
  -3  -1  10   14.00    1.50   1
   3   1  -9   10.30    0.90   1
  -3  -1   9   11.30    1.20   1
   3   1  -8  112.80    3.90   1
  -3  -1   8  112.80    3.90   1
   3   1  -7   47.00    2.00   1
  -3  -1   7   48.70    2.10   1
   3   1  -6   90.10    3.00   1
  -3  -1   6   91.20    3.30   1
   3   1  -5   42.10    1.70   1
  -3  -1   5   45.30    1.90   1
   3   1  -4   52.80    2.00   1
  -3  -1   4   57.70    2.30   1
   3   1  -3   40.20    1.70   1
  -3  -1   3   37.10    1.70   1
   3   1  -2    9.50    0.80   1
  -3  -1   2    9.80    0.70   1
   3   1  -1   22.80    1.10   1
  -3  -1   1   23.70    1.10   1
   3   1   0   10.20    0.40   1
  -3  -1   0    9.60    0.60   1
   3   1   1   22.30    0.60   1
  -3  -1  -1   23.70    0.90   1
   3   1   2   10.10    0.60   1
   3   1   3   39.80    1.30   1
   3   1   4   56.40    2.00   1
   3   1   5   43.40    0.90   1
  -3  -1  -5   44.00    1.60   1
   3   1   6   94.70    1.60   1
  -3  -1  -6   91.50    2.30   1
   3   1   7   49.80    1.10   1
  -3  -1  -7   49.20    1.50   1
   3   1   8  116.30    2.60   1
  -3  -1  -8  115.90    3.10   1
   3   1   9   11.50    0.60   1
  -3  -1  -9   11.20    0.70   1
   3   1  10   15.20    0.70   1
  -3  -1 -10   15.80    0.80   1
   3   1  11   15.10    0.80   1
  -3  -1 -11   16.40    0.90   1
   3   1  12   13.20    0.80   1
  -3  -1 -12   13.50    1.00   1
   3   1  13   10.10    0.80   1
  -3  -1 -13    9.40    0.80   1
   3   1  14   12.60    0.90   1
  -3  -1 -14   12.40    1.00   1
   3   1  15   12.70    0.90   1
  -3  -1 -15   16.20    1.20   1
   3   1  16    1.10    0.80   1
  -3  -1 -16    3.20    0.90   1
   3   1  17    2.90    1.00   1
  -3  -1 -17    1.80    0.80   1
   3   1  18   16.80    1.40   1
  -3  -1 -18   12.60    1.50   1
   3   1  19   10.60    1.50   1
  -3  -1 -19   15.00    1.80   1
   3   1  20   14.40    1.60   1
  -3  -1 -20   13.50    2.00   1
   3   1  21   15.80    2.00   1
  -3  -1 -21   12.80    3.00   1
   3   1  22   26.70    2.80   1
  -3  -1 -22   25.40    3.90   1
   3   2 -21    3.80    2.90   1
   3   2 -20    5.10    3.70   1
   3   2 -19   10.80    3.00   1
   3   2 -18    3.20    1.50   1
   3   2 -17    4.60    1.40   1
   3   2 -16    2.30    0.90   1
   3   2 -15    1.70    0.90   1
  -3  -2  15    3.70    1.90   1
   3   2 -14    4.30    0.80   1
  -3  -2  14    6.70    2.00   1
   3   2 -13   58.30    2.50   1
  -3  -2  13   55.20    4.30   1
   3   2 -12   55.30    2.40   1
  -3  -2  12   59.20    5.20   1
   3   2 -11   14.00    1.10   1
  -3  -2  11   16.20    2.10   1
   3   2 -10   11.00    0.90   1
  -3  -2  10   11.60    1.10   1
   3   2  -9    8.30    0.90   1
  -3  -2   9    9.60    1.10   1
   3   2  -8   93.70    2.80   1
  -3  -2   8   95.00    3.60   1
   3   2  -7   16.50    1.00   1
  -3  -2   7   16.20    1.10   1
   3   2  -6   97.30    3.30   1
  -3  -2   6   96.80    3.40   1
   3   2  -5   88.70    2.90   1
  -3  -2   5   82.50    3.10   1
   3   2  -4   10.70    0.80   1
  -3  -2   4   12.30    0.80   1
   3   2  -3   15.30    0.70   1
  -3  -2   3   16.80    0.90   1
   3   2  -2  151.50    3.70   1
  -3  -2   2  148.70    4.40   1
   3   2  -1   17.60    0.60   1
  -3  -2   1   17.30    0.90   1
   3   2   0    9.50    0.40   1
  -3  -2   0   10.10    0.70   1
   3   2   1   19.20    0.60   1
  -3  -2  -1   19.60    1.10   1
   3   2   2  151.40    2.70   1
  -3  -2  -2  156.10    5.50   1
   3   2   3   15.50    0.50   1
   3   2   4   11.70    0.40   1
  -3  -2  -4   12.00    0.70   1
   3   2   5   86.50    1.80   1
  -3  -2  -5   85.50    2.60   1
   3   2   6   99.50    2.10   1
  -3  -2  -6   98.50    2.90   1
   3   2   7   15.80    0.60   1
  -3  -2  -7   16.20    0.70   1
   3   2   8   95.10    2.20   1
  -3  -2  -8   93.00    2.50   1
   3   2   9    8.50    0.60   1
  -3  -2  -9    8.90    0.60   1
   3   2  10   12.90    0.80   1
  -3  -2 -10   13.30    0.80   1
   3   2  11   15.80    1.00   1
  -3  -2 -11   15.30    0.90   1
   3   2  12   52.30    2.10   1
  -3  -2 -12   54.10    1.90   1
   3   2  13   60.30    2.20   1
  -3  -2 -13   63.80    2.30   1
   3   2  14    6.10    0.70   1
  -3  -2 -14    5.90    0.70   1
   3   2  15    4.70    0.70   1
  -3  -2 -15    3.10    0.70   1
   3   2  16    4.50    0.80   1
  -3  -2 -16    3.30    0.90   1
   3   2  17   13.30    1.10   1
  -3  -2 -17    9.80    1.10   1
   3   2  18    4.00    0.80   1
  -3  -2 -18    4.00    1.00   1
   3   2  19   13.10    1.30   1
  -3  -2 -19   12.40    1.50   1
   3   2  20    6.90    2.10   1
  -3  -2 -20    6.60    1.40   1
   3   2  21   12.70    2.90   1
  -3  -2 -21    6.10    2.90   1
   3   3 -21   -2.90    3.60   1
   3   3 -20    7.10    3.70   1
   3   3 -19   32.10    5.20   1
  -3  -3  19   38.50    3.80   1
   3   3 -18   10.80    1.70   1
  -3  -3  18    9.50    1.90   1
   3   3 -17    9.30    1.50   1
  -3  -3  17    6.80    1.70   1
   3   3 -16    9.90    1.50   1
  -3  -3  16    9.40    1.60   1
   3   3 -15   93.30    3.60   1
  -3  -3  15   95.40    4.70   1
   3   3 -14   24.40    1.60   1
  -3  -3  14   24.40    1.80   1
   3   3 -13   42.20    2.00   1
  -3  -3  13   40.70    2.30   1
   3   3 -12   33.40    1.80   1
  -3  -3  12   39.10    2.60   1
   3   3 -11   77.40    2.80   1
  -3  -3  11   74.10    3.20   1
   3   3 -10   11.10    0.90   1
  -3  -3  10   11.00    1.10   1
   3   3  -9   21.50    1.20   1
  -3  -3   9   23.50    1.80   1
   3   3  -8    1.80    0.50   1
  -3  -3   8    1.80    0.60   1
   3   3  -7   10.80    0.70   1
  -3  -3   7   11.10    1.00   1
   3   3  -6   39.80    1.40   1
  -3  -3   6   39.60    2.00   1
   3   3  -5  119.10    2.70   1
  -3  -3   5  122.30    3.90   1
   3   3  -4   58.10    1.50   1
  -3  -3   4   56.60    2.10   1
   3   3  -3   10.60    0.60   1
  -3  -3   3   13.10    1.20   1
   3   3  -2    3.00    0.30   1
  -3  -3   2    2.80    0.50   1
   3   3  -1  104.20    2.20   1
  -3  -3   1  104.80    3.30   1
   3   3   0   50.40    1.80   1
  -3  -3   0   52.00    4.10   1
   3   3   1  106.60    2.20   1
  -3  -3  -1  106.80    4.70   1
   3   3   2    2.80    0.20   1
  -3  -3  -2    3.10    0.60   1
   3   3   3   10.60    0.60   1
  -3  -3  -3   12.90    1.40   1
   3   3   4   57.20    1.20   1
  -3  -3  -4   58.10    2.10   1
   3   3   5  126.00    2.70   1
  -3  -3  -5  126.00    3.80   1
   3   3   6   36.70    1.10   1
  -3  -3  -6   38.50    1.60   1
   3   3   7   10.30    0.50   1
  -3  -3  -7    9.70    0.50   1
   3   3   8    2.60    0.40   1
  -3  -3  -8    1.60    0.30   1
   3   3   9   21.90    1.00   1
  -3  -3  -9   23.90    1.20   1
   3   3  10    8.70    0.60   1
  -3  -3 -10   11.00    0.70   1
   3   3  11   73.60    2.60   1
  -3  -3 -11   76.70    2.40   1
   3   3  12   34.70    1.90   1
  -3  -3 -12   36.30    1.90   1
   3   3  13   40.00    1.80   1
  -3  -3 -13   41.20    1.80   1
   3   3  14   24.40    1.40   1
  -3  -3 -14   23.50    1.30   1
   3   3  15   96.30    3.70   1
  -3  -3 -15   97.60    3.40   1
   3   3  16    9.80    1.10   1
  -3  -3 -16    8.50    1.00   1
   3   3  17    7.80    1.00   1
  -3  -3 -17   10.00    1.20   1
   3   3  18    9.80    1.60   1
  -3  -3 -18   13.20    1.60   1
   3   3  19   32.70    2.50   1
  -3  -3 -19   40.20    2.60   1
   3   3  20    3.30    2.20   1
  -3  -3 -20    3.00    1.40   1
   3   3  21   -3.40    2.00   1
  -3  -3 -21    1.60    2.40   1
   3   4 -21    5.60    3.90   1
  -3  -4  21    2.30    2.40   1
   3   4 -20    1.60    3.60   1
  -3  -4  20    1.90    1.70   1
   3   4 -19    0.50    1.80   1
  -3  -4  19    3.50    1.60   1
   3   4 -18    7.80    1.50   1
  -3  -4  18    5.40    2.20   1
   3   4 -17   11.20    1.70   1
  -3  -4  17    8.70    2.20   1
   3   4 -16   22.40    1.70   1
  -3  -4  16   29.80    2.80   1
   3   4 -15   29.60    1.80   1
  -3  -4  15   29.40    2.10   1
   3   4 -14    0.30    0.80   1
  -3  -4  14    0.30    0.80   1
   3   4 -13   13.80    1.10   1
  -3  -4  13   11.40    1.10   1
   3   4 -12   90.10    3.30   1
  -3  -4  12   89.30    3.20   1
   3   4 -11   11.10    0.90   1
  -3  -4  11   11.80    1.00   1
   3   4 -10   45.60    1.90   1
  -3  -4  10   45.10    2.20   1
   3   4  -9   42.30    1.70   1
  -3  -4   9   38.00    2.00   1
   3   4  -8   14.80    0.80   1
  -3  -4   8   14.40    1.20   1
   3   4  -7   51.50    1.50   1
  -3  -4   7   53.90    2.10   1
   3   4  -6   16.30    0.70   1
  -3  -4   6   14.40    1.10   1
   3   4  -5    6.80    0.50   1
  -3  -4   5    6.20    0.70   1
   3   4  -4   48.10    1.10   1
  -3  -4   4   47.00    2.10   1
   3   4  -3   23.10    0.80   1
  -3  -4   3   24.80    1.30   1
   3   4  -2   31.80    1.00   1
  -3  -4   2   32.70    1.90   1
   3   4  -1   19.70    0.70   1
  -3  -4   1   18.30    1.40   1
   3   4   0   44.50    1.20   1
  -3  -4   0   44.90    2.50   1
   3   4   1   19.70    0.60   1
  -3  -4  -1   19.40    1.40   1
   3   4   2   34.60    0.80   1
  -3  -4  -2   32.50    1.90   1
   3   4   3   24.40    0.70   1
  -3  -4  -3   23.70    1.00   1
   3   4   4   49.00    1.10   1
  -3  -4  -4   46.50    1.70   1
   3   4   5    6.30    0.30   1
  -3  -4  -5    7.50    0.60   1
   3   4   6   16.70    0.60   1
  -3  -4  -6   14.40    0.80   1
   3   4   7   53.80    1.50   1
  -3  -4  -7   52.00    1.90   1
   3   4   8   14.40    0.70   1
  -3  -4  -8   15.20    0.80   1
   3   4   9   38.40    1.20   1
  -3  -4  -9   41.40    1.40   1
   3   4  10   48.40    1.60   1
  -3  -4 -10   46.50    1.60   1
   3   4  11   13.20    0.80   1
  -3  -4 -11   12.40    0.80   1
   3   4  12   89.30    2.60   1
  -3  -4 -12   95.10    3.20   1
   3   4  13   11.50    0.80   1
  -3  -4 -13   15.60    1.10   1
   3   4  14    1.30    0.90   1
  -3  -4 -14    0.10    0.60   1
   3   4  15   29.50    2.20   1
  -3  -4 -15   28.70    1.60   1
   3   4  16   23.70    2.70   1
  -3  -4 -16   26.10    1.60   1
   3   4  17   11.10    1.80   1
  -3  -4 -17   10.20    1.10   1
   3   4  18    7.70    1.70   1
  -3  -4 -18    5.40    1.10   1
   3   4  19    0.70    1.00   1
  -3  -4 -19    2.40    1.00   1
   3   4  20    2.00    2.80   1
  -3  -4 -20    1.80    1.20   1
   3   4  21    0.10    1.90   1
  -3  -4 -21    2.20    2.00   1
   3   5 -21   25.20    4.40   1
   3   5 -20    5.40    2.90   1
  -3  -5  20    2.40    1.60   1
   3   5 -19   -1.30    1.60   1
  -3  -5  19   -0.60    1.00   1
   3   5 -18   13.30    1.80   1
  -3  -5  18   16.60    1.80   1
   3   5 -17    3.90    1.30   1
  -3  -5  17    5.40    1.20   1
   3   5 -16   21.90    1.70   1
  -3  -5  16   21.30    1.70   1
   3   5 -15   19.60    1.50   1
  -3  -5  15   21.00    1.70   1
   3   5 -14   28.60    1.70   1
  -3  -5  14   29.20    1.80   1
   3   5 -13    3.50    0.80   1
  -3  -5  13    4.70    0.80   1
   3   5 -12   33.10    1.60   1
  -3  -5  12   31.80    1.60   1
   3   5 -11  154.90    4.90   1
  -3  -5  11  148.60    4.40   1
   3   5 -10   64.40    1.90   1
  -3  -5  10   67.30    2.30   1
   3   5  -9   17.70    1.00   1
  -3  -5   9   15.80    0.90   1
   3   5  -8    8.50    0.70   1
  -3  -5   8    9.80    1.10   1
   3   5  -7   37.10    1.20   1
  -3  -5   7   37.60    1.80   1
   3   5  -6   21.10    0.80   1
  -3  -5   6   20.00    1.20   1
   3   5  -5  123.40    2.70   1
  -3  -5   5  118.40    4.00   1
   3   5  -4   68.40    1.80   1
  -3  -5   4   68.40    2.60   1
   3   5  -3    5.90    0.50   1
  -3  -5   3    6.40    1.00   1
   3   5  -2   32.40    1.00   1
  -3  -5   2   31.80    2.10   1
   3   5  -1   47.50    1.30   1
  -3  -5   1   43.00    2.50   1
   3   5   0   10.60    0.50   1
  -3  -5   0   11.10    1.10   1
   3   5   1   47.70    1.00   1
  -3  -5  -1   51.40    2.90   1
   3   5   2   32.90    1.30   1
  -3  -5  -2   32.30    1.40   1
   3   5   3    7.20    0.50   1
  -3  -5  -3    8.90    0.50   1
   3   5   4   70.90    2.00   1
  -3  -5  -4   69.50    2.30   1
   3   5   5  120.70    3.10   1
  -3  -5  -5  115.10    3.70   1
   3   5   6   21.20    1.00   1
  -3  -5  -6   19.10    1.00   1
   3   5   7   39.00    1.50   1
  -3  -5  -7   36.70    1.60   1
   3   5   8    8.50    0.70   1
  -3  -5  -8   10.30    0.90   1
   3   5   9   16.60    1.00   1
  -3  -5  -9   19.10    0.90   1
   3   5  10   68.80    2.70   1
  -3  -5 -10   69.70    2.20   1
   3   5  11  152.50    4.60   1
  -3  -5 -11  154.00    4.30   1
   3   5  12   33.60    1.80   1
  -3  -5 -12   35.00    1.50   1
   3   5  13    3.60    0.80   1
  -3  -5 -13    6.00    0.70   1
   3   5  14   29.40    1.80   1
  -3  -5 -14   29.60    1.40   1
   3   5  15   17.50    1.40   1
  -3  -5 -15   18.40    1.20   1
   3   5  16   17.90    1.50   1
  -3  -5 -16   20.60    1.30   1
   3   5  17    3.50    1.20   1
  -3  -5 -17    4.90    0.90   1
   3   5  18    9.50    1.30   1
  -3  -5 -18   14.10    1.50   1
   3   5  19   -0.30    1.20   1
  -3  -5 -19    0.70    0.80   1
   3   5  20    0.30    1.30   1
  -3  -5 -20    3.90    2.80   1
   3   6 -20    8.20    3.60   1
  -3  -6  20    7.40    2.80   1
   3   6 -19    8.30    1.80   1
  -3  -6  19    9.10    1.50   1
   3   6 -18    0.00    1.50   1
  -3  -6  18    0.80    1.00   1
   3   6 -17   17.00    2.10   1
  -3  -6  17   12.20    1.90   1
   3   6 -16    8.30    1.60   1
  -3  -6  16    7.00    1.10   1
   3   6 -15    9.40    1.20   1
  -3  -6  15   14.10    1.50   1
   3   6 -14   19.10    1.50   1
  -3  -6  14   24.30    1.60   1
   3   6 -13    1.80    0.80   1
  -3  -6  13    3.70    0.90   1
   3   6 -12   92.60    3.40   1
  -3  -6  12   89.20    3.10   1
   3   6 -11    3.80    0.70   1
  -3  -6  11    4.40    0.60   1
   3   6 -10  134.40    3.60   1
  -3  -6  10  140.00    4.00   1
   3   6  -9    8.80    0.80   1
  -3  -6   9   14.10    1.00   1
   3   6  -8   18.40    0.90   1
  -3  -6   8   17.60    0.90   1
   3   6  -7  114.60    2.50   1
  -3  -6   7  110.00    4.00   1
   3   6  -6  120.00    3.40   1
  -3  -6   6  114.00    3.90   1
   3   6  -5   58.60    2.10   1
  -3  -6   5   62.20    3.70   1
   3   6  -4   14.10    0.70   1
  -3  -6   4   15.00    1.70   1
   3   6  -3   14.20    0.70   1
  -3  -6   3   12.60    1.50   1
   3   6  -2   56.40    1.60   1
  -3  -6   2   61.80    3.40   1
   3   6  -1  125.60    2.90   1
  -3  -6   1  126.00    6.10   1
   3   6   0    9.40    0.60   1
  -3  -6   0   10.10    1.50   1
   3   6   1  127.90    3.30   1
  -3  -6  -1  125.80    6.00   1
   3   6   2   57.10    1.90   1
  -3  -6  -2   53.00    2.20   1
   3   6   3   11.70    0.80   1
  -3  -6  -3   14.40    0.70   1
   3   6   4   12.20    1.00   1
  -3  -6  -4   13.30    0.70   1
   3   6   5   56.90    2.30   1
  -3  -6  -5   60.60    2.30   1
   3   6   6  116.50    3.40   1
  -3  -6  -6  115.90    3.90   1
   3   6   7  114.30    3.40   1
  -3  -6  -7  113.50    4.00   1
   3   6   8   16.80    1.00   1
  -3  -6  -8   20.60    1.30   1
   3   6   9    9.10    0.90   1
  -3  -6  -9   13.60    0.80   1
   3   6  10  136.20    4.20   1
  -3  -6 -10  140.80    3.80   1
   3   6  11    3.20    0.80   1
  -3  -6 -11    3.90    0.50   1
   3   6  12   88.60    3.40   1
  -3  -6 -12   90.70    2.90   1
   3   6  13    2.10    0.80   1
  -3  -6 -13    2.50    0.60   1
   3   6  14   23.00    1.60   1
  -3  -6 -14   22.50    1.50   1
   3   6  15   11.50    1.40   1
  -3  -6 -15   10.60    1.10   1
   3   6  16    6.50    1.10   1
  -3  -6 -16    6.80    0.90   1
   3   6  17   14.00    1.60   1
  -3  -6 -17   14.80    1.40   1
   3   6  18   -0.70    1.20   1
  -3  -6 -18    0.50    0.70   1
   3   6  19    7.80    1.80   1
  -3  -6 -19    9.80    2.80   1
   3   6  20    7.20    1.90   1
  -3  -6 -20    6.70    2.10   1
   3   7 -19   13.60    4.30   1
  -3  -7  19   13.40    2.60   1
   3   7 -18   16.60    2.50   1
  -3  -7  18   17.90    1.90   1
   3   7 -17    8.40    1.60   1
  -3  -7  17    6.60    1.20   1
   3   7 -16   10.30    1.70   1
  -3  -7  16   10.60    1.30   1
   3   7 -15    1.50    1.00   1
  -3  -7  15    0.10    0.80   1
   3   7 -14   57.10    2.70   1
  -3  -7  14   49.30    2.50   1
   3   7 -13    9.70    1.00   1
  -3  -7  13    8.00    0.80   1
   3   7 -12    0.60    0.60   1
  -3  -7  12    1.60    0.40   1
   3   7 -11    1.70    0.60   1
  -3  -7  11    2.20    0.60   1
   3   7 -10   14.40    0.90   1
  -3  -7  10   14.50    0.90   1
   3   7  -9   24.10    1.00   1
  -3  -7   9   24.30    1.20   1
   3   7  -8   36.80    1.70   1
  -3  -7   8   35.00    1.30   1
   3   7  -7    6.00    0.80   1
  -3  -7   7    6.20    0.60   1
   3   7  -6   86.90    3.00   1
  -3  -7   6   84.90    5.20   1
   3   7  -5   13.30    0.90   1
  -3  -7   5   14.50    1.70   1
   3   7  -4    1.60    0.40   1
  -3  -7   4    1.40    0.90   1
   3   7  -3    0.10    0.20   1
  -3  -7   3    0.40    1.10   1
   3   7  -2   25.50    0.90   1
  -3  -7   2   28.00    2.10   1
   3   7  -1   45.60    1.30   1
  -3  -7   1   44.60    3.00   1
   3   7   0    5.80    0.30   1
  -3  -7   0    7.40    1.20   1
   3   7   1   47.50    1.80   1
  -3  -7  -1   47.70    2.00   1
   3   7   2   26.00    1.20   1
  -3  -7  -2   26.40    1.50   1
   3   7   3    0.00    0.50   1
  -3  -7  -3   -0.20    0.20   1
   3   7   4    2.20    0.80   1
  -3  -7  -4    1.60    0.40   1
   3   7   5   14.30    1.10   1
  -3  -7  -5   12.00    0.80   1
   3   7   6   89.30    3.60   1
  -3  -7  -6   91.30    3.20   1
   3   7   7    8.20    1.10   1
  -3  -7  -7    7.50    0.80   1
   3   7   8   36.10    2.20   1
  -3  -7  -8   34.30    1.80   1
   3   7   9   25.40    1.30   1
  -3  -7  -9   25.60    1.50   1
   3   7  10   14.50    1.10   1
  -3  -7 -10   16.00    0.70   1
   3   7  11    3.90    0.90   1
  -3  -7 -11    2.70    0.40   1
   3   7  12    0.00    0.80   1
  -3  -7 -12    1.10    0.40   1
   3   7  13    9.40    1.10   1
  -3  -7 -13    9.10    0.80   1
   3   7  14   46.50    2.50   1
  -3  -7 -14   48.40    1.90   1
   3   7  15    0.70    0.90   1
  -3  -7 -15    1.50    0.70   1
   3   7  16   10.10    1.30   1
  -3  -7 -16    9.50    1.00   1
   3   7  17    9.10    1.60   1
  -3  -7 -17    7.70    1.90   1
   3   7  18   20.50    2.40   1
  -3  -7 -18   22.00    3.30   1
   3   7  19   13.10    2.10   1
  -3  -7 -19   16.40    2.80   1
   3   8 -18    8.40    3.30   1
  -3  -8  18   10.40    2.10   1
   3   8 -17    2.00    2.30   1
  -3  -8  17    1.80    1.50   1
   3   8 -16    5.70    3.20   1
  -3  -8  16    6.90    1.00   1
   3   8 -15   38.50    2.40   1
  -3  -8  15   41.30    2.10   1
   3   8 -14   23.80    1.50   1
  -3  -8  14   21.40    1.50   1
   3   8 -13   11.50    1.10   1
  -3  -8  13   14.80    1.10   1
   3   8 -12   19.90    1.20   1
  -3  -8  12   21.50    1.50   1
   3   8 -11   10.40    1.30   1
  -3  -8  11   10.70    0.90   1
   3   8 -10   55.30    2.20   1
  -3  -8  10   55.80    2.90   1
   3   8  -9   30.10    1.70   1
  -3  -8   9   27.90    1.60   1
   3   8  -8   32.80    1.90   1
  -3  -8   8   34.70    1.80   1
   3   8  -7    6.40    0.80   1
  -3  -8   7    9.00    0.70   1
   3   8  -6   13.30    1.00   1
  -3  -8   6   15.70    2.10   1
   3   8  -5    4.30    0.70   1
  -3  -8   5   -0.70    1.40   1
   3   8  -4    4.60    0.60   1
  -3  -8   4    5.10    1.60   1
   3   8  -3   16.90    0.80   1
  -3  -8   3   15.60    1.70   1
   3   8  -2   11.30    0.60   1
  -3  -8   2   13.60    1.90   1
   3   8  -1   23.20    0.90   1
  -3  -8   1   21.70    2.10   1
   3   8   0    3.10    0.70   1
  -3  -8   0    3.00    1.00   1
   3   8   1   25.00    1.30   1
  -3  -8  -1   25.40    1.60   1
   3   8   2    9.70    0.90   1
  -3  -8  -2   11.40    1.20   1
   3   8   3   16.10    1.10   1
  -3  -8  -3   18.60    0.80   1
   3   8   4    3.90    0.80   1
  -3  -8  -4    4.90    0.50   1
   3   8   5    5.90    0.90   1
  -3  -8  -5    6.10    0.70   1
   3   8   6   14.40    1.30   1
  -3  -8  -6   15.80    1.10   1
   3   8   7    7.50    1.10   1
  -3  -8  -7    9.10    0.90   1
   3   8   8   32.50    2.10   1
  -3  -8  -8   31.10    1.60   1
   3   8   9   29.10    2.00   1
  -3  -8  -9   31.00    1.90   1
   3   8  10   53.30    2.90   1
  -3  -8 -10   57.00    2.70   1
   3   8  11   11.30    1.60   1
  -3  -8 -11   11.50    1.30   1
   3   8  12   20.40    1.90   1
  -3  -8 -12   21.80    1.00   1
   3   8  13   10.90    1.50   1
  -3  -8 -13   14.60    0.90   1
   3   8  14   24.50    2.30   1
  -3  -8 -14   21.00    1.40   1
   3   8  15   36.30    2.90   1
  -3  -8 -15   40.20    2.00   1
   3   8  16    7.20    2.00   1
  -3  -8 -16    9.20    1.50   1
   3   8  17    3.90    2.70   1
  -3  -8 -17    1.00    2.00   1
   3   8  18    9.40    2.30   1
  -3  -8 -18   11.40    2.00   1
   3   9 -18   22.00    4.20   1
   3   9 -17   62.00    7.20   1
  -3  -9  17   51.60    5.00   1
   3   9 -16    1.10    2.30   1
  -3  -9  16    0.80    1.10   1
   3   9 -15    1.70    1.60   1
  -3  -9  15    2.60    1.40   1
   3   9 -14    7.80    1.40   1
  -3  -9  14    5.30    1.30   1
   3   9 -13   21.30    1.70   1
  -3  -9  13   20.30    2.40   1
   3   9 -12   19.30    1.70   1
  -3  -9  12   23.60    2.10   1
   3   9 -11   14.10    1.40   1
  -3  -9  11   14.10    1.50   1
   3   9 -10    1.20    0.80   1
  -3  -9  10    3.10    0.80   1
   3   9  -9   10.00    1.10   1
  -3  -9   9    9.50    0.90   1
   3   9  -8   11.70    1.10   1
  -3  -9   8   11.30    1.00   1
   3   9  -7   40.30    1.90   1
  -3  -9   7   39.20    1.90   1
   3   9  -6    1.70    0.70   1
  -3  -9   6    2.30    0.30   1
   3   9  -5    3.00    0.60   1
  -3  -9   5    1.20    1.10   1
   3   9  -4   13.40    0.90   1
  -3  -9   4   12.60    1.80   1
   3   9  -3   32.50    1.20   1
  -3  -9   3   33.80    2.90   1
   3   9  -2    6.60    0.60   1
  -3  -9   2   10.30    1.80   1
   3   9  -1   10.30    1.00   1
  -3  -9   1   14.60    2.10   1
   3   9   0   27.70    1.50   1
  -3  -9   0   30.40    2.70   1
   3   9   1    9.80    0.90   1
  -3  -9  -1   11.10    1.30   1
   3   9   2    8.70    0.90   1
  -3  -9  -2    7.10    0.40   1
   3   9   3   30.20    1.50   1
  -3  -9  -3   31.90    1.30   1
   3   9   4   15.00    1.30   1
  -3  -9  -4   15.20    0.80   1
   3   9   5    2.40    1.10   1
  -3  -9  -5    1.90    0.50   1
   3   9   6    1.90    1.10   1
  -3  -9  -6    2.00    0.60   1
   3   9   7   37.40    2.30   1
  -3  -9  -7   39.70    2.10   1
   3   9   8   12.90    1.40   1
  -3  -9  -8   10.50    1.00   1
   3   9   9    8.50    1.40   1
  -3  -9  -9   10.80    1.20   1
   3   9  10    4.50    1.20   1
  -3  -9 -10    3.30    0.70   1
   3   9  11   12.70    1.60   1
  -3  -9 -11   17.10    1.60   1
   3   9  12   24.20    2.10   1
  -3  -9 -12   21.80    1.70   1
   3   9  13   19.30    2.00   1
  -3  -9 -13   18.80    1.70   1
   3   9  14    6.40    1.80   1
  -3  -9 -14    6.80    1.20   1
   3   9  15    1.20    1.50   1
  -3  -9 -15    1.70    1.20   1
   3   9  16    1.80    1.90   1
  -3  -9 -16    2.70    1.70   1
   3   9  17   50.80    5.50   1
  -3  -9 -17   57.20    5.70   1
  -3  -9 -18   22.50    3.10   1
   3  10 -16   10.80    2.30   1
   3  10 -15   10.60    2.20   1
  -3 -10  15   12.20    1.90   1
   3  10 -14    3.30    1.20   1
  -3 -10  14    2.00    1.40   1
   3  10 -13   -0.40    1.00   1
  -3 -10  13    1.10    0.70   1
   3  10 -12    0.90    1.30   1
  -3 -10  12    4.70    1.20   1
   3  10 -11    1.00    0.90   1
  -3 -10  11    2.00    0.90   1
   3  10 -10    0.50    1.20   1
  -3 -10  10    2.00    0.70   1
   3  10  -9   13.30    1.50   1
  -3 -10   9   12.50    1.40   1
   3  10  -8   14.10    1.40   1
  -3 -10   8   15.20    1.20   1
   3  10  -7    5.90    0.90   1
  -3 -10   7    6.20    0.70   1
   3  10  -6    3.50    0.80   1
  -3 -10   6    4.90    0.40   1
   3  10  -5    3.20    0.70   1
  -3 -10   5    4.80    1.70   1
   3  10  -4   18.30    1.20   1
  -3 -10   4   20.80    2.70   1
   3  10  -3    0.20    0.40   1
  -3 -10   3   -0.60    1.20   1
   3  10  -2   33.80    1.20   1
  -3 -10   2   28.20    3.10   1
   3  10  -1   55.90    2.30   1
  -3 -10   1   53.60    4.20   1
   3  10   0   83.70    2.90   1
  -3 -10   0   78.90    5.50   1
   3  10   1   56.60    2.40   1
  -3 -10  -1   52.30    2.90   1
   3  10   2   36.50    1.80   1
  -3 -10  -2   34.30    1.30   1
   3  10   3    0.10    0.70   1
  -3 -10  -3    0.80    0.30   1
   3  10   4   24.80    1.90   1
  -3 -10  -4   19.70    1.10   1
   3  10   5    3.10    1.20   1
  -3 -10  -5    2.30    0.60   1
   3  10   6    5.30    1.10   1
  -3 -10  -6    3.40    0.70   1
   3  10   7    7.40    1.40   1
  -3 -10  -7    4.70    0.80   1
   3  10   8   14.00    1.70   1
  -3 -10  -8   15.60    1.30   1
   3  10   9   12.90    1.70   1
  -3 -10  -9   13.70    1.30   1
   3  10  10    2.40    1.30   1
  -3 -10 -10    1.70    0.90   1
   3  10  11    2.80    1.20   1
  -3 -10 -11    2.00    1.00   1
   3  10  12    2.10    1.60   1
  -3 -10 -12    3.20    1.00   1
   3  10  13    0.20    1.40   1
  -3 -10 -13    1.40    1.10   1
   3  10  14   -0.30    1.50   1
  -3 -10 -14    2.80    1.10   1
   3  10  15   10.70    2.60   1
  -3 -10 -15   13.50    2.70   1
   3  10  16   15.20    3.30   1
  -3 -10 -16   12.20    3.10   1
   3  11 -15    5.00    2.00   1
   3  11 -14    7.00    2.20   1
   3  11 -13    2.20    1.20   1
   3  11 -12    7.60    1.50   1
  -3 -11  12    9.30    1.60   1
   3  11 -11    4.10    1.40   1
  -3 -11  11    5.60    1.10   1
   3  11 -10    1.40    1.10   1
  -3 -11  10    2.80    0.80   1
   3  11  -9   10.60    1.50   1
  -3 -11   9    9.20    1.20   1
   3  11  -8   17.50    1.80   1
  -3 -11   8   17.40    1.60   1
   3  11  -7    1.90    0.80   1
  -3 -11   7    0.60    0.50   1
   3  11  -6    5.20    0.90   1
  -3 -11   6    5.30    0.50   1
   3  11  -5   13.00    1.30   1
   3  11  -4   31.50    1.70   1
  -3 -11   4   33.00    3.60   1
   3  11  -3    8.00    0.60   1
  -3 -11   3    5.20    2.10   1
   3  11  -2    2.70    0.70   1
  -3 -11   2    6.00    2.30   1
   3  11  -1    2.30    0.70   1
  -3 -11   1    4.10    2.00   1
   3  11   0    4.50    0.90   1
  -3 -11   0    5.80    2.20   1
   3  11   1    5.30    1.00   1
  -3 -11  -1    5.10    1.20   1
   3  11   2    2.80    0.90   1
  -3 -11  -2    4.10    0.30   1
   3  11   3    9.10    1.10   1
  -3 -11  -3    8.10    0.70   1
   3  11   4   37.90    2.50   1
  -3 -11  -4   32.70    1.70   1
   3  11   5   13.40    1.80   1
  -3 -11  -5    9.80    1.10   1
   3  11   6    5.50    1.30   1
  -3 -11  -6    5.70    0.90   1
   3  11   7    1.90    1.40   1
  -3 -11  -7    0.80    0.80   1
   3  11   8   15.30    1.90   1
  -3 -11  -8   18.40    1.50   1
   3  11   9    8.30    2.10   1
  -3 -11  -9   10.00    1.40   1
   3  11  10   -0.80    1.50   1
  -3 -11 -10    1.60    0.90   1
   3  11  11    5.30    2.00   1
  -3 -11 -11    7.40    1.30   1
   3  11  12   10.40    2.30   1
  -3 -11 -12    7.70    1.30   1
   3  11  13   -0.80    1.50   1
  -3 -11 -13    0.80    1.00   1
   3  11  14    6.30    2.30   1
  -3 -11 -14    7.30    2.00   1
   3  11  15    9.40    2.50   1
  -3 -11 -15    8.50    2.30   1
   3  12 -13   11.70    2.70   1
   3  12 -12   -0.80    1.10   1
   3  12 -11   12.40    2.00   1
   3  12 -10    7.90    1.60   1
   3  12  -9    7.00    1.50   1
   3  12  -8    2.80    1.20   1
   3  12  -7   14.60    1.60   1
  -3 -12   7   13.90    1.00   1
   3  12  -6    0.60    0.90   1
  -3 -12   6    1.90    0.30   1
   3  12  -5    1.30    0.60   1
   3  12  -4    7.40    1.10   1
   3  12  -3    1.40    1.70   1
   3  12  -2    2.40    0.70   1
   3  12  -1   15.20    1.40   1
   3  12   0    9.60    1.30   1
   3  12   1   14.70    1.50   1
  -3 -12  -1   14.50    0.60   1
   3  12   2    0.60    1.00   1
  -3 -12  -2    0.40    0.30   1
   3  12   3    5.70    1.30   1
  -3 -12  -3    1.80    1.40   1
   3  12   4    7.80    2.00   1
  -3 -12  -4    9.40    1.00   1
   3  12   5    2.90    2.10   1
  -3 -12  -5    1.70    0.70   1
   3  12   6    1.40    1.50   1
  -3 -12  -6    1.80    0.80   1
   3  12   7   12.20    2.80   1
  -3 -12  -7   13.40    1.40   1
   3  12   8    0.20    1.30   1
  -3 -12  -8    3.80    1.10   1
   3  12   9    4.30    2.10   1
  -3 -12  -9    4.10    1.10   1
   3  12  10    7.70    2.20   1
  -3 -12 -10   14.40    2.20   1
   3  12  11    2.70    2.70   1
  -3 -12 -11    7.40    2.60   1
   3  12  12    1.90    2.50   1
  -3 -12 -12    2.10    2.10   1
   3  12  13    5.80    2.90   1
  -3 -12 -13    5.00    3.00   1
   3  13 -11    1.30    2.40   1
   3  13 -10   12.00    3.90   1
   3  13  -9   17.80    3.70   1
   3  13  -8    1.40    3.00   1
   3  13  -7   11.10    2.70   1
   3  13  -6    6.10    2.80   1
   3  13  -5    4.90    2.10   1
   3  13  -4    7.10    2.70   1
   3  13  -3    1.00    1.80   1
   3  13  -2    6.90    2.40   1
   3  13  -1   11.50    2.80   1
   3  13   0   11.10    2.20   1
   3  13   1    9.70    3.00   1
   3  13   2    4.50    1.90   1
  -3 -13  -2    2.20    1.60   1
   3  13   3    5.50    2.40   1
  -3 -13  -3    1.80    2.10   1
   3  13   4    4.80    2.10   1
  -3 -13  -4    5.60    2.00   1
   3  13   5    2.90    2.30   1
  -3 -13  -5    3.10    2.10   1
   3  13   6   10.90    2.50   1
  -3 -13  -6    5.00    2.20   1
   3  13   7   19.60    3.40   1
  -3 -13  -7   16.00    2.50   1
   3  13   8    1.00    2.70   1
  -3 -13  -8    0.70    2.00   1
   3  13   9   18.50    3.50   1
  -3 -13  -9   23.90    3.60   1
   3  13  10   13.50    2.80   1
   3  13  11    0.20    1.80   1
  -3 -13 -11   -1.10    1.60   1
   3  14  -9    0.50    2.40   1
   3  14  -8    4.20    2.50   1
   3  14  -7    3.60    2.50   1
   3  14  -6    4.90    3.40   1
   3  14  -5    8.50    2.90   1
   3  14  -4    7.20    3.30   1
   3  14  -3   10.90    2.70   1
   3  14  -2   -3.10    3.30   1
   3  14  -1   -0.60    1.70   1
   3  14   0   12.60    3.40   1
   3  14   1    3.40    2.20   1
   3  14   2    1.70    2.80   1
  -3 -14  -2    5.60    2.10   1
   3  14   3    9.00    2.60   1
  -3 -14  -3   11.70    2.90   1
   3  14   4    3.20    2.00   1
  -3 -14  -4   -0.50    1.40   1
   3  14   5   11.60    3.20   1
  -3 -14  -5   11.60    3.10   1
   3  14   6    3.10    2.00   1
  -3 -14  -6    5.30    2.60   1
   3  14   7    1.10    1.90   1
  -3 -14  -7    4.20    2.10   1
   3  14   8    1.50    2.00   1
  -3 -14  -8   -1.60    1.60   1
   3  14   9    3.10    2.20   1
  -3 -14  -9    0.90    1.70   1
   3  15  -5   -3.70    2.10   1
   3  15  -4   -2.50    3.10   1
   3  15  -3    9.90    3.00   1
   3  15  -2    0.10    2.20   1
   3  15  -1    2.60    3.20   1
   3  15   0   16.90    3.20   1
   3  15   1    1.60    2.20   1
   3  15   2    2.20    3.00   1
   3  15   3   12.80    3.20   1
  -3 -15  -3    5.70    2.50   1
   3  15   4    2.10    2.10   1
  -3 -15  -4    2.50    2.00   1
   3  15   5    3.70    3.20   1
  -3 -15  -5   -1.30    1.80   1
   4 -14  -4    3.80    2.10   1
  -4  14   4    1.60    1.50   1
   4 -14  -3    0.50    2.60   1
  -4  14   3   -0.50    1.50   1
   4 -14  -2    6.50    2.30   1
  -4  14   2    3.60    1.60   1
   4 -14  -1    2.80    2.00   1
  -4  14   1    3.50    1.50   1
   4 -14   0   15.20    3.40   1
  -4  14   0   12.20    2.10   1
   4 -14   1    5.20    3.30   1
  -4  14  -1    7.80    1.90   1
   4 -14   2    3.90    2.00   1
  -4  14  -2    1.90    1.20   1
   4 -14   3    1.90    1.80   1
  -4  14  -3    5.60    2.30   1
  -4  14  -4    4.20    2.20   1
   4 -13  -8   -0.50    1.90   1
  -4  13   8   -0.50    1.30   1
   4 -13  -7    1.20    1.50   1
  -4  13   7    1.20    1.60   1
   4 -13  -6   12.50    2.00   1
  -4  13   6   10.50    1.90   1
   4 -13  -5    3.80    1.50   1
  -4  13   5    2.50    1.50   1
   4 -13  -4    3.50    1.90   1
  -4  13   4    0.30    1.30   1
   4 -13  -3    4.30    1.40   1
  -4  13   3    3.60    1.40   1
   4 -13  -2    1.90    1.20   1
  -4  13   2    2.60    1.40   1
   4 -13  -1   -0.90    1.60   1
  -4  13   1    3.10    1.70   1
   4 -13   0    5.60    1.60   1
  -4  13   0    7.40    1.90   1
   4 -13   1   -0.70    1.30   1
  -4  13  -1   -1.00    1.50   1
   4 -13   2    2.90    1.40   1
  -4  13  -2    2.00    1.40   1
   4 -13   3    2.70    1.40   1
  -4  13  -3    1.70    1.50   1
   4 -13   4    2.20    1.60   1
  -4  13  -4    2.40    2.30   1
   4 -13   5    2.00    1.30   1
  -4  13  -5    8.60    2.70   1
   4 -13   6   10.90    3.00   1
  -4  13  -6   15.60    3.30   1
   4 -13   7    2.10    2.20   1
  -4  13  -7    1.40    2.50   1
  -4  13  -8    4.80    1.90   1
   4 -12 -11    1.70    2.10   1
  -4  12  11   -0.90    1.70   1
   4 -12 -10   35.30    4.70   1
  -4  12  10   40.10    3.70   1
   4 -12  -9   10.40    2.70   1
  -4  12   9   11.20    1.90   1
   4 -12  -8    8.80    2.30   1
  -4  12   8    2.60    1.40   1
   4 -12  -7    3.20    1.50   1
  -4  12   7   -1.80    1.50   1
   4 -12  -6    6.70    1.60   1
  -4  12   6    7.00    1.70   1
   4 -12  -5    9.40    2.00   1
  -4  12   5    8.50    1.70   1
   4 -12  -4   10.10    1.60   1
  -4  12   4    7.60    1.70   1
   4 -12  -3   -0.30    1.20   1
  -4  12   3    0.90    1.20   1
   4 -12  -2   -1.10    1.50   1
  -4  12   2    0.90    1.20   1
   4 -12  -1    8.60    1.50   1
  -4  12   1    5.80    1.70   1
   4 -12   0    2.80    1.50   1
  -4  12   0    1.80    1.40   1
   4 -12   1    5.30    1.50   1
  -4  12  -1    6.00    1.40   1
   4 -12   2   -1.60    1.40   1
  -4  12  -2   -1.20    1.00   1
   4 -12   3   -0.10    1.10   1
  -4  12  -3    1.50    1.20   1
   4 -12   4    9.80    1.70   1
  -4  12  -4    8.70    1.40   1
   4 -12   5   10.60    1.70   1
  -4  12  -5   12.70    2.30   1
   4 -12   6    6.10    1.70   1
  -4  12  -6   13.50    2.60   1
   4 -12   7   -1.60    1.30   1
  -4  12  -7   -2.00    1.90   1
   4 -12   8    3.80    1.50   1
  -4  12  -8    2.30    1.70   1
   4 -12   9    9.20    3.10   1
  -4  12  -9    6.60    2.00   1
   4 -12  10   35.50    5.40   1
  -4  12 -10   32.00    4.30   1
  -4  12 -11    2.90    2.60   1
   4 -11 -13   11.50    2.90   1
  -4  11  13    6.10    1.80   1
   4 -11 -12    6.10    2.30   1
  -4  11  12    6.60    1.80   1
   4 -11 -11    5.30    2.30   1
  -4  11  11    3.70    2.40   1
   4 -11 -10   -2.80    2.00   1
  -4  11  10    0.60    1.50   1
   4 -11  -9    6.20    2.40   1
  -4  11   9    5.10    1.90   1
   4 -11  -8    0.90    1.60   1
  -4  11   8    3.80    1.60   1
   4 -11  -7   -0.80    2.20   1
  -4  11   7    1.60    1.60   1
   4 -11  -6    4.60    1.90   1
  -4  11   6    1.50    1.10   1
   4 -11  -5    4.50    1.50   1
  -4  11   5    8.60    1.80   1
   4 -11  -4    9.30    1.40   1
  -4  11   4   10.10    1.60   1
   4 -11  -3   20.00    2.00   1
  -4  11   3   23.90    2.30   1
   4 -11  -2   13.90    1.70   1
  -4  11   2   11.10    1.30   1
   4 -11  -1    0.00    1.00   1
  -4  11   1    0.50    0.80   1
   4 -11   0    0.50    0.90   1
  -4  11   0    0.60    0.80   1
   4 -11   1   -0.90    1.00   1
  -4  11  -1    0.80    0.80   1
   4 -11   2   10.60    1.60   1
  -4  11  -2   11.70    1.30   1
   4 -11   3   22.70    2.00   1
  -4  11  -3   19.30    1.50   1
   4 -11   4    7.70    1.40   1
  -4  11  -4   10.50    1.30   1
   4 -11   5    6.60    1.40   1
  -4  11  -5    6.00    1.40   1
   4 -11   6    2.50    0.90   1
  -4  11  -6    2.60    1.20   1
   4 -11   7    0.90    0.90   1
  -4  11  -7    1.70    1.00   1
   4 -11   8    0.30    0.90   1
  -4  11  -8   -2.90    1.70   1
   4 -11   9    8.60    1.40   1
  -4  11  -9    9.60    2.50   1
   4 -11  10    0.70    1.40   1
  -4  11 -10   -1.40    1.20   1
   4 -11  11    1.60    1.40   1
  -4  11 -11    1.90    1.70   1
   4 -11  12   -2.70    2.00   1
  -4  11 -12    2.10    2.10   1
  -4  11 -13   12.80    2.10   1
   4 -10 -14   -1.10    3.00   1
  -4  10  14   -2.50    3.30   1
   4 -10 -13    6.60    2.50   1
  -4  10  13    3.40    1.60   1
   4 -10 -12   17.30    3.30   1
  -4  10  12   17.90    2.60   1
   4 -10 -11    0.90    1.80   1
  -4  10  11    0.60    1.50   1
   4 -10 -10   20.40    3.10   1
  -4  10  10   20.40    2.50   1
   4 -10  -9    2.50    1.70   1
  -4  10   9   -0.10    1.10   1
   4 -10  -8   18.60    2.80   1
  -4  10   8   18.70    2.00   1
   4 -10  -7    8.30    2.40   1
  -4  10   7    4.50    1.40   1
   4 -10  -6    9.70    1.90   1
  -4  10   6    6.00    1.30   1
   4 -10  -5   12.90    2.40   1
  -4  10   5   11.10    1.40   1
   4 -10  -4   21.70    2.10   1
  -4  10   4   21.20    1.70   1
   4 -10  -3    2.70    1.20   1
  -4  10   3    2.00    1.00   1
   4 -10  -2   20.60    1.90   1
  -4  10   2   17.70    1.50   1
   4 -10  -1   27.20    2.10   1
  -4  10   1   27.10    1.80   1
   4 -10   0   -0.40    0.70   1
  -4  10   0    0.40    0.80   1
   4 -10   1   25.70    2.20   1
  -4  10  -1   26.00    1.60   1
   4 -10   2   18.60    1.70   1
  -4  10  -2   16.90    1.40   1
   4 -10   3    2.70    1.00   1
  -4  10  -3    2.50    1.00   1
   4 -10   4   18.20    2.50   1
  -4  10  -4   22.30    1.50   1
   4 -10   5   12.70    1.70   1
  -4  10  -5   11.60    1.40   1
   4 -10   6    6.70    1.20   1
  -4  10  -6    9.10    1.20   1
   4 -10   7    4.30    1.00   1
  -4  10  -7    1.30    1.20   1
   4 -10   8   12.20    1.30   1
  -4  10  -8   13.90    1.50   1
   4 -10   9    0.40    1.10   1
  -4  10  -9    0.70    1.00   1
   4 -10  10   14.20    1.30   1
  -4  10 -10   12.20    1.80   1
   4 -10  11    1.50    1.20   1
  -4  10 -11    4.40    2.00   1
   4 -10  12   17.70    2.50   1
  -4  10 -12   19.00    3.10   1
   4 -10  13    8.40    1.70   1
  -4  10 -13    3.00    1.60   1
  -4  10 -14   -0.20    1.10   1
   4  -9 -15    4.30    3.50   1
  -4   9  15    7.20    3.70   1
   4  -9 -14   15.50    2.80   1
  -4   9  14   17.00    3.30   1
   4  -9 -13    8.40    2.70   1
  -4   9  13    5.20    3.20   1
   4  -9 -12   33.50    4.20   1
  -4   9  12   28.50    2.80   1
   4  -9 -11    5.00    2.70   1
  -4   9  11    8.60    1.80   1
   4  -9 -10    2.10    2.40   1
  -4   9  10    0.70    1.30   1
   4  -9  -9   -2.70    2.00   1
  -4   9   9   -2.60    1.30   1
   4  -9  -8    6.50    1.90   1
  -4   9   8    5.10    1.60   1
   4  -9  -7    5.10    1.70   1
  -4   9   7    4.20    1.10   1
   4  -9  -6    5.40    1.50   1
  -4   9   6    5.30    1.10   1
   4  -9  -5   22.20    3.00   1
  -4   9   5   16.50    1.50   1
   4  -9  -4   13.70    2.30   1
  -4   9   4   11.90    1.20   1
   4  -9  -3   -0.70    1.20   1
  -4   9   3    1.80    1.00   1
   4  -9  -2   38.70    2.40   1
  -4   9   2   32.80    1.90   1
   4  -9  -1   14.10    1.50   1
  -4   9   1   16.90    1.60   1
   4  -9   0    4.20    1.10   1
  -4   9   0    5.90    0.90   1
   4  -9   1   16.90    1.70   1
  -4   9  -1   17.80    1.30   1
   4  -9   2   38.90    2.20   1
  -4   9  -2   39.60    1.80   1
   4  -9   3    1.20    0.90   1
  -4   9  -3    1.40    0.70   1
   4  -9   4   10.60    1.20   1
  -4   9  -4   11.50    1.10   1
   4  -9   5   16.90    1.40   1
  -4   9  -5   21.00    1.60   1
   4  -9   6    4.70    0.90   1
  -4   9  -6    6.40    1.30   1
   4  -9   7    3.60    0.90   1
  -4   9  -7    2.50    1.50   1
   4  -9   8    2.10    0.70   1
  -4   9  -8    1.90    0.80   1
   4  -9   9   -0.90    0.60   1
  -4   9  -9   -0.10    0.80   1
   4  -9  10    0.90    0.80   1
  -4   9 -10    2.90    1.10   1
   4  -9  11    5.60    0.90   1
  -4   9 -11    7.00    1.20   1
   4  -9  12   24.30    1.90   1
  -4   9 -12   22.10    1.80   1
   4  -9  13    7.90    1.60   1
  -4   9 -13    5.20    1.60   1
   4  -9  14   17.90    2.30   1
  -4   9 -14   18.50    2.00   1
   4  -9  15    5.80    2.60   1
  -4   9 -15    4.30    2.30   1
   4  -8 -17   22.50    4.50   1
   4  -8 -16   10.90    3.10   1
  -4   8  16    6.20    2.70   1
   4  -8 -15    1.70    2.40   1
  -4   8  15    1.70    2.10   1
   4  -8 -14   18.60    3.60   1
  -4   8  14   23.30    4.00   1
   4  -8 -13    3.80    2.30   1
  -4   8  13    2.70    2.00   1
   4  -8 -12   10.50    2.40   1
  -4   8  12    8.40    2.10   1
   4  -8 -11    4.00    2.10   1
  -4   8  11    3.90    1.30   1
   4  -8 -10   11.40    2.00   1
  -4   8  10   13.30    1.80   1
   4  -8  -9   12.30    2.20   1
  -4   8   9   17.90    1.60   1
   4  -8  -8    6.80    1.90   1
  -4   8   8    8.80    1.10   1
   4  -8  -7   24.20    2.80   1
  -4   8   7   22.70    1.70   1
   4  -8  -6   13.10    2.30   1
  -4   8   6   11.70    1.30   1
   4  -8  -5   12.80    1.80   1
  -4   8   5   13.10    1.30   1
   4  -8  -4   47.70    3.60   1
  -4   8   4   41.30    2.10   1
   4  -8  -3   16.90    2.20   1
  -4   8   3   16.30    1.30   1
   4  -8  -2   10.30    1.20   1
  -4   8   2   10.50    1.00   1
   4  -8  -1   36.30    2.20   1
  -4   8   1   35.80    1.80   1
   4  -8   0   16.30    1.50   1
  -4   8   0   17.90    1.20   1
   4  -8   1   34.40    2.10   1
  -4   8  -1   34.20    1.70   1
   4  -8   2    9.90    1.10   1
  -4   8  -2   10.00    1.00   1
   4  -8   3   14.60    1.30   1
  -4   8  -3   14.90    1.10   1
   4  -8   4   42.40    2.40   1
  -4   8  -4   45.70    2.00   1
   4  -8   5   13.80    1.10   1
  -4   8  -5   12.60    1.20   1
   4  -8   6    9.50    0.90   1
  -4   8  -6   11.70    1.30   1
   4  -8   7   25.00    1.40   1
  -4   8  -7   25.80    1.70   1
   4  -8   8    8.10    0.80   1
  -4   8  -8    6.20    1.00   1
   4  -8   9   16.20    1.10   1
  -4   8  -9   20.10    1.50   1
   4  -8  10   16.30    1.20   1
  -4   8 -10   14.50    1.30   1
   4  -8  11    4.50    1.20   1
  -4   8 -11    5.70    1.00   1
   4  -8  12    8.00    1.10   1
  -4   8 -12    8.60    1.10   1
   4  -8  13    3.30    1.00   1
  -4   8 -13    4.30    0.90   1
   4  -8  14   19.50    2.20   1
  -4   8 -14   17.10    1.80   1
   4  -8  15    1.00    1.20   1
  -4   8 -15    5.10    2.10   1
   4  -8  16    4.80    1.60   1
  -4   8 -16    4.70    2.50   1
  -4   8 -17   17.60    2.80   1
   4  -7 -17    4.60    2.70   1
   4  -7 -16   18.40    4.00   1
   4  -7 -15    0.00    2.00   1
   4  -7 -14   18.70    3.10   1
   4  -7 -13    2.40    1.90   1
   4  -7 -12    5.40    2.70   1
   4  -7 -11   26.90    3.00   1
  -4   7  11   30.00    2.60   1
   4  -7 -10   17.10    1.90   1
  -4   7  10   14.40    1.40   1
   4  -7  -9    0.60    1.40   1
  -4   7   9    1.00    1.00   1
   4  -7  -8    6.70    2.30   1
  -4   7   8    7.60    1.20   1
   4  -7  -7   35.30    3.00   1
  -4   7   7   30.90    1.80   1
   4  -7  -6  110.40    6.60   1
  -4   7   6  114.20    3.80   1
   4  -7  -5   43.20    3.20   1
  -4   7   5   48.70    2.20   1
   4  -7  -4   30.20    2.80   1
  -4   7   4   32.70    1.70   1
   4  -7  -3   18.10    2.00   1
  -4   7   3   17.70    1.30   1
   4  -7  -2    1.80    0.90   1
  -4   7   2    1.70    0.60   1
   4  -7  -1    9.50    1.10   1
  -4   7   1   10.40    1.00   1
   4  -7   0   77.30    3.40   1
  -4   7   0   74.80    2.60   1
   4  -7   1   11.80    1.10   1
  -4   7  -1   12.30    0.90   1
   4  -7   2    2.00    0.70   1
  -4   7  -2    4.40    0.80   1
   4  -7   3   21.30    1.50   1
  -4   7  -3   18.30    1.10   1
   4  -7   4   31.00    2.00   1
  -4   7  -4   29.70    1.40   1
   4  -7   5   43.30    1.80   1
  -4   7  -5   46.00    2.20   1
   4  -7   6  112.70    3.20   1
  -4   7  -6  108.40    4.10   1
   4  -7   7   28.00    1.40   1
  -4   7  -7   29.90    1.70   1
   4  -7   8    6.90    0.80   1
  -4   7  -8    6.60    0.90   1
   4  -7   9    1.60    0.60   1
  -4   7  -9    1.90    0.70   1
   4  -7  10   17.50    1.20   1
  -4   7 -10   17.20    1.20   1
   4  -7  11   24.00    1.50   1
  -4   7 -11   25.20    1.60   1
   4  -7  12    3.70    0.70   1
  -4   7 -12    4.90    0.90   1
   4  -7  13    3.70    0.80   1
  -4   7 -13    1.00    0.80   1
   4  -7  14   21.20    2.20   1
  -4   7 -14   20.00    1.80   1
   4  -7  15    0.20    1.30   1
  -4   7 -15    0.50    1.00   1
   4  -7  16   10.00    1.90   1
  -4   7 -16   13.30    2.70   1
   4  -7  17    3.50    1.40   1
  -4   7 -17    3.90    2.30   1
   4  -6 -18    3.20    3.40   1
   4  -6 -17    0.30    2.10   1
   4  -6 -16    4.70    2.60   1
   4  -6 -15    6.50    2.60   1
   4  -6 -14   -0.10    2.70   1
   4  -6 -13   -1.30    1.90   1
   4  -6 -12   -1.90    1.70   1
   4  -6 -11   27.20    3.00   1
  -4   6  11   21.30    2.00   1
   4  -6 -10    3.60    1.50   1
  -4   6  10    3.20    1.10   1
   4  -6  -9   14.00    2.50   1
  -4   6   9   14.00    1.80   1
   4  -6  -8   56.30    4.00   1
  -4   6   8   55.90    2.40   1
   4  -6  -7  212.00   10.50   1
  -4   6   7  195.00    6.10   1
   4  -6  -6   14.10    1.90   1
  -4   6   6    9.80    1.10   1
   4  -6  -5   57.60    3.80   1
  -4   6   5   53.20    2.30   1
   4  -6  -4   12.00    1.70   1
  -4   6   4   11.20    1.00   1
   4  -6  -3    4.10    1.00   1
  -4   6   3    2.40    0.70   1
   4  -6  -2    3.60    1.00   1
  -4   6   2    4.40    0.70   1
   4  -6  -1   28.70    1.70   1
  -4   6   1   29.50    1.40   1
   4  -6   0    2.50    0.70   1
  -4   6   0    2.40    0.60   1
   4  -6   1   24.50    1.40   1
  -4   6  -1   30.70    1.30   1
   4  -6   2    4.80    0.80   1
  -4   6  -2    4.70    0.70   1
   4  -6   3    3.00    0.60   1
  -4   6  -3    3.30    0.60   1
   4  -6   4   10.10    1.00   1
  -4   6  -4   13.00    0.90   1
   4  -6   5   58.00    1.90   1
  -4   6  -5   52.70    2.20   1
   4  -6   6    9.00    0.80   1
  -4   6  -6    9.10    0.90   1
   4  -6   7  204.10    4.90   1
  -4   6  -7  202.50    6.40   1
   4  -6   8   51.90    1.80   1
  -4   6  -8   52.00    2.40   1
   4  -6   9   13.10    1.00   1
  -4   6  -9   12.70    0.90   1
   4  -6  10    2.10    0.60   1
  -4   6 -10    2.60    0.50   1
   4  -6  11   22.40    1.30   1
  -4   6 -11   22.20    1.10   1
   4  -6  12    1.40    0.60   1
  -4   6 -12    2.70    0.70   1
   4  -6  13    0.80    0.70   1
  -4   6 -13    3.50    0.80   1
   4  -6  14    0.20    0.80   1
  -4   6 -14    0.30    0.80   1
   4  -6  15    7.90    1.40   1
  -4   6 -15    7.30    1.30   1
   4  -6  16    1.70    1.60   1
  -4   6 -16    2.50    1.80   1
   4  -6  17   -1.70    1.10   1
  -4   6 -17    0.80    1.40   1
   4  -6  18    2.00    1.50   1
  -4   6 -18    6.20    2.50   1
   4  -5 -19    5.80    3.10   1
   4  -5 -18   11.50    3.40   1
   4  -5 -17    3.90    2.40   1
   4  -5 -16    2.20    3.30   1
   4  -5 -15    2.40    3.40   1
   4  -5 -14    3.20    1.90   1
   4  -5 -13   10.20    1.60   1
   4  -5 -12    4.70    1.50   1
  -4   5  12    3.80    2.40   1
   4  -5 -11    5.20    1.70   1
  -4   5  11    5.00    1.20   1
   4  -5 -10    6.70    1.40   1
  -4   5  10    4.70    1.20   1
   4  -5  -9   40.90    2.50   1
  -4   5   9   39.90    2.50   1
   4  -5  -8   66.90    4.70   1
  -4   5   8   60.60    3.30   1
   4  -5  -7   41.20    3.40   1
  -4   5   7   42.30    2.50   1
   4  -5  -6  192.50    9.50   1
  -4   5   6  181.90    5.20   1
   4  -5  -5    8.70    1.90   1
  -4   5   5    7.60    1.00   1
   4  -5  -4  108.30    6.10   1
  -4   5   4  102.10    3.40   1
   4  -5  -3   63.60    4.10   1
  -4   5   3   60.00    2.20   1
   4  -5  -2    5.00    1.10   1
  -4   5   2    4.30    0.70   1
   4  -5  -1   11.70    1.40   1
  -4   5   1   15.50    1.00   1
   4  -5   0    8.30    0.90   1
  -4   5   0    7.70    0.70   1
   4  -5   1   13.50    1.10   1
  -4   5  -1   13.40    0.90   1
   4  -5   2    6.10    0.70   1
  -4   5  -2    4.30    0.50   1
   4  -5   3   60.60    2.10   1
  -4   5  -3   63.60    2.10   1
   4  -5   4  108.40    3.50   1
  -4   5  -4  111.30    3.10   1
   4  -5   5    6.40    0.60   1
  -4   5  -5    7.40    0.70   1
   4  -5   6  183.20    4.70   1
  -4   5  -6  181.70    5.50   1
   4  -5   7   45.50    1.60   1
  -4   5  -7   42.40    1.80   1
   4  -5   8   64.30    2.10   1
  -4   5  -8   62.50    2.10   1
   4  -5   9   40.70    1.50   1
  -4   5  -9   40.50    1.60   1
   4  -5  10    5.30    0.70   1
  -4   5 -10    5.80    0.70   1
   4  -5  11    4.80    0.70   1
  -4   5 -11    4.80    0.70   1
   4  -5  12    3.30    0.60   1
  -4   5 -12    6.10    0.80   1
   4  -5  13   13.00    1.00   1
  -4   5 -13   12.30    1.10   1
   4  -5  14    3.50    0.80   1
  -4   5 -14    2.70    0.70   1
   4  -5  15    3.40    0.90   1
  -4   5 -15    2.60    0.90   1
   4  -5  16    7.10    1.50   1
  -4   5 -16    5.80    1.20   1
   4  -5  17   -2.00    1.10   1
  -4   5 -17    0.80    1.30   1
   4  -5  18   13.40    2.10   1
  -4   5 -18   14.90    2.60   1
   4  -5  19    6.40    2.20   1
  -4   5 -19    5.30    2.30   1
   4  -4 -19   18.00    3.70   1
   4  -4 -18    5.50    2.50   1
   4  -4 -17   11.70    3.10   1
   4  -4 -16    3.70    2.10   1
   4  -4 -15   56.30    4.60   1
   4  -4 -14    0.30    1.30   1
   4  -4 -13    6.30    1.80   1
  -4   4  13    3.80    2.00   1
   4  -4 -12    5.20    1.40   1
  -4   4  12    7.80    2.20   1
   4  -4 -11    2.20    1.50   1
  -4   4  11    4.60    1.20   1
   4  -4 -10    1.70    1.20   1
  -4   4  10    0.50    0.90   1
   4  -4  -9   15.10    1.50   1
  -4   4   9   16.10    1.60   1
   4  -4  -8   13.90    2.00   1
  -4   4   8   12.70    1.50   1
   4  -4  -7   19.60    2.30   1
  -4   4   7   16.10    1.50   1
   4  -4  -6    5.40    1.50   1
  -4   4   6    5.40    1.10   1
   4  -4  -5   70.50    4.10   1
  -4   4   5   67.80    3.10   1
   4  -4  -4    6.20    1.60   1
  -4   4   4    3.40    0.70   1
   4  -4  -3   14.30    1.50   1
  -4   4   3   15.70    1.10   1
   4  -4  -2   37.60    2.40   1
  -4   4   2   33.40    1.40   1
   4  -4  -1   69.30    3.80   1
  -4   4   1   68.70    2.10   1
   4  -4   0   22.40    1.30   1
  -4   4   0   22.40    1.10   1
   4  -4   1   67.60    2.20   1
  -4   4  -1   66.60    2.00   1
   4  -4   2   34.00    1.40   1
  -4   4  -2   33.60    1.30   1
   4  -4   3   15.40    1.30   1
  -4   4  -3   15.00    0.70   1
   4  -4   4    4.60    0.80   1
  -4   4  -4    4.70    0.50   1
   4  -4   5   73.30    2.60   1
  -4   4  -5   69.60    2.30   1
   4  -4   6    4.00    0.50   1
  -4   4  -6    4.70    0.40   1
   4  -4   7   16.60    0.90   1
  -4   4  -7   17.10    0.70   1
   4  -4   8   12.30    0.80   1
  -4   4  -8   14.90    0.90   1
   4  -4   9   18.40    1.00   1
  -4   4  -9   19.90    1.10   1
   4  -4  10    0.80    0.50   1
  -4   4 -10    1.80    0.50   1
   4  -4  11    6.10    0.60   1
  -4   4 -11    4.90    0.70   1
   4  -4  12    7.50    0.80   1
  -4   4 -12   10.20    0.90   1
   4  -4  13    3.90    0.70   1
  -4   4 -13    4.90    0.70   1
   4  -4  14   -0.50    0.60   1
  -4   4 -14   -1.20    0.60   1
   4  -4  15   64.10    2.70   1
  -4   4 -15   56.00    2.70   1
   4  -4  16    2.60    1.10   1
  -4   4 -16    2.30    0.80   1
   4  -4  17   13.60    2.00   1
  -4   4 -17   10.20    2.20   1
   4  -4  18    5.90    1.60   1
  -4   4 -18    6.50    2.20   1
   4  -4  19   27.90    2.60   1
  -4   4 -19   24.80    3.40   1
   4  -3 -20   17.30    4.00   1
   4  -3 -19    9.70    3.80   1
   4  -3 -18   -0.10    3.10   1
   4  -3 -17   17.50    3.00   1
   4  -3 -16   12.80    2.90   1
   4  -3 -15   18.30    2.20   1
   4  -3 -14    7.80    1.60   1
   4  -3 -13    3.50    1.40   1
  -4   3  13    0.20    1.50   1
   4  -3 -12    8.30    1.30   1
  -4   3  12    4.00    1.20   1
   4  -3 -11    1.40    1.00   1
  -4   3  11    0.80    1.00   1
   4  -3 -10    2.00    1.10   1
  -4   3  10    0.90    0.80   1
   4  -3  -9   27.40    2.00   1
  -4   3   9   27.50    1.80   1
   4  -3  -8    9.80    1.30   1
  -4   3   8   11.30    1.20   1
   4  -3  -7    1.90    1.70   1
  -4   3   7   -1.10    1.00   1
   4  -3  -6   23.40    2.00   1
  -4   3   6   21.90    1.70   1
   4  -3  -5   83.60    5.10   1
  -4   3   5   82.90    3.60   1
   4  -3  -4    1.50    1.20   1
  -4   3   4    2.60    0.90   1
   4  -3  -3   21.30    1.90   1
  -4   3   3   20.20    1.10   1
   4  -3  -2    8.90    1.20   1
  -4   3   2    9.60    0.80   1
   4  -3  -1   17.10    1.40   1
  -4   3   1   14.60    0.90   1
   4  -3   0   55.00    2.40   1
  -4   3   0   55.10    1.70   1
   4  -3   1   14.60    0.80   1
  -4   3  -1   14.80    0.70   1
   4  -3   2    8.50    0.60   1
  -4   3  -2    9.30    0.50   1
   4  -3   3   18.70    1.00   1
  -4   3  -3   20.10    0.70   1
   4  -3   4    1.60    0.50   1
  -4   3  -4    1.20    0.30   1
   4  -3   5   83.30    2.80   1
  -4   3  -5   81.60    2.30   1
   4  -3   6   23.90    1.30   1
  -4   3  -6   24.60    0.90   1
   4  -3   7    0.80    0.30   1
  -4   3  -7    0.60    0.30   1
   4  -3   8   11.60    0.70   1
  -4   3  -8   11.80    0.70   1
   4  -3   9   26.20    1.20   1
  -4   3  -9   30.50    1.30   1
   4  -3  10    1.40    0.50   1
  -4   3 -10    0.30    0.40   1
   4  -3  11    0.80    0.50   1
  -4   3 -11    1.50    0.50   1
   4  -3  12    5.50    0.60   1
  -4   3 -12    5.20    0.60   1
   4  -3  13    4.90    0.70   1
  -4   3 -13    4.20    0.70   1
   4  -3  14    7.60    0.90   1
  -4   3 -14    7.20    0.80   1
   4  -3  15   17.20    1.30   1
  -4   3 -15   18.80    1.30   1
   4  -3  16    9.90    1.60   1
  -4   3 -16    6.80    0.90   1
   4  -3  17   19.80    2.00   1
  -4   3 -17   17.50    1.60   1
   4  -3  18    1.80    1.50   1
  -4   3 -18    0.70    1.90   1
   4  -3  19   11.00    1.80   1
  -4   3 -19    6.70    2.20   1
   4  -3  20   13.70    2.50   1
   4  -2 -20   26.90    5.20   1
   4  -2 -19   22.30    3.70   1
   4  -2 -18    9.80    3.00   1
   4  -2 -17    9.10    2.70   1
   4  -2 -16    6.50    1.70   1
   4  -2 -15   15.20    1.90   1
   4  -2 -14   21.50    1.80   1
  -4   2  14   18.60    3.40   1
   4  -2 -13    0.70    1.20   1
  -4   2  13    1.10    0.80   1
   4  -2 -12   18.90    1.80   1
  -4   2  12   19.30    1.60   1
   4  -2 -11   42.90    2.70   1
  -4   2  11   35.10    2.00   1
   4  -2 -10   12.50    1.30   1
  -4   2  10   12.60    1.40   1
   4  -2  -9   19.70    1.70   1
  -4   2   9   15.40    1.70   1
   4  -2  -8   50.70    2.70   1
  -4   2   8   53.90    2.60   1
   4  -2  -7   21.90    2.20   1
  -4   2   7   22.40    1.70   1
   4  -2  -6    2.50    1.40   1
  -4   2   6    1.10    0.60   1
   4  -2  -5   37.90    2.50   1
  -4   2   5   35.90    1.90   1
   4  -2  -4   34.00    2.40   1
  -4   2   4   33.80    1.80   1
   4  -2  -3    9.70    1.20   1
  -4   2   3   12.20    1.10   1
   4  -2  -2   46.80    2.70   1
  -4   2   2   43.80    1.80   1
   4  -2  -1   59.70    2.50   1
  -4   2   1   59.30    1.70   1
   4  -2   0  128.90    4.30   1
  -4   2   0  125.70    3.10   1
   4  -2   1   58.50    1.80   1
  -4   2  -1   59.20    1.30   1
   4  -2   2   42.10    2.10   1
  -4   2  -2   47.80    3.10   1
   4  -2   3   12.50    0.90   1
  -4   2  -3   10.50    1.70   1
   4  -2   4   34.50    1.50   1
   4  -2   5   35.60    1.60   1
   4  -2   6    0.40    0.50   1
   4  -2   7   19.60    1.10   1
   4  -2   8   55.40    1.60   1
  -4   2  -8   56.10    1.80   1
   4  -2   9   17.60    0.80   1
  -4   2  -9   18.00    0.90   1
   4  -2  10   12.30    0.70   1
  -4   2 -10   10.60    0.60   1
   4  -2  11   41.00    1.50   1
  -4   2 -11   37.70    1.40   1
   4  -2  12   21.70    1.00   1
  -4   2 -12   20.00    1.10   1
   4  -2  13    1.60    0.60   1
  -4   2 -13    0.90    0.60   1
   4  -2  14   20.10    1.30   1
  -4   2 -14   21.60    1.30   1
   4  -2  15   14.40    1.20   1
  -4   2 -15   13.50    1.30   1
   4  -2  16    5.90    0.90   1
  -4   2 -16    5.20    1.00   1
   4  -2  17    7.50    1.60   1
  -4   2 -17    6.90    1.30   1
   4  -2  18    5.30    1.30   1
  -4   2 -18    6.70    2.20   1
   4  -2  19   21.40    2.30   1
  -4   2 -19   26.00    2.90   1
   4  -2  20   31.70    2.80   1
   4  -1 -20    7.50    4.00   1
   4  -1 -19   13.70    3.40   1
   4  -1 -18   15.70    4.40   1
   4  -1 -17    4.10    2.30   1
   4  -1 -16    9.80    1.80   1
   4  -1 -15    1.00    1.50   1
   4  -1 -14    0.90    0.90   1
  -4   1  14   -0.60    0.90   1
   4  -1 -13   14.60    1.40   1
  -4   1  13   17.90    1.60   1
   4  -1 -12   19.20    1.80   1
  -4   1  12   20.40    1.60   1
   4  -1 -11    5.30    1.10   1
  -4   1  11    4.90    0.90   1
   4  -1 -10   11.50    1.40   1
  -4   1  10   10.90    1.10   1
   4  -1  -9   43.90    2.50   1
  -4   1   9   42.40    1.90   1
   4  -1  -8    7.30    1.10   1
  -4   1   8    4.90    0.80   1
   4  -1  -7    5.30    1.10   1
  -4   1   7    4.30    0.70   1
   4  -1  -6    4.30    1.50   1
  -4   1   6    4.90    0.70   1
   4  -1  -5    2.00    0.90   1
  -4   1   5    0.50    0.50   1
   4  -1  -4    4.20    1.20   1
  -4   1   4    5.20    0.60   1
   4  -1  -3   -0.30    0.60   1
  -4   1   3    1.20    0.40   1
   4  -1  -2   18.70    1.30   1
  -4   1   2   20.60    0.90   1
   4  -1  -1    4.50    0.60   1
  -4   1   1    3.90    0.60   1
   4  -1   0   17.90    0.90   1
  -4   1   0   16.90    0.60   1
   4  -1   1    3.70    0.70   1
  -4   1  -1    4.40    1.30   1
   4  -1   2   20.70    1.10   1
  -4   1  -2   22.00    2.30   1
   4  -1   3    1.60    0.50   1
   4  -1   4    4.20    0.60   1
   4  -1   5    2.20    0.60   1
   4  -1   6    4.10    0.70   1
   4  -1   7    4.10    0.70   1
   4  -1   8    4.80    0.70   1
   4  -1   9   45.30    1.40   1
  -4   1  -9   44.50    1.50   1
   4  -1  10   10.50    0.70   1
  -4   1 -10    9.30    0.60   1
   4  -1  11    5.40    0.60   1
  -4   1 -11    5.60    0.60   1
   4  -1  12   21.70    1.00   1
  -4   1 -12   21.20    1.50   1
   4  -1  13   16.90    1.00   1
  -4   1 -13   15.90    1.30   1
   4  -1  14    0.80    0.60   1
  -4   1 -14   -0.70    0.60   1
   4  -1  15    0.80    0.80   1
  -4   1 -15   -0.20    0.60   1
   4  -1  16   11.00    1.10   1
  -4   1 -16   10.70    1.30   1
   4  -1  17    4.40    1.20   1
  -4   1 -17    2.90    1.10   1
   4  -1  18    6.60    1.60   1
  -4   1 -18    5.10    1.30   1
   4  -1  19    7.00    1.60   1
  -4   1 -19    6.20    2.00   1
   4  -1  20    1.60    1.30   1
  -4   1 -20    1.60    2.00   1
   4   0 -20   15.90    3.70   1
   4   0 -19    1.10    2.50   1
   4   0 -18    0.20    2.20   1
   4   0 -17    9.90    2.00   1
   4   0 -16    1.20    1.40   1
   4   0 -15    0.70    0.90   1
  -4   0  15   -1.50    1.40   1
   4   0 -14   10.80    1.30   1
  -4   0  14   11.70    1.40   1
   4   0 -13   37.30    2.00   1
  -4   0  13   41.00    2.20   1
   4   0 -12   45.10    2.40   1
  -4   0  12   46.80    2.40   1
   4   0 -11    1.00    0.80   1
  -4   0  11    0.30    0.80   1
   4   0 -10   18.10    1.50   1
  -4   0  10   18.40    1.30   1
   4   0  -9    0.00    0.80   1
  -4   0   9    0.40    0.60   1
   4   0  -8  106.00    3.80   1
  -4   0   8  106.40    3.50   1
   4   0  -7  116.10    4.50   1
  -4   0   7  112.60    3.40   1
   4   0  -6   24.30    1.50   1
  -4   0   6   29.00    1.30   1
   4   0  -5   63.60    3.60   1
  -4   0   5   66.90    2.80   1
   4   0  -4   21.00    1.80   1
  -4   0   4   21.00    1.30   1
   4   0  -3   22.60    1.70   1
  -4   0   3   23.80    1.40   1
   4   0  -2    1.40    0.60   1
  -4   0   2    0.50    0.60   1
   4   0  -1    8.50    0.80   1
  -4   0   1    9.00    0.70   1
   4   0   0    4.30    0.50   1
  -4   0   0    3.60    0.40   1
   4   0   1    8.40    0.80   1
  -4   0  -1    8.00    1.60   1
   4   0   2    0.40    0.40   1
   4   0   3   22.50    1.10   1
   4   0   4   20.80    1.10   1
   4   0   5   69.20    2.40   1
   4   0   6   28.70    1.40   1
   4   0   7  117.70    3.80   1
   4   0   8  110.30    3.60   1
   4   0   9    0.40    0.20   1
  -4   0  -9    0.50    0.40   1
   4   0  10   18.60    0.80   1
  -4   0 -10   19.40    1.00   1
   4   0  11    1.00    0.40   1
  -4   0 -11    1.60    0.50   1
   4   0  12   45.50    1.70   1
  -4   0 -12   49.00    1.80   1
   4   0  13   43.50    1.70   1
  -4   0 -13   38.10    1.80   1
   4   0  14   14.20    1.10   1
  -4   0 -14   15.10    1.20   1
   4   0  15    0.00    0.60   1
  -4   0 -15    0.70    0.60   1
   4   0  16    1.10    0.70   1
  -4   0 -16    2.10    1.00   1
   4   0  17    5.80    1.20   1
  -4   0 -17    5.60    1.10   1
   4   0  18    1.30    1.10   1
  -4   0 -18    1.40    1.20   1
   4   0  19    0.90    1.30   1
  -4   0 -19    0.30    1.60   1
   4   0  20    8.20    1.60   1
  -4   0 -20    6.20    1.70   1
   4   1 -20    0.50    3.00   1
   4   1 -19   -1.50    4.00   1
   4   1 -18   12.40    3.20   1
  -4  -1  18    9.20    2.30   1
   4   1 -17   -0.60    1.30   1
  -4  -1  17    5.40    1.90   1
   4   1 -16   12.90    1.80   1
  -4  -1  16   18.20    3.00   1
   4   1 -15    0.70    1.00   1
  -4  -1  15    0.60    1.30   1
   4   1 -14    0.80    0.80   1
  -4  -1  14    0.70    1.00   1
   4   1 -13   14.70    1.40   1
  -4  -1  13   15.30    2.40   1
   4   1 -12   19.20    1.30   1
  -4  -1  12   20.00    1.90   1
   4   1 -11    5.40    1.00   1
  -4  -1  11    5.70    1.20   1
   4   1 -10   11.20    1.10   1
  -4  -1  10    8.70    1.20   1
   4   1  -9   45.20    2.20   1
  -4  -1   9   43.90    2.50   1
   4   1  -8    7.10    1.00   1
  -4  -1   8    4.40    0.90   1
   4   1  -7    6.80    1.00   1
  -4  -1   7    6.00    1.10   1
   4   1  -6    4.20    0.90   1
  -4  -1   6    6.20    0.90   1
   4   1  -5    2.50    0.80   1
  -4  -1   5    1.60    0.60   1
   4   1  -4    4.50    1.20   1
  -4  -1   4    5.80    0.70   1
   4   1  -3    1.60    0.70   1
  -4  -1   3    0.50    0.50   1
   4   1  -2   21.00    1.30   1
  -4  -1   2   20.10    1.10   1
   4   1  -1    4.10    0.70   1
  -4  -1   1    3.90    0.50   1
   4   1   0   17.20    0.70   1
  -4  -1   0   17.20    0.90   1
   4   1   1    2.70    0.60   1
   4   1   2   20.00    1.00   1
   4   1   3    1.30    0.40   1
   4   1   4    6.70    0.60   1
   4   1   5    1.20    0.40   1
   4   1   6    3.10    0.50   1
   4   1   7    4.80    0.60   1
   4   1   8    5.50    0.70   1
   4   1   9   44.70    1.20   1
  -4  -1  -9   48.20    2.20   1
   4   1  10   10.40    0.50   1
  -4  -1 -10   11.40    0.70   1
   4   1  11    6.00    0.50   1
  -4  -1 -11    5.50    0.60   1
   4   1  12   20.20    1.20   1
  -4  -1 -12   21.10    1.20   1
   4   1  13   17.70    1.10   1
  -4  -1 -13   17.60    1.10   1
   4   1  14    1.10    0.70   1
  -4  -1 -14    1.70    0.60   1
   4   1  15    1.10    0.70   1
  -4  -1 -15   -0.30    0.50   1
   4   1  16   11.30    1.20   1
  -4  -1 -16    9.60    1.10   1
   4   1  17    5.00    1.40   1
  -4  -1 -17    2.80    1.00   1
   4   1  18    8.90    1.50   1
  -4  -1 -18   10.20    1.40   1
   4   1  19    6.60    1.70   1
  -4  -1 -19    3.00    1.40   1
   4   1  20    0.80    1.30   1
  -4  -1 -20    2.60    1.40   1
   4   2 -20   33.70    5.10   1
  -4  -2  20   21.90    4.20   1
   4   2 -19   15.70    4.40   1
  -4  -2  19   23.80    3.50   1
   4   2 -18    8.50    1.80   1
  -4  -2  18    8.90    2.20   1
   4   2 -17    7.50    1.60   1
  -4  -2  17   10.10    2.60   1
   4   2 -16    9.10    2.00   1
  -4  -2  16    9.20    2.10   1
   4   2 -15   15.10    1.50   1
  -4  -2  15   13.90    2.50   1
   4   2 -14   22.00    1.50   1
  -4  -2  14   20.60    2.10   1
   4   2 -13    2.20    0.80   1
  -4  -2  13    0.80    0.90   1
   4   2 -12   18.80    1.40   1
  -4  -2  12   18.80    1.70   1
   4   2 -11   36.90    1.90   1
  -4  -2  11   31.40    2.30   1
   4   2 -10   11.10    1.00   1
  -4  -2  10   11.10    1.40   1
   4   2  -9   17.00    1.20   1
  -4  -2   9   17.70    1.50   1
   4   2  -8   56.40    2.20   1
  -4  -2   8   56.70    2.70   1
   4   2  -7   20.90    1.30   1
  -4  -2   7   19.50    1.40   1
   4   2  -6    0.50    0.70   1
  -4  -2   6    0.10    0.70   1
   4   2  -5   37.00    1.60   1
  -4  -2   5   37.20    1.90   1
   4   2  -4   33.50    1.60   1
  -4  -2   4   37.40    1.80   1
   4   2  -3   10.60    1.00   1
  -4  -2   3   12.40    1.00   1
   4   2  -2   42.80    1.50   1
  -4  -2   2   46.20    1.90   1
   4   2  -1   57.30    1.80   1
  -4  -2   1   59.30    2.30   1
   4   2   0  126.50    2.70   1
  -4  -2   0  122.10    5.50   1
   4   2   1   59.70    1.40   1
  -4  -2  -1   62.90    2.80   1
   4   2   2   43.60    0.90   1
   4   2   3   12.70    0.80   1
   4   2   4   34.80    1.40   1
   4   2   5   38.70    1.50   1
   4   2   6    0.40    0.40   1
   4   2   7   20.60    0.60   1
   4   2   8   57.40    1.50   1
  -4  -2  -8   55.90    2.30   1
   4   2   9   17.30    0.70   1
  -4  -2  -9   19.20    1.00   1
   4   2  10   12.20    0.60   1
  -4  -2 -10   13.10    0.90   1
   4   2  11   41.20    1.60   1
  -4  -2 -11   38.80    1.50   1
   4   2  12   18.60    1.00   1
  -4  -2 -12   20.10    1.10   1
   4   2  13    0.30    0.60   1
  -4  -2 -13    1.40    0.60   1
   4   2  14   20.20    1.00   1
  -4  -2 -14   19.00    1.20   1
   4   2  15   16.00    1.30   1
  -4  -2 -15   14.70    1.10   1
   4   2  16    6.90    0.90   1
  -4  -2 -16    6.30    1.00   1
   4   2  17   11.90    1.50   1
  -4  -2 -17    9.30    1.30   1
   4   2  18    8.10    1.30   1
  -4  -2 -18    9.20    1.40   1
   4   2  19   23.50    2.30   1
  -4  -2 -19   23.80    2.80   1
   4   2  20   30.10    2.50   1
  -4  -2 -20   23.80    3.10   1
   4   3 -20   16.30    4.30   1
  -4  -3  20   15.80    3.00   1
   4   3 -19    4.20    4.00   1
  -4  -3  19    6.30    2.20   1
   4   3 -18    0.30    1.30   1
  -4  -3  18    4.50    2.30   1
   4   3 -17   22.50    2.30   1
  -4  -3  17   20.40    2.90   1
   4   3 -16    5.60    1.40   1
  -4  -3  16    0.90    1.90   1
   4   3 -15   19.00    2.10   1
  -4  -3  15   17.30    2.60   1
   4   3 -14    8.00    1.10   1
  -4  -3  14    9.60    1.80   1
   4   3 -13    2.70    0.80   1
  -4  -3  13    4.60    1.10   1
   4   3 -12    4.40    0.90   1
  -4  -3  12    5.50    1.20   1
   4   3 -11    2.00    0.70   1
  -4  -3  11    1.20    0.90   1
   4   3 -10    1.00    0.70   1
  -4  -3  10    1.20    0.80   1
   4   3  -9   26.50    1.40   1
  -4  -3   9   25.40    1.60   1
   4   3  -8   13.00    1.00   1
  -4  -3   8   13.70    1.30   1
   4   3  -7    1.10    0.50   1
  -4  -3   7   -0.20    0.60   1
   4   3  -6   25.00    1.10   1
  -4  -3   6   25.20    1.50   1
   4   3  -5   79.30    2.90   1
  -4  -3   5   84.10    3.20   1
   4   3  -4    1.70    0.50   1
  -4  -3   4    2.00    0.60   1
   4   3  -3   20.20    0.80   1
  -4  -3   3   21.80    1.30   1
   4   3  -2    8.70    0.40   1
  -4  -3   2    7.50    0.80   1
   4   3  -1   14.40    0.60   1
  -4  -3   1   14.20    1.20   1
   4   3   0   56.80    1.30   1
  -4  -3   0   55.30    2.70   1
   4   3   1   15.10    0.50   1
  -4  -3  -1   14.80    1.10   1
   4   3   2    8.60    0.40   1
  -4  -3  -2    8.10    0.70   1
   4   3   3   21.10    0.60   1
   4   3   4    2.20    0.20   1
   4   3   5   85.00    1.80   1
   4   3   6   24.20    0.70   1
   4   3   7    0.90    0.20   1
  -4  -3  -7   -0.10    0.40   1
   4   3   8   11.90    0.50   1
  -4  -3  -8   10.90    0.80   1
   4   3   9   30.70    1.00   1
  -4  -3  -9   27.00    1.30   1
   4   3  10    1.60    0.40   1
  -4  -3 -10    2.40    0.60   1
   4   3  11    1.10    0.40   1
  -4  -3 -11    1.10    0.50   1
   4   3  12    4.40    0.50   1
  -4  -3 -12    5.50    0.70   1
   4   3  13    3.90    0.50   1
  -4  -3 -13    4.60    0.70   1
   4   3  14    7.50    0.60   1
  -4  -3 -14    6.70    0.80   1
   4   3  15   16.70    1.00   1
  -4  -3 -15   16.50    1.20   1
   4   3  16    5.70    1.10   1
  -4  -3 -16    6.80    1.00   1
   4   3  17   20.90    1.60   1
  -4  -3 -17   21.30    1.80   1
   4   3  18    2.10    0.80   1
  -4  -3 -18    1.70    0.90   1
   4   3  19    7.60    1.40   1
  -4  -3 -19    7.70    1.70   1
   4   3  20   11.50    2.80   1
   4   4 -19   30.80    5.10   1
  -4  -4  19   23.60    3.40   1
   4   4 -18    3.20    1.40   1
  -4  -4  18    6.60    2.30   1
   4   4 -17   10.50    1.90   1
  -4  -4  17   14.70    2.80   1
   4   4 -16    2.40    1.40   1
  -4  -4  16    0.80    1.90   1
   4   4 -15   60.00    2.80   1
  -4  -4  15   60.00    4.30   1
   4   4 -14    0.00    0.70   1
  -4  -4  14    0.10    1.60   1
   4   4 -13    5.00    0.90   1
  -4  -4  13    5.50    1.30   1
   4   4 -12    4.50    0.80   1
  -4  -4  12    9.70    1.50   1
   4   4 -11    3.50    0.70   1
  -4  -4  11    6.80    1.10   1
   4   4 -10    1.10    0.60   1
  -4  -4  10    1.50    0.70   1
   4   4  -9   17.50    1.00   1
  -4  -4   9   19.40    1.50   1
   4   4  -8   14.00    0.90   1
  -4  -4   8   15.90    1.30   1
   4   4  -7   14.60    0.90   1
  -4  -4   7   16.50    1.30   1
   4   4  -6    4.90    0.50   1
  -4  -4   6    3.90    0.80   1
   4   4  -5   69.80    1.90   1
  -4  -4   5   66.80    2.80   1
   4   4  -4    4.90    0.40   1
  -4  -4   4    2.40    0.70   1
   4   4  -3   14.40    0.40   1
  -4  -4   3   16.80    1.00   1
   4   4  -2   33.10    1.10   1
  -4  -4   2   34.10    2.30   1
   4   4  -1   66.30    1.80   1
  -4  -4   1   71.10    3.50   1
   4   4   0   22.80    0.70   1
  -4  -4   0   24.30    1.60   1
   4   4   1   68.90    1.50   1
  -4  -4  -1   70.50    3.20   1
   4   4   2   34.10    0.90   1
  -4  -4  -2   32.50    2.30   1
   4   4   3   14.20    0.50   1
   4   4   4    4.80    0.30   1
   4   4   5   73.00    1.70   1
   4   4   6    4.00    0.30   1
  -4  -4  -6    3.70    0.60   1
   4   4   7   15.70    0.60   1
  -4  -4  -7   15.10    0.90   1
   4   4   8   13.20    0.60   1
  -4  -4  -8   14.70    0.90   1
   4   4   9   17.50    0.80   1
  -4  -4  -9   18.00    1.10   1
   4   4  10    2.60    0.40   1
  -4  -4 -10    0.80    0.40   1
   4   4  11    3.90    0.50   1
  -4  -4 -11    5.20    0.70   1
   4   4  12    8.40    0.70   1
  -4  -4 -12   10.50    0.80   1
   4   4  13    4.50    0.60   1
  -4  -4 -13    3.20    0.70   1
   4   4  14    0.70    0.50   1
  -4  -4 -14    0.20    0.40   1
   4   4  15   60.50    2.10   1
  -4  -4 -15   60.10    2.70   1
   4   4  16    2.30    0.90   1
  -4  -4 -16    2.00    0.80   1
   4   4  17   11.30    1.40   1
  -4  -4 -17   10.60    1.20   1
   4   4  18    3.70    1.40   1
  -4  -4 -18    8.00    2.10   1
   4   4  19   30.80    4.30   1
  -4  -4 -19   27.90    3.20   1
   4   5 -19    6.60    3.50   1
  -4  -5  19    7.10    2.80   1
   4   5 -18   13.90    3.50   1
  -4  -5  18   11.20    2.20   1
   4   5 -17    1.00    2.40   1
  -4  -5  17    2.00    1.90   1
   4   5 -16    3.80    1.50   1
  -4  -5  16    6.70    1.80   1
   4   5 -15    2.90    0.90   1
  -4  -5  15    3.80    1.50   1
   4   5 -14    2.80    1.00   1
  -4  -5  14    3.50    1.30   1
   4   5 -13   12.20    1.10   1
  -4  -5  13   12.70    1.90   1
   4   5 -12    3.70    0.80   1
  -4  -5  12    3.40    1.20   1
   4   5 -11    5.70    0.80   1
  -4  -5  11    6.00    1.10   1
   4   5 -10    5.00    0.70   1
  -4  -5  10    2.80    0.80   1
   4   5  -9   40.60    1.70   1
  -4  -5   9   38.20    2.10   1
   4   5  -8   62.40    2.20   1
  -4  -5   8   65.50    2.90   1
   4   5  -7   39.40    1.40   1
  -4  -5   7   42.40    2.30   1
   4   5  -6  184.10    3.80   1
  -4  -5   6  176.70    5.80   1
   4   5  -5    6.40    0.70   1
  -4  -5   5    7.30    0.90   1
   4   5  -4  110.90    2.90   1
  -4  -5   4  108.70    4.10   1
   4   5  -3   60.00    1.60   1
  -4  -5   3   64.00    4.00   1
   4   5  -2    4.50    0.50   1
  -4  -5   2    3.10    0.80   1
   4   5  -1   14.50    0.70   1
  -4  -5   1   15.00    1.60   1
   4   5   0    8.20    0.50   1
  -4  -5   0    9.40    1.10   1
   4   5   1   13.40    0.50   1
  -4  -5  -1   15.70    1.30   1
   4   5   2    4.80    0.20   1
  -4  -5  -2    3.70    0.70   1
   4   5   3   62.60    1.40   1
  -4  -5  -3   59.40    3.30   1
   4   5   4  111.80    2.20   1
   4   5   5    7.20    0.30   1
  -4  -5  -5    7.50    0.90   1
   4   5   6  184.30    3.60   1
  -4  -5  -6  177.30    8.10   1
   4   5   7   43.50    1.20   1
  -4  -5  -7   40.70    1.80   1
   4   5   8   66.10    1.80   1
  -4  -5  -8   65.70    2.80   1
   4   5   9   42.20    1.40   1
  -4  -5  -9   41.80    1.90   1
   4   5  10    5.00    0.50   1
  -4  -5 -10    5.70    0.70   1
   4   5  11    4.90    0.70   1
  -4  -5 -11    7.20    1.00   1
   4   5  12    1.70    0.60   1
  -4  -5 -12    4.50    0.90   1
   4   5  13   13.80    1.00   1
  -4  -5 -13   14.80    0.90   1
   4   5  14    2.60    0.70   1
  -4  -5 -14    3.10    0.60   1
   4   5  15    3.80    0.90   1
  -4  -5 -15    2.10    0.70   1
   4   5  16    4.00    1.40   1
  -4  -5 -16    5.90    1.00   1
   4   5  17    1.10    1.20   1
  -4  -5 -17    3.60    1.80   1
   4   5  18   13.50    1.80   1
  -4  -5 -18   11.50    1.80   1
   4   5  19    6.50    2.20   1
  -4  -5 -19    6.90    2.20   1
   4   6 -18    1.00    2.30   1
  -4  -6  18    1.90    1.80   1
   4   6 -17    1.40    2.40   1
  -4  -6  17    1.30    1.30   1
   4   6 -16    2.70    2.20   1
  -4  -6  16    2.00    1.20   1
   4   6 -15    7.10    1.60   1
  -4  -6  15    7.00    1.60   1
   4   6 -14   -1.30    0.70   1
  -4  -6  14   -0.40    1.00   1
   4   6 -13    2.80    0.90   1
  -4  -6  13    0.40    1.40   1
   4   6 -12    1.40    0.60   1
  -4  -6  12    1.50    1.40   1
   4   6 -11   24.40    1.40   1
  -4  -6  11   22.50    1.70   1
   4   6 -10    2.80    0.60   1
  -4  -6  10    1.90    0.80   1
   4   6  -9   14.40    0.80   1
  -4  -6   9   15.00    1.50   1
   4   6  -8   54.20    1.60   1
  -4  -6   8   55.30    2.80   1
   4   6  -7  199.30    6.00   1
  -4  -6   7  198.20    6.80   1
   4   6  -6   11.40    0.90   1
  -4  -6   6    9.60    1.20   1
   4   6  -5   52.60    1.70   1
  -4  -6   5   56.10    3.90   1
   4   6  -4   12.20    0.80   1
  -4  -6   4   11.20    1.30   1
   4   6  -3    4.40    0.50   1
  -4  -6   3    5.30    1.20   1
   4   6  -2    4.40    0.50   1
  -4  -6   2    5.00    1.10   1
   4   6  -1   27.50    1.10   1
  -4  -6   1   24.10    2.10   1
   4   6   0    3.40    0.40   1
  -4  -6   0    5.50    1.10   1
   4   6   1   28.80    0.80   1
  -4  -6  -1   27.50    2.20   1
   4   6   2    4.90    0.70   1
  -4  -6  -2    3.40    1.00   1
   4   6   3    4.00    0.60   1
  -4  -6  -3    4.00    0.90   1
   4   6   4   15.50    1.00   1
   4   6   5   56.20    1.80   1
  -4  -6  -5   55.20    3.00   1
   4   6   6   10.10    0.70   1
  -4  -6  -6   10.80    0.80   1
   4   6   7  208.70    4.80   1
  -4  -6  -7  204.30    6.00   1
   4   6   8   57.90    2.10   1
  -4  -6  -8   55.50    2.30   1
   4   6   9   15.10    1.00   1
  -4  -6  -9   12.70    1.00   1
   4   6  10    2.50    0.70   1
  -4  -6 -10    3.20    0.80   1
   4   6  11   21.70    1.30   1
  -4  -6 -11   25.50    1.60   1
   4   6  12    1.10    0.80   1
  -4  -6 -12    3.20    0.90   1
   4   6  13    3.00    0.80   1
  -4  -6 -13    3.70    0.80   1
   4   6  14    1.30    0.80   1
  -4  -6 -14    0.40    0.60   1
   4   6  15    7.40    1.20   1
  -4  -6 -15    6.80    1.30   1
   4   6  16    1.20    1.10   1
  -4  -6 -16    0.30    1.00   1
   4   6  17   -0.80    1.20   1
  -4  -6 -17    0.20    1.10   1
   4   6  18    1.80    2.40   1
  -4  -6 -18    4.10    2.10   1
   4   7 -17    7.70    3.90   1
   4   7 -16   14.40    3.80   1
  -4  -7  16   17.30    2.50   1
   4   7 -15    5.90    3.20   1
  -4  -7  15    1.90    1.50   1
   4   7 -14   22.30    2.20   1
  -4  -7  14   21.90    2.30   1
   4   7 -13    1.30    1.20   1
  -4  -7  13    2.70    1.30   1
   4   7 -12    4.90    0.80   1
  -4  -7  12    6.10    1.50   1
   4   7 -11   28.00    1.40   1
  -4  -7  11   24.30    2.30   1
   4   7 -10   16.40    1.00   1
  -4  -7  10   17.80    1.50   1
   4   7  -9    1.90    0.70   1
  -4  -7   9    1.40    0.70   1
   4   7  -8    6.90    0.90   1
  -4  -7   8    8.70    1.00   1
   4   7  -7   29.10    1.30   1
  -4  -7   7   25.70    2.60   1
   4   7  -6  114.90    3.20   1
  -4  -7   6  114.70    6.50   1
   4   7  -5   45.10    1.90   1
  -4  -7   5   46.80    3.40   1
   4   7  -4   30.50    1.30   1
  -4  -7   4   26.70    2.60   1
   4   7  -3   18.70    0.90   1
  -4  -7   3   15.80    1.60   1
   4   7  -2    3.00    0.40   1
  -4  -7   2    5.20    1.40   1
   4   7  -1   12.50    0.70   1
  -4  -7   1    8.00    1.60   1
   4   7   0   77.30    1.60   1
  -4  -7   0   75.10    4.50   1
   4   7   1   10.30    0.90   1
  -4  -7  -1   10.10    1.60   1
   4   7   2    3.10    0.70   1
  -4  -7  -2    2.00    1.00   1
   4   7   3   18.20    1.20   1
  -4  -7  -3   22.20    2.10   1
   4   7   4   30.10    1.50   1
  -4  -7  -4   30.70    2.20   1
   4   7   5   46.60    2.10   1
  -4  -7  -5   42.90    3.00   1
   4   7   6  115.00    3.80   1
  -4  -7  -6  115.20    4.10   1
   4   7   7   27.70    1.60   1
  -4  -7  -7   30.80    1.70   1
   4   7   8    7.80    0.80   1
  -4  -7  -8    7.90    0.80   1
   4   7   9    2.20    0.60   1
  -4  -7  -9    1.50    0.70   1
   4   7  10   16.60    1.10   1
  -4  -7 -10   13.50    1.20   1
   4   7  11   23.90    1.50   1
  -4  -7 -11   27.80    1.80   1
   4   7  12    4.70    0.90   1
  -4  -7 -12    6.60    1.00   1
   4   7  13    2.00    0.80   1
  -4  -7 -13    2.60    0.80   1
   4   7  14   20.40    1.90   1
  -4  -7 -14   24.30    1.90   1
   4   7  15    0.40    1.30   1
  -4  -7 -15   -0.10    1.20   1
   4   7  16   16.20    1.90   1
  -4  -7 -16   13.90    2.30   1
   4   7  17    2.40    1.40   1
  -4  -7 -17    5.00    2.00   1
   4   8 -17   18.40    3.60   1
   4   8 -16   12.40    3.30   1
   4   8 -15    1.80    2.40   1
   4   8 -14   15.10    2.00   1
  -4  -8  14   15.80    2.20   1
   4   8 -13    1.20    1.20   1
  -4  -8  13    3.00    1.10   1
   4   8 -12    8.40    1.30   1
  -4  -8  12    8.60    1.60   1
   4   8 -11    4.50    1.20   1
  -4  -8  11    7.00    1.30   1
   4   8 -10   15.70    1.40   1
   4   8  -9   17.30    1.30   1
  -4  -8   9   15.70    2.80   1
   4   8  -8    8.20    0.90   1
  -4  -8   8    9.00    1.90   1
   4   8  -7   20.50    1.30   1
  -4  -8   7   24.40    2.90   1
   4   8  -6   10.40    0.80   1
  -4  -8   6   10.30    1.90   1
   4   8  -5   12.60    1.00   1
  -4  -8   5   10.80    1.90   1
   4   8  -4   43.10    1.70   1
  -4  -8   4   39.80    3.10   1
   4   8  -3   16.80    0.90   1
  -4  -8   3   16.80    1.90   1
   4   8  -2   11.40    0.70   1
  -4  -8   2   13.10    2.10   1
   4   8  -1   35.10    1.10   1
  -4  -8   1   34.10    3.10   1
   4   8   0   17.50    1.20   1
  -4  -8   0   21.20    2.10   1
   4   8   1   33.90    1.60   1
  -4  -8  -1   38.20    3.10   1
   4   8   2    9.30    0.90   1
  -4  -8  -2    8.60    1.50   1
   4   8   3   15.90    1.20   1
  -4  -8  -3   15.00    1.90   1
   4   8   4   40.10    1.90   1
  -4  -8  -4   42.00    2.90   1
   4   8   5   12.40    1.10   1
  -4  -8  -5   15.70    1.60   1
   4   8   6   11.50    1.00   1
  -4  -8  -6   10.50    0.90   1
   4   8   7   24.30    1.60   1
  -4  -8  -7   27.80    1.40   1
   4   8   8    5.50    1.20   1
  -4  -8  -8    8.70    1.00   1
   4   8   9   17.50    1.50   1
  -4  -8  -9   18.60    1.40   1
   4   8  10   13.60    1.60   1
  -4  -8 -10   15.40    1.40   1
   4   8  11    3.50    1.20   1
  -4  -8 -11    5.50    0.90   1
   4   8  12    7.40    1.30   1
  -4  -8 -12    7.90    1.10   1
   4   8  13    3.70    1.10   1
  -4  -8 -13    1.80    0.80   1
   4   8  14   19.00    2.90   1
  -4  -8 -14   18.70    1.90   1
   4   8  15    5.10    1.30   1
  -4  -8 -15    1.70    1.70   1
   4   8  16    6.30    1.40   1
  -4  -8 -16    6.90    2.20   1
   4   8  17   14.90    2.10   1
  -4  -8 -17   18.20    3.00   1
   4   9 -15   -1.00    3.30   1
   4   9 -14   20.80    3.60   1
   4   9 -13    3.40    1.20   1
   4   9 -12   26.90    2.10   1
   4   9 -11    7.40    1.10   1
   4   9 -10    1.60    0.90   1
   4   9  -9   -1.00    0.90   1
   4   9  -8    0.90    0.80   1
  -4  -9   8    0.30    1.40   1
   4   9  -7    3.00    0.70   1
  -4  -9   7    2.40    1.60   1
   4   9  -6    6.60    0.80   1
  -4  -9   6    4.30    1.60   1
   4   9  -5   16.10    1.20   1
  -4  -9   5   20.00    2.50   1
   4   9  -4   12.80    1.00   1
  -4  -9   4    9.40    1.90   1
   4   9  -3    1.30    0.50   1
  -4  -9   3    1.90    1.20   1
   4   9  -2   38.30    1.30   1
  -4  -9   2   34.10    3.30   1
   4   9  -1   15.50    1.20   1
  -4  -9   1   16.40    2.40   1
   4   9   0    3.90    0.70   1
  -4  -9   0    5.90    1.40   1
   4   9   1   15.70    1.20   1
  -4  -9  -1   14.60    2.00   1
   4   9   2   35.00    1.90   1
  -4  -9  -2   40.60    3.50   1
   4   9   3    0.30    0.70   1
  -4  -9  -3    1.90    1.60   1
   4   9   4   13.90    1.20   1
  -4  -9  -4   10.10    1.50   1
   4   9   5   17.80    1.30   1
  -4  -9  -5   19.00    2.00   1
   4   9   6    6.00    0.80   1
  -4  -9  -6    5.30    0.60   1
   4   9   7    1.50    0.80   1
  -4  -9  -7    3.20    0.60   1
   4   9   8    2.90    0.90   1
  -4  -9  -8    2.30    0.70   1
   4   9   9    0.10    1.10   1
  -4  -9  -9    0.50    0.60   1
   4   9  10    0.90    0.90   1
  -4  -9 -10    1.40    0.60   1
   4   9  11    7.00    1.30   1
  -4  -9 -11    8.10    1.30   1
   4   9  12   24.50    2.40   1
  -4  -9 -12   24.60    2.00   1
   4   9  13    7.20    2.00   1
  -4  -9 -13    8.40    1.30   1
   4   9  14   13.70    2.70   1
  -4  -9 -14   16.40    2.60   1
   4   9  15    3.50    2.50   1
  -4  -9 -15    5.80    2.10   1
   4  10 -14    0.20    1.60   1
   4  10 -13    6.30    1.40   1
   4  10 -12   14.30    1.80   1
   4  10 -11    2.10    1.10   1
   4  10 -10   14.30    1.50   1
   4  10  -9    1.20    0.80   1
   4  10  -8   13.50    1.60   1
   4  10  -7    3.30    0.80   1
   4  10  -6    6.90    1.10   1
   4  10  -5   10.00    0.90   1
  -4 -10   5   11.90    2.10   1
   4  10  -4   23.00    1.30   1
  -4 -10   4   24.10    2.90   1
   4  10  -3    1.90    0.40   1
  -4 -10   3    4.00    1.60   1
   4  10  -2   17.50    1.30   1
  -4 -10   2   13.10    2.40   1
   4  10  -1   28.80    1.70   1
  -4 -10   1   26.60    3.10   1
   4  10   0    1.20    0.90   1
  -4 -10   0    0.50    1.80   1
   4  10   1   25.80    1.70   1
  -4 -10  -1   27.70    3.10   1
   4  10   2   18.60    1.40   1
  -4 -10  -2   18.80    2.70   1
   4  10   3    2.60    0.90   1
  -4 -10  -3    0.40    1.40   1
   4  10   4   23.30    1.70   1
  -4 -10  -4   22.80    2.30   1
   4  10   5   10.30    1.20   1
  -4 -10  -5   12.40    1.90   1
   4  10   6    8.20    1.20   1
  -4 -10  -6    7.00    0.70   1
   4  10   7    4.20    1.00   1
  -4 -10  -7    3.50    0.60   1
   4  10   8   14.00    1.70   1
  -4 -10  -8   16.20    1.30   1
   4  10   9   -1.00    1.30   1
  -4 -10  -9    0.50    0.70   1
   4  10  10   14.70    1.90   1
  -4 -10 -10   18.50    2.60   1
   4  10  11    3.00    1.30   1
  -4 -10 -11    0.40    1.00   1
   4  10  12   15.20    2.80   1
  -4 -10 -12   17.90    2.70   1
   4  10  13    8.00    2.00   1
   4  10  14    1.00    1.60   1
  -4 -10 -14   -0.30    1.40   1
   4  11 -13    5.80    2.10   1
   4  11 -12    4.20    2.00   1
   4  11 -11    0.00    1.40   1
   4  11 -10    0.80    1.80   1
   4  11  -9    9.00    2.70   1
   4  11  -8    0.50    1.90   1
   4  11  -7   -4.30    2.40   1
   4  11  -6    0.20    1.70   1
   4  11  -5    6.40    2.10   1
   4  11  -4    6.90    2.30   1
   4  11  -3   27.10    3.40   1
   4  11  -2    9.20    1.30   1
  -4 -11   2   15.30    2.80   1
   4  11  -1   -1.00    0.80   1
  -4 -11   1   -0.20    1.80   1
   4  11   0    0.10    0.80   1
  -4 -11   0    2.30    2.00   1
   4  11   1    1.10    1.00   1
  -4 -11  -1   -0.10    2.00   1
   4  11   2    9.90    1.50   1
  -4 -11  -2    8.90    1.90   1
   4  11   3   21.70    1.80   1
  -4 -11  -3   21.50    3.00   1
   4  11   4    9.30    1.40   1
  -4 -11  -4   14.00    2.20   1
   4  11   5    5.20    1.00   1
  -4 -11  -5    5.30    1.40   1
   4  11   6    2.00    1.00   1
  -4 -11  -6    2.10    1.30   1
   4  11   7    2.70    1.40   1
  -4 -11  -7    3.10    1.90   1
   4  11   8    2.70    1.10   1
  -4 -11  -8    1.50    1.30   1
   4  11   9    9.10    2.50   1
  -4 -11  -9    8.00    1.70   1
   4  11  10    0.90    2.00   1
  -4 -11 -10   -0.30    1.70   1
   4  11  11    2.40    1.60   1
  -4 -11 -11    0.20    1.20   1
   4  11  12    2.00    1.70   1
  -4 -11 -12    6.10    1.80   1
   4  11  13    7.70    2.20   1
  -4 -11 -13   11.90    2.20   1
   4  12 -11    4.50    2.00   1
   4  12 -10   34.40    3.10   1
   4  12  -9    4.40    3.20   1
   4  12  -8    4.40    2.40   1
   4  12  -7   -0.30    2.60   1
   4  12  -6    9.60    2.60   1
   4  12  -5   13.20    2.70   1
   4  12  -4    9.70    2.50   1
   4  12  -3    1.30    1.70   1
   4  12  -2    1.90    1.60   1
   4  12  -1    4.10    2.30   1
   4  12   0    0.60    1.40   1
   4  12   1    5.80    2.50   1
   4  12   2    1.20    1.50   1
   4  12   3   -1.50    2.00   1
   4  12   4    9.80    2.10   1
  -4 -12  -4    7.90    1.90   1
   4  12   5   10.30    1.70   1
  -4 -12  -5   12.20    2.40   1
   4  12   6    8.20    2.00   1
  -4 -12  -6    6.70    1.90   1
   4  12   7    1.80    2.20   1
  -4 -12  -7    1.40    1.90   1
   4  12   8    3.60    1.60   1
  -4 -12  -8    1.70    1.50   1
   4  12   9    5.50    1.80   1
  -4 -12  -9    9.90    2.20   1
   4  12  10   48.50    5.00   1
  -4 -12 -10   34.10    4.30   1
   4  12  11    2.80    2.40   1
  -4 -12 -11   -1.70    2.00   1
   4  13  -8   -1.40    3.20   1
   4  13  -7    1.50    2.30   1
   4  13  -6   12.70    3.00   1
   4  13  -5    3.10    2.90   1
   4  13  -4   -1.70    1.90   1
   4  13  -3    5.40    3.20   1
   4  13  -2    6.10    2.30   1
   4  13  -1    1.80    2.70   1
   4  13   0    7.30    2.40   1
   4  13   1    4.00    2.70   1
   4  13   2    7.20    2.40   1
   4  13   3    3.90    1.80   1
   4  13   4    5.40    2.70   1
   4  13   5    5.50    2.30   1
  -4 -13  -5    4.90    1.70   1
   4  13   6   16.60    3.30   1
  -4 -13  -6   12.60    2.60   1
   4  13   7    3.80    2.60   1
  -4 -13  -7    0.80    1.90   1
   4  13   8   -2.60    1.70   1
  -4 -13  -8    0.90    1.50   1
   4  14  -4    0.60    2.40   1
   4  14  -3    1.90    2.90   1
   4  14  -2    8.00    2.60   1
   4  14  -1   -1.00    2.10   1
   4  14   0   12.40    3.70   1
   4  14   1    1.60    2.10   1
   4  14   2    8.70    3.30   1
   4  14   3    0.10    2.00   1
   4  14   4   -1.20    1.80   1
   5 -12  -5    7.20    2.10   1
  -5  12   5    4.00    1.60   1
   5 -12  -4    9.80    2.90   1
  -5  12   4   10.00    1.90   1
   5 -12  -3    5.20    2.40   1
  -5  12   3   -0.90    1.60   1
  -5  12   2   18.60    2.40   1
   5 -12  -1    4.70    1.80   1
  -5  12   1    3.70    1.60   1
   5 -12   0   -0.60    2.00   1
  -5  12   0    2.70    1.60   1
   5 -12   1    7.90    2.20   1
  -5  12  -1    3.20    1.70   1
   5 -12   2   15.10    3.10   1
  -5  12  -2   15.90    1.90   1
   5 -12   3    1.00    2.10   1
  -5  12  -3    0.20    1.20   1
  -5  12  -4    8.10    2.50   1
  -5  12  -5    6.40    2.50   1
   5 -11  -9    3.50    2.70   1
  -5  11   9    0.70    1.50   1
   5 -11  -8   -0.50    1.70   1
  -5  11   8    1.30    1.40   1
   5 -11  -7    5.00    1.90   1
  -5  11   7    4.40    1.50   1
   5 -11  -6   17.40    2.50   1
  -5  11   6    8.50    1.90   1
   5 -11  -5   29.20    4.30   1
  -5  11   5   24.20    2.60   1
   5 -11  -4    4.30    1.40   1
  -5  11   4    2.50    1.40   1
   5 -11  -3    2.30    1.40   1
  -5  11   3   -0.40    1.10   1
   5 -11  -2    1.00    1.10   1
  -5  11   2    1.50    1.20   1
   5 -11  -1    5.30    1.30   1
  -5  11   1    6.80    1.40   1
   5 -11   0   11.00    1.90   1
  -5  11   0   11.20    1.70   1
   5 -11   1    4.30    1.40   1
  -5  11  -1    6.20    1.60   1
   5 -11   2    1.40    1.20   1
  -5  11  -2    0.90    1.00   1
   5 -11   3    1.90    1.70   1
  -5  11  -3   -1.90    1.10   1
   5 -11   4    3.00    1.70   1
  -5  11  -4    2.90    1.60   1
   5 -11   5   22.10    2.60   1
  -5  11  -5   24.60    3.20   1
   5 -11   6   15.40    3.30   1
  -5  11  -6    9.50    2.40   1
   5 -11   7    1.10    1.90   1
  -5  11  -7    1.60    1.40   1
  -5  11  -8    0.60    1.90   1
   5 -10 -11    0.00    1.80   1
  -5  10  11    0.00    1.50   1
   5 -10 -10    3.80    2.70   1
  -5  10  10    4.40    1.80   1
   5 -10  -9   11.60    3.00   1
  -5  10   9   10.20    2.10   1
   5 -10  -8   -0.60    1.50   1
  -5  10   8   -1.20    1.50   1
   5 -10  -7    4.40    1.90   1
  -5  10   7    4.90    1.50   1
   5 -10  -6   -0.40    1.30   1
  -5  10   6    4.80    2.70   1
   5 -10  -5    9.20    1.80   1
  -5  10   5    6.60    1.60   1
   5 -10  -4    7.50    1.80   1
  -5  10   4   10.10    1.80   1
   5 -10  -3   10.00    1.60   1
  -5  10   3   12.30    1.80   1
   5 -10  -2   16.10    2.00   1
  -5  10   2   18.00    1.80   1
   5 -10  -1   35.90    2.80   1
  -5  10   1   35.60    2.30   1
   5 -10   0    8.90    1.50   1
  -5  10   0    8.30    1.40   1
   5 -10   1   35.90    2.60   1
  -5  10  -1   32.80    2.10   1
   5 -10   2   17.40    1.80   1
  -5  10  -2   15.40    1.60   1
   5 -10   3    8.70    2.00   1
  -5  10  -3    8.20    1.30   1
   5 -10   4   13.00    2.10   1
  -5  10  -4    6.00    1.30   1
   5 -10   5    9.10    2.10   1
  -5  10  -5    7.20    1.60   1
   5 -10   6    0.50    1.20   1
  -5  10  -6    0.80    1.00   1
   5 -10   7    3.20    1.60   1
  -5  10  -7    5.60    1.80   1
   5 -10   8    1.90    1.30   1
  -5  10  -8    3.70    1.70   1
   5 -10   9    5.50    1.70   1
  -5  10  -9   10.30    2.10   1
   5 -10  10    7.30    3.30   1
   5  -9 -12   -0.20    1.90   1
  -5   9  12    1.40    1.50   1
   5  -9 -11    2.70    1.90   1
  -5   9  11    4.20    1.80   1
   5  -9 -10    2.60    2.10   1
  -5   9  10   -0.40    1.20   1
   5  -9  -9    0.90    1.60   1
  -5   9   9    3.50    1.40   1
   5  -9  -8    2.20    2.20   1
  -5   9   8    0.80    1.30   1
   5  -9  -7    5.00    1.80   1
  -5   9   7    0.70    1.10   1
   5  -9  -6   20.30    3.00   1
  -5   9   6   21.70    2.40   1
   5  -9  -5    7.90    2.00   1
  -5   9   5    6.30    1.30   1
   5  -9  -4    1.60    1.20   1
  -5   9   4    3.20    1.00   1
   5  -9  -3   29.90    2.30   1
  -5   9   3   24.20    1.90   1
   5  -9  -2   26.40    2.10   1
  -5   9   2   25.50    1.80   1
   5  -9  -1    5.30    1.40   1
  -5   9   1    3.70    1.00   1
   5  -9   0   15.80    1.60   1
  -5   9   0   13.60    1.40   1
   5  -9   1    4.10    1.10   1
  -5   9  -1    3.50    0.90   1
   5  -9   2   28.40    2.10   1
  -5   9  -2   26.80    1.70   1
   5  -9   3   20.80    2.90   1
  -5   9  -3   25.90    1.60   1
   5  -9   4    1.10    1.10   1
  -5   9  -4    2.20    0.90   1
   5  -9   5    4.60    1.80   1
  -5   9  -5    5.20    1.10   1
   5  -9   6   16.00    1.90   1
  -5   9  -6   16.70    1.60   1
   5  -9   7    1.80    1.20   1
  -5   9  -7    1.60    1.00   1
   5  -9   8    3.20    1.70   1
  -5   9  -8    3.70    1.10   1
   5  -9   9    1.40    1.20   1
  -5   9  -9    2.60    1.20   1
   5  -9  10    3.00    1.40   1
  -5   9 -10    0.60    1.00   1
   5  -9  11    4.60    1.80   1
   5  -9  12    0.30    2.10   1
   5  -8 -14    0.40    2.90   1
  -5   8  14    2.50    1.60   1
   5  -8 -13    0.10    2.00   1
  -5   8  13    0.40    1.50   1
   5  -8 -12   14.20    2.70   1
  -5   8  12   15.70    2.60   1
   5  -8 -11   25.90    4.20   1
  -5   8  11   18.50    2.30   1
   5  -8 -10    2.50    1.80   1
  -5   8  10    3.90    1.70   1
   5  -8  -9   -0.90    1.50   1
  -5   8   9    0.20    1.10   1
   5  -8  -8    4.10    1.70   1
  -5   8   8    2.20    1.00   1
   5  -8  -7    5.40    1.70   1
  -5   8   7    7.50    1.40   1
   5  -8  -6    1.40    1.60   1
  -5   8   6    5.80    1.20   1
   5  -8  -5    7.90    1.80   1
  -5   8   5    6.60    1.20   1
   5  -8  -4   13.20    2.00   1
  -5   8   4   16.00    1.50   1
   5  -8  -3    2.80    1.00   1
  -5   8   3    3.40    0.90   1
   5  -8  -2   14.30    1.60   1
  -5   8   2   17.10    1.30   1
   5  -8  -1   14.20    1.50   1
  -5   8   1   11.40    1.10   1
   5  -8   0   22.50    1.80   1
  -5   8   0   22.30    1.50   1
   5  -8   1   11.70    1.30   1
  -5   8  -1   11.50    1.20   1
   5  -8   2   15.50    1.50   1
  -5   8  -2   16.90    1.30   1
   5  -8   3    2.10    1.40   1
  -5   8  -3    1.70    0.70   1
   5  -8   4   15.80    1.80   1
  -5   8  -4   14.90    1.10   1
   5  -8   5    8.60    1.60   1
  -5   8  -5    7.70    1.00   1
   5  -8   6    2.70    1.20   1
  -5   8  -6    1.10    0.80   1
   5  -8   7    6.80    1.60   1
  -5   8  -7    5.30    0.90   1
   5  -8   8    5.70    1.40   1
  -5   8  -8    3.70    0.90   1
   5  -8   9    0.80    1.20   1
  -5   8  -9   -0.60    0.80   1
   5  -8  10    4.90    1.30   1
  -5   8 -10    4.00    0.90   1
   5  -8  11   19.10    2.20   1
  -5   8 -11   17.60    1.70   1
   5  -8  12   17.90    2.20   1
   5  -8  13    0.00    1.10   1
   5  -7 -15    0.60    3.20   1
  -5   7  15    5.30    3.10   1
   5  -7 -14   -1.10    2.00   1
  -5   7  14    0.90    1.40   1
   5  -7 -13    4.30    2.90   1
  -5   7  13    6.40    1.90   1
   5  -7 -12   11.10    3.10   1
  -5   7  12   11.20    2.00   1
   5  -7 -11    2.80    1.70   1
  -5   7  11    3.50    1.50   1
   5  -7 -10    3.60    2.10   1
  -5   7  10    6.90    1.60   1
   5  -7  -9    3.80    2.30   1
  -5   7   9    5.10    1.20   1
   5  -7  -8    2.40    2.10   1
  -5   7   8    3.50    1.10   1
   5  -7  -7    5.70    1.50   1
  -5   7   7    2.90    1.00   1
   5  -7  -6    5.20    1.50   1
  -5   7   6    8.10    1.10   1
   5  -7  -5    3.00    1.30   1
  -5   7   5    3.00    0.90   1
   5  -7  -4   26.50    2.60   1
  -5   7   4   24.60    1.60   1
   5  -7  -3   31.30    2.90   1
  -5   7   3   30.20    1.70   1
   5  -7  -2    0.90    0.80   1
  -5   7   2    1.70    0.70   1
   5  -7  -1    3.00    0.80   1
  -5   7   1    2.70    0.70   1
   5  -7   0   10.70    1.20   1
  -5   7   0   11.60    1.00   1
   5  -7   1    1.80    0.80   1
  -5   7  -1    4.10    0.80   1
   5  -7   2    0.90    0.70   1
  -5   7  -2    1.10    0.60   1
   5  -7   3   34.50    3.30   1
  -5   7  -3   30.10    1.50   1
   5  -7   4   25.10    2.10   1
  -5   7  -4   22.10    1.50   1
   5  -7   5    5.30    1.40   1
  -5   7  -5    3.70    0.80   1
   5  -7   6    5.30    1.20   1
  -5   7  -6    6.40    0.90   1
   5  -7   7    3.80    1.30   1
  -5   7  -7    2.50    0.70   1
   5  -7   8    4.10    1.20   1
  -5   7  -8    2.30    0.60   1
   5  -7   9    6.90    1.40   1
  -5   7  -9    5.20    0.70   1
   5  -7  10    6.40    1.40   1
  -5   7 -10    6.90    1.00   1
   5  -7  11    6.10    1.70   1
  -5   7 -11    3.70    1.40   1
   5  -7  12    6.30    1.50   1
  -5   7 -12    7.20    1.40   1
   5  -7  13    4.70    1.40   1
   5  -7  14    0.00    1.30   1
   5  -6 -16   -0.30    1.90   1
  -5   6  16    0.20    2.20   1
   5  -6 -15    7.20    2.70   1
  -5   6  15    9.40    3.50   1
   5  -6 -14    4.50    3.00   1
  -5   6  14    3.70    2.50   1
   5  -6 -13   12.20    2.40   1
  -5   6  13    9.80    2.70   1
   5  -6 -12    2.50    1.90   1
  -5   6  12    3.70    2.60   1
   5  -6 -11   31.00    3.80   1
  -5   6  11   23.40    3.30   1
   5  -6 -10   14.70    2.80   1
  -5   6  10   17.10    1.60   1
   5  -6  -9    4.40    2.20   1
  -5   6   9    3.30    1.10   1
   5  -6  -8   35.20    2.90   1
  -5   6   8   27.70    1.90   1
   5  -6  -7    0.50    1.80   1
  -5   6   7    2.50    1.00   1
   5  -6  -6   20.50    2.30   1
  -5   6   6   19.60    1.50   1
   5  -6  -5   13.30    2.00   1
  -5   6   5   10.00    1.00   1
   5  -6  -4   32.50    3.10   1
  -5   6   4   34.20    1.80   1
   5  -6  -3    5.00    1.10   1
  -5   6   3    3.20    0.90   1
   5  -6  -2   16.80    1.70   1
  -5   6   2   15.70    1.10   1
   5  -6  -1    2.90    0.80   1
  -5   6   1    3.10    0.70   1
   5  -6   0    1.00    0.60   1
  -5   6   0   -0.40    0.50   1
   5  -6   1    4.30    0.80   1
  -5   6  -1    3.50    0.60   1
   5  -6   2   14.00    1.20   1
  -5   6  -2   17.80    1.20   1
   5  -6   3    5.90    1.20   1
  -5   6  -3    4.20    0.70   1
   5  -6   4   38.80    2.00   1
  -5   6  -4   34.70    1.60   1
   5  -6   5    7.40    1.10   1
  -5   6  -5   10.00    0.80   1
   5  -6   6   20.50    1.60   1
  -5   6  -6   22.20    1.30   1
   5  -6   7    4.80    1.20   1
  -5   6  -7    3.80    0.50   1
   5  -6   8   29.70    2.10   1
  -5   6  -8   31.20    1.30   1
   5  -6   9    2.90    1.10   1
  -5   6  -9    2.80    0.60   1
   5  -6  10   16.60    1.80   1
  -5   6 -10   19.40    1.70   1
   5  -6  11   24.50    2.30   1
  -5   6 -11   24.40    2.30   1
   5  -6  12    3.10    1.40   1
  -5   6 -12    2.80    1.20   1
   5  -6  13    7.70    1.40   1
   5  -6  14    3.80    1.30   1
   5  -6  15    2.40    1.30   1
   5  -5 -16    7.40    2.80   1
  -5   5  16    5.30    2.40   1
   5  -5 -15   -3.60    2.90   1
  -5   5  15    0.00    1.80   1
   5  -5 -14    2.90    2.10   1
  -5   5  14    5.80    2.30   1
   5  -5 -13    4.80    2.80   1
  -5   5  13    2.30    1.90   1
   5  -5 -12   24.90    3.40   1
  -5   5  12   32.70    4.20   1
   5  -5 -11    1.90    1.50   1
  -5   5  11    4.50    1.50   1
   5  -5 -10    4.80    1.60   1
  -5   5  10    5.70    1.60   1
   5  -5  -9    2.40    1.10   1
  -5   5   9    0.10    1.20   1
   5  -5  -8   18.70    2.20   1
  -5   5   8   13.90    1.30   1
   5  -5  -7   17.60    2.50   1
  -5   5   7   15.50    1.30   1
   5  -5  -6   43.70    3.30   1
  -5   5   6   40.70    2.10   1
   5  -5  -5    1.40    1.30   1
  -5   5   5    1.20    0.70   1
   5  -5  -4   52.90    3.60   1
  -5   5   4   45.70    2.20   1
   5  -5  -3   28.60    2.50   1
  -5   5   3   23.70    1.20   1
   5  -5  -2   14.00    1.50   1
  -5   5   2   15.60    1.00   1
   5  -5  -1   31.70    1.90   1
  -5   5   1   34.50    1.60   1
   5  -5   0   62.60    2.90   1
  -5   5   0   62.90    2.30   1
   5  -5   1   34.80    1.80   1
  -5   5  -1   35.30    1.40   1
   5  -5   2   13.30    0.90   1
  -5   5  -2   14.30    0.80   1
   5  -5   3   26.00    1.60   1
  -5   5  -3   25.40    1.10   1
   5  -5   4   49.30    2.40   1
  -5   5  -4   48.60    1.90   1
   5  -5   5    2.00    0.90   1
  -5   5  -5    1.60    0.40   1
   5  -5   6   40.50    2.20   1
  -5   5  -6   39.10    1.30   1
   5  -5   7   14.50    1.30   1
  -5   5  -7   16.30    0.90   1
   5  -5   8   15.40    1.60   1
  -5   5  -8   17.00    0.90   1
   5  -5   9    0.40    0.90   1
  -5   5  -9    1.30    0.50   1
   5  -5  10    5.70    1.20   1
  -5   5 -10    6.30    0.70   1
   5  -5  11    4.50    1.20   1
  -5   5 -11    4.50    0.60   1
   5  -5  12   34.30    2.70   1
  -5   5 -12   29.80    2.50   1
   5  -5  13    2.30    1.20   1
   5  -5  14    5.70    1.70   1
   5  -5  15   -1.60    1.40   1
   5  -5  16    1.00    1.30   1
   5  -4 -17    1.20    2.60   1
  -5   4  17    0.80    2.10   1
   5  -4 -16    7.20    2.60   1
  -5   4  16    1.10    2.80   1
   5  -4 -15    2.60    2.20   1
  -5   4  15   -2.10    1.70   1
   5  -4 -14   15.40    3.20   1
  -5   4  14   15.30    3.60   1
   5  -4 -13    5.30    2.80   1
  -5   4  13    3.50    2.10   1
   5  -4 -12   -0.50    1.10   1
  -5   4  12    0.40    1.50   1
   5  -4 -11    1.50    1.20   1
  -5   4  11    0.80    1.10   1
   5  -4 -10    1.30    1.30   1
  -5   4  10    2.10    1.20   1
   5  -4  -9    9.60    1.60   1
  -5   4   9   10.70    1.80   1
   5  -4  -8    5.00    1.60   1
  -5   4   8    3.60    1.00   1
   5  -4  -7   -0.10    1.50   1
  -5   4   7    0.20    0.80   1
   5  -4  -6    8.30    1.30   1
  -5   4   6    7.80    0.90   1
   5  -4  -5   11.30    1.80   1
  -5   4   5    8.20    0.90   1
   5  -4  -4   12.40    1.50   1
  -5   4   4   10.00    0.90   1
   5  -4  -3   18.50    1.80   1
  -5   4   3   16.20    1.20   1
   5  -4  -2   89.50    4.50   1
  -5   4   2   95.40    3.00   1
   5  -4  -1   21.60    1.60   1
  -5   4   1   23.00    1.10   1
   5  -4   0   76.40    3.20   1
  -5   4   0   73.70    2.30   1
   5  -4   1   20.10    1.00   1
  -5   4  -1   21.10    1.00   1
   5  -4   2   90.50    4.40   1
  -5   4  -2   90.30    2.60   1
   5  -4   3   14.40    1.20   1
  -5   4  -3   19.10    0.70   1
   5  -4   4    9.50    1.10   1
   5  -4   5    9.50    1.10   1
   5  -4   6    7.50    1.00   1
   5  -4   7    0.10    0.70   1
   5  -4   8    3.80    1.00   1
   5  -4   9   12.00    1.50   1
   5  -4  10    0.40    1.00   1
  -5   4 -10    1.20    0.30   1
   5  -4  11    3.60    1.20   1
  -5   4 -11    1.50    0.60   1
   5  -4  12    2.60    1.30   1
  -5   4 -12    2.00    0.70   1
   5  -4  13    3.20    1.20   1
   5  -4  14   17.40    2.00   1
   5  -4  15    1.50    1.10   1
   5  -4  16    2.70    1.30   1
   5  -4  17    0.10    1.40   1
   5  -3 -17    2.10    3.50   1
  -5   3  17   -1.20    2.90   1
   5  -3 -16   11.20    3.40   1
  -5   3  16    3.10    2.20   1
   5  -3 -15   19.00    3.80   1
  -5   3  15   13.10    3.50   1
   5  -3 -14    6.30    2.80   1
  -5   3  14   -0.60    1.70   1
   5  -3 -13    5.50    1.60   1
  -5   3  13   13.00    3.20   1
   5  -3 -12    2.40    1.40   1
  -5   3  12    1.00    1.10   1
   5  -3 -11   12.60    1.70   1
  -5   3  11   11.40    1.40   1
   5  -3 -10    4.30    1.50   1
  -5   3  10    3.50    1.00   1
   5  -3  -9    2.50    1.40   1
  -5   3   9    0.80    0.80   1
   5  -3  -8   31.50    2.30   1
  -5   3   8   26.20    1.90   1
   5  -3  -7    5.20    1.30   1
  -5   3   7    5.40    1.20   1
   5  -3  -6    0.70    1.40   1
  -5   3   6    1.80    1.00   1
   5  -3  -5    8.00    1.60   1
  -5   3   5    8.70    1.20   1
   5  -3  -4   20.70    1.90   1
  -5   3   4   18.40    1.20   1
   5  -3  -3   16.30    1.60   1
  -5   3   3   14.00    1.00   1
   5  -3  -2   33.20    2.30   1
  -5   3   2   31.40    1.40   1
   5  -3  -1   41.70    2.60   1
  -5   3   1   40.80    1.40   1
   5  -3   0   25.80    1.20   1
  -5   3   0   26.50    0.90   1
   5  -3   1   41.00    1.60   1
  -5   3  -1   41.20    1.00   1
   5  -3   2   35.80    1.70   1
  -5   3  -2   32.90    3.30   1
   5  -3   3   12.90    1.20   1
   5  -3   4   19.40    1.30   1
   5  -3   5   11.90    1.10   1
   5  -3   6    2.40    0.90   1
   5  -3   7    2.50    0.70   1
   5  -3   8   24.10    1.60   1
   5  -3   9    1.00    0.70   1
   5  -3  10    3.40    1.00   1
   5  -3  11   14.00    1.50   1
   5  -3  12    2.20    1.10   1
  -5   3 -12    3.80    0.40   1
   5  -3  13    7.00    1.50   1
  -5   3 -13    4.80    0.80   1
   5  -3  14    1.50    1.00   1
   5  -3  15   13.40    1.70   1
   5  -3  16    8.50    1.50   1
   5  -3  17    3.40    1.60   1
   5  -2 -18    5.10    2.90   1
   5  -2 -17    1.50    2.50   1
  -5   2  17   -1.10    2.00   1
   5  -2 -16   15.40    3.30   1
  -5   2  16   21.00    3.60   1
   5  -2 -15    0.30    2.10   1
  -5   2  15    4.20    2.40   1
   5  -2 -14    8.40    1.60   1
  -5   2  14    2.20    2.60   1
   5  -2 -13    5.80    1.40   1
  -5   2  13   11.90    2.60   1
   5  -2 -12    3.60    1.50   1
  -5   2  12    1.90    1.00   1
   5  -2 -11   12.80    2.00   1
  -5   2  11   10.50    1.30   1
   5  -2 -10   46.70    2.70   1
  -5   2  10   39.50    2.10   1
   5  -2  -9    2.40    1.10   1
  -5   2   9    2.70    0.80   1
   5  -2  -8    5.30    1.10   1
  -5   2   8    6.50    0.90   1
   5  -2  -7    1.70    1.20   1
  -5   2   7    2.80    0.90   1
   5  -2  -6   95.40    5.70   1
  -5   2   6   94.90    3.30   1
   5  -2  -5    7.00    1.40   1
  -5   2   5    6.60    0.80   1
   5  -2  -4    1.60    0.80   1
  -5   2   4    2.50    0.60   1
   5  -2  -3   26.40    1.90   1
  -5   2   3   22.90    1.00   1
   5  -2  -2   21.30    1.70   1
  -5   2   2   21.50    0.90   1
   5  -2  -1   47.80    4.20   1
  -5   2   1   46.10    1.50   1
   5  -2   0   21.10    1.00   1
  -5   2   0   20.90    0.70   1
   5  -2   1   36.80    2.40   1
  -5   2  -1   37.50    3.20   1
   5  -2   2   24.40    1.50   1
  -5   2  -2   19.20    2.40   1
   5  -2   3   23.70    1.40   1
   5  -2   4    2.00    0.70   1
   5  -2   5    5.50    0.90   1
   5  -2   6   96.80    3.50   1
   5  -2   7    2.10    0.70   1
   5  -2   8    6.20    1.10   1
   5  -2   9    4.00    0.90   1
   5  -2  10   49.10    2.70   1
   5  -2  11   10.70    1.30   1
   5  -2  12    3.00    1.10   1
   5  -2  13    7.30    1.30   1
  -5   2 -13    8.20    0.70   1
   5  -2  14    6.10    1.40   1
   5  -2  15    2.50    1.30   1
   5  -2  16   13.80    1.90   1
   5  -2  17   -0.30    1.10   1
   5  -1 -18   -4.50    2.30   1
  -5   1  18    5.10    3.30   1
   5  -1 -17   -1.80    3.10   1
  -5   1  17   -1.20    2.10   1
   5  -1 -16    2.50    3.10   1
  -5   1  16    3.50    2.00   1
   5  -1 -15   13.40    2.10   1
  -5   1  15   12.90    2.70   1
   5  -1 -14    1.60    1.30   1
  -5   1  14    3.20    2.30   1
   5  -1 -13   -0.40    1.10   1
  -5   1  13    0.10    2.00   1
   5  -1 -12    3.20    1.30   1
  -5   1  12    3.30    1.00   1
   5  -1 -11    9.50    1.70   1
  -5   1  11    9.90    1.20   1
   5  -1 -10    5.50    1.30   1
  -5   1  10    4.50    1.00   1
   5  -1  -9   19.60    1.80   1
  -5   1   9   15.30    1.30   1
   5  -1  -8  124.90    5.40   1
  -5   1   8  126.70    4.50   1
   5  -1  -7    8.90    1.20   1
  -5   1   7    7.90    0.90   1
   5  -1  -6   12.60    1.50   1
  -5   1   6   12.40    1.30   1
   5  -1  -5   -0.30    1.10   1
  -5   1   5    1.60    0.60   1
   5  -1  -4    2.50    0.80   1
  -5   1   4    4.00    0.70   1
   5  -1  -3   42.80    2.80   1
  -5   1   3   37.20    2.00   1
   5  -1  -2   23.80    1.90   1
  -5   1   2   24.40    1.40   1
   5  -1  -1    9.20    0.80   1
  -5   1   1   11.00    0.60   1
   5  -1   0  184.60   10.00   1
  -5   1   0  168.50    9.00   1
   5  -1   1    9.90    0.90   1
  -5   1  -1    7.90    1.60   1
   5  -1   2   21.20    1.20   1
   5  -1   3   37.20    1.80   1
   5  -1   4    2.60    0.70   1
   5  -1   5    0.80    0.60   1
   5  -1   6   12.60    1.10   1
   5  -1   7    7.80    1.00   1
   5  -1   8  129.40    4.40   1
   5  -1   9   14.80    1.30   1
   5  -1  10    4.40    1.10   1
   5  -1  11   10.30    1.30   1
   5  -1  12    1.40    0.80   1
   5  -1  13    0.50    0.80   1
   5  -1  14    3.70    1.00   1
   5  -1  15   11.00    1.50   1
  -5   1 -15   16.80    2.30   1
   5  -1  16    5.00    1.40   1
   5  -1  17    2.60    1.40   1
   5  -1  18    0.00    1.40   1
   5   0 -18    6.50    3.60   1
  -5   0  18    4.00    2.50   1
   5   0 -17   -0.10    2.30   1
  -5   0  17   -3.60    1.90   1
   5   0 -16    1.80    2.30   1
  -5   0  16    0.50    1.70   1
   5   0 -15    1.50    1.50   1
  -5   0  15    0.40    1.60   1
   5   0 -14    2.10    1.70   1
  -5   0  14    0.20    2.20   1
   5   0 -13    0.90    1.50   1
  -5   0  13    0.90    1.10   1
   5   0 -12    5.50    1.00   1
  -5   0  12    4.20    1.30   1
   5   0 -11    0.40    0.90   1
  -5   0  11    0.70    1.00   1
   5   0 -10   45.10    2.80   1
  -5   0  10   48.70    3.00   1
   5   0  -9   32.60    2.30   1
  -5   0   9   32.30    2.20   1
   5   0  -8   10.50    1.40   1
  -5   0   8    8.10    1.20   1
   5   0  -7   -0.70    0.70   1
  -5   0   7    0.00    1.00   1
   5   0  -6   92.00    3.80   1
  -5   0   6   89.90    3.70   1
   5   0  -5    1.20    1.10   1
  -5   0   5    1.90    0.70   1
   5   0  -4   31.80    2.40   1
  -5   0   4   36.10    1.90   1
   5   0  -3    0.20    0.60   1
  -5   0   3   -0.30    0.50   1
   5   0  -2    1.00    0.60   1
  -5   0   2    1.30    0.50   1
   5   0  -1    0.10    0.30   1
  -5   0   1    0.70    0.40   1
   5   0   0   -0.60    0.50   1
  -5   0   0   -0.40    1.40   1
   5   0   1   -0.50    0.50   1
  -5   0  -1   -0.50    1.00   1
   5   0   2    0.50    0.60   1
   5   0   3    0.30    0.60   1
   5   0   4   34.90    1.60   1
   5   0   5    1.70    0.60   1
   5   0   6   88.30    2.90   1
   5   0   7   -0.10    0.50   1
   5   0   8    8.50    1.00   1
   5   0   9   32.10    1.90   1
   5   0  10   50.50    2.80   1
   5   0  11    0.70    0.90   1
   5   0  12    6.20    1.00   1
   5   0  13    1.60    0.90   1
   5   0  14    0.40    0.80   1
   5   0  15    2.00    0.90   1
   5   0  16    0.30    1.10   1
  -5   0 -16    0.70    1.90   1
   5   0  17    1.10    1.20   1
   5   0  18    1.70    1.20   1
   5   1 -18    8.40    3.80   1
  -5  -1  18    6.40    3.10   1
   5   1 -17    2.20    2.80   1
  -5  -1  17    0.30    1.80   1
   5   1 -16    2.20    1.50   1
  -5  -1  16    2.60    1.90   1
   5   1 -15   14.90    2.10   1
  -5  -1  15   13.00    2.70   1
   5   1 -14    1.70    1.20   1
  -5  -1  14    2.40    2.40   1
   5   1 -13    0.90    1.40   1
  -5  -1  13    1.10    1.20   1
   5   1 -12    1.40    0.80   1
  -5  -1  12    3.90    1.20   1
   5   1 -11    9.50    1.20   1
  -5  -1  11    8.20    1.50   1
   5   1 -10    6.30    1.20   1
  -5  -1  10    3.60    1.10   1
   5   1  -9   18.80    1.60   1
  -5  -1   9   16.70    1.50   1
   5   1  -8  124.30    5.30   1
  -5  -1   8  122.30    5.20   1
   5   1  -7    8.10    1.00   1
  -5  -1   7    8.50    1.20   1
   5   1  -6   13.00    1.20   1
  -5  -1   6   14.00    1.50   1
   5   1  -5    0.10    0.60   1
  -5  -1   5    2.30    0.60   1
   5   1  -4    2.90    1.20   1
  -5  -1   4    3.30    0.80   1
   5   1  -3   41.90    2.70   1
  -5  -1   3   38.20    2.00   1
   5   1  -2   25.10    1.20   1
  -5  -1   2   24.30    1.30   1
   5   1  -1   10.90    0.60   1
  -5  -1   1   10.80    0.70   1
   5   1   0  172.40    6.30   1
  -5  -1   0  157.10    8.50   1
   5   1   1    9.10    0.90   1
   5   1   2   21.60    1.20   1
   5   1   3   42.50    2.00   1
   5   1   4    2.30    0.60   1
   5   1   5    0.80    0.60   1
   5   1   6   12.70    1.00   1
   5   1   7    7.80    0.90   1
   5   1   8  134.40    4.80   1
   5   1   9   16.60    1.30   1
   5   1  10    3.90    0.90   1
   5   1  11   11.90    1.30   1
   5   1  12    1.70    0.70   1
   5   1  13    1.00    0.90   1
   5   1  14    2.30    1.20   1
   5   1  15   16.00    1.80   1
   5   1  16    2.00    1.00   1
  -5  -1 -16    2.70    1.30   1
   5   1  17    3.00    1.20   1
   5   1  18    0.60    1.40   1
   5   2 -18    3.90    2.80   1
   5   2 -17   -3.00    2.40   1
  -5  -2  17   -0.10    1.50   1
   5   2 -16   12.60    1.90   1
  -5  -2  16   18.40    3.80   1
   5   2 -15    3.80    1.40   1
  -5  -2  15    2.50    1.70   1
   5   2 -14    7.90    1.60   1
  -5  -2  14    3.60    1.70   1
   5   2 -13    5.30    1.20   1
  -5  -2  13    4.50    1.80   1
   5   2 -12    4.30    1.10   1
  -5  -2  12    2.80    1.00   1
   5   2 -11    8.90    1.10   1
  -5  -2  11   10.30    1.50   1
   5   2 -10   45.90    2.20   1
  -5  -2  10   43.80    2.60   1
   5   2  -9    3.40    0.90   1
  -5  -2   9    1.80    0.80   1
   5   2  -8    5.90    1.00   1
  -5  -2   8    6.40    1.30   1
   5   2  -7    2.70    0.70   1
  -5  -2   7    3.50    0.90   1
   5   2  -6   96.20    3.40   1
  -5  -2   6   92.10    3.70   1
   5   2  -5    7.00    0.90   1
  -5  -2   5    5.60    1.00   1
   5   2  -4    3.40    0.70   1
  -5  -2   4    4.40    0.90   1
   5   2  -3   24.00    1.10   1
  -5  -2   3   24.90    1.50   1
   5   2  -2   22.10    1.10   1
  -5  -2   2   24.50    1.40   1
   5   2  -1   45.60    1.40   1
  -5  -2   1   44.20    2.20   1
   5   2   0   20.70    0.70   1
  -5  -2   0   21.10    1.20   1
   5   2   1   41.80    1.80   1
   5   2   2   21.00    1.10   1
   5   2   3   25.40    1.20   1
   5   2   4    2.20    0.50   1
   5   2   5    5.80    0.60   1
   5   2   6   94.40    3.30   1
   5   2   7    3.70    0.60   1
   5   2   8    4.80    0.80   1
   5   2   9    2.20    0.70   1
   5   2  10   50.80    2.80   1
   5   2  11   11.60    1.20   1
   5   2  12    3.90    0.80   1
   5   2  13    5.80    1.10   1
  -5  -2 -13    6.40    0.70   1
   5   2  14    6.10    1.10   1
   5   2  15    2.90    1.10   1
   5   2  16   16.30    1.70   1
   5   2  17   -0.80    1.70   1
   5   3 -17   -1.00    3.30   1
  -5  -3  17    3.60    2.60   1
   5   3 -16   10.80    3.00   1
  -5  -3  16    3.40    1.90   1
   5   3 -15   10.50    3.00   1
  -5  -3  15   13.70    2.50   1
   5   3 -14    1.80    1.30   1
  -5  -3  14    0.40    1.90   1
   5   3 -13    4.50    1.00   1
  -5  -3  13    5.20    2.40   1
   5   3 -12    3.10    0.90   1
  -5  -3  12    3.90    1.40   1
   5   3 -11   11.40    1.20   1
  -5  -3  11   14.10    1.90   1
   5   3 -10    3.90    1.00   1
  -5  -3  10    4.20    1.20   1
   5   3  -9    1.20    0.70   1
  -5  -3   9    0.70    0.80   1
   5   3  -8   23.60    1.50   1
  -5  -3   8   27.20    1.90   1
   5   3  -7    4.30    0.60   1
  -5  -3   7    7.30    1.10   1
   5   3  -6    2.30    0.70   1
  -5  -3   6    1.30    1.00   1
   5   3  -5    7.20    0.90   1
  -5  -3   5    9.70    1.10   1
   5   3  -4   21.10    1.00   1
  -5  -3   4   20.30    1.40   1
   5   3  -3   13.80    0.70   1
  -5  -3   3   13.40    1.20   1
   5   3  -2   34.20    1.10   1
  -5  -3   2   36.00    1.80   1
   5   3  -1   43.30    1.30   1
  -5  -3   1   41.90    2.30   1
   5   3   0   26.70    1.00   1
  -5  -3   0   26.30    1.60   1
   5   3   1   42.50    1.10   1
  -5  -3  -1   43.00    2.10   1
   5   3   2   33.30    1.50   1
   5   3   3   12.90    0.90   1
   5   3   4   20.00    1.10   1
   5   3   5    9.40    0.80   1
   5   3   6    1.50    0.40   1
   5   3   7    4.60    0.70   1
   5   3   8   26.50    1.60   1
   5   3   9    0.60    0.50   1
   5   3  10    3.90    0.80   1
   5   3  11   13.10    1.30   1
   5   3  12    2.90    0.70   1
  -5  -3 -12    2.80    0.50   1
   5   3  13    4.50    0.90   1
  -5  -3 -13    3.80    0.70   1
   5   3  14    1.40    0.80   1
   5   3  15   12.00    1.30   1
   5   3  16    5.30    1.80   1
   5   3  17    0.00    1.60   1
   5   4 -17    6.90    3.60   1
  -5  -4  17    0.30    2.20   1
   5   4 -16    7.50    3.00   1
  -5  -4  16    3.60    1.90   1
   5   4 -15   -1.10    2.20   1
  -5  -4  15    3.00    1.70   1
   5   4 -14   13.90    3.80   1
  -5  -4  14   16.30    3.10   1
   5   4 -13    6.70    1.80   1
  -5  -4  13    3.70    2.30   1
   5   4 -12    0.70    0.70   1
  -5  -4  12    0.70    1.20   1
   5   4 -11    0.80    0.70   1
  -5  -4  11    0.50    1.00   1
   5   4 -10   -0.60    0.70   1
  -5  -4  10    0.70    1.00   1
   5   4  -9   11.00    1.00   1
  -5  -4   9   11.30    1.50   1
   5   4  -8    5.00    0.70   1
  -5  -4   8    3.80    1.30   1
   5   4  -7    0.40    0.50   1
  -5  -4   7    1.20    0.80   1
   5   4  -6    7.00    0.60   1
  -5  -4   6    5.40    1.00   1
   5   4  -5    9.20    0.60   1
  -5  -4   5    9.90    1.20   1
   5   4  -4   10.70    0.50   1
  -5  -4   4   12.50    1.10   1
   5   4  -3   18.60    0.60   1
  -5  -4   3   18.50    1.60   1
   5   4  -2   89.60    1.90   1
  -5  -4   2   95.20    5.00   1
   5   4  -1   22.00    0.70   1
  -5  -4   1   22.00    1.90   1
   5   4   0   72.00    1.80   1
  -5  -4   0   73.20    3.30   1
   5   4   1   21.00    0.70   1
  -5  -4  -1   22.20    1.70   1
   5   4   2   91.20    2.10   1
   5   4   3   18.60    0.70   1
   5   4   4   10.40    0.40   1
   5   4   5    9.30    0.70   1
   5   4   6    7.60    0.60   1
   5   4   7    0.40    0.40   1
   5   4   8    4.70    0.30   1
   5   4   9   12.60    0.50   1
   5   4  10    0.90    0.20   1
   5   4  11    1.20    0.40   1
  -5  -4 -11    2.50    0.50   1
   5   4  12    0.60    0.40   1
  -5  -4 -12    1.60    0.60   1
   5   4  13    4.20    1.00   1
  -5  -4 -13    4.20    0.70   1
   5   4  14   17.90    2.70   1
  -5  -4 -14   19.70    3.00   1
   5   4  15    1.80    1.60   1
   5   4  16    3.20    2.50   1
   5   4  17    7.40    3.10   1
   5   5 -16    6.10    2.80   1
  -5  -5  16    4.10    2.40   1
   5   5 -15   -0.60    2.00   1
  -5  -5  15    0.60    1.40   1
   5   5 -14    3.50    2.10   1
  -5  -5  14    4.40    1.70   1
   5   5 -13    0.80    1.30   1
  -5  -5  13    2.30    1.50   1
   5   5 -12   35.90    2.70   1
  -5  -5  12   25.70    2.80   1
   5   5 -11    7.00    1.40   1
  -5  -5  11    4.20    1.20   1
   5   5 -10    5.40    0.80   1
  -5  -5  10    4.60    1.40   1
   5   5  -9    0.90    0.50   1
  -5  -5   9    2.60    1.00   1
   5   5  -8   18.20    1.00   1
  -5  -5   8   16.30    1.60   1
   5   5  -7   14.50    0.80   1
  -5  -5   7   14.30    1.50   1
   5   5  -6   37.90    1.80   1
  -5  -5   6   41.00    2.30   1
   5   5  -5    1.90    0.80   1
  -5  -5   5    0.70    0.80   1
   5   5  -4   50.60    2.00   1
  -5  -5   4   54.50    3.90   1
   5   5  -3   25.50    1.20   1
  -5  -5   3   24.50    2.00   1
   5   5  -2   13.50    0.70   1
  -5  -5   2   14.10    1.60   1
   5   5  -1   34.70    1.10   1
  -5  -5   1   38.70    2.50   1
   5   5   0   62.00    1.50   1
  -5  -5   0   61.90    3.90   1
   5   5   1   33.60    1.00   1
  -5  -5  -1   34.70    2.50   1
   5   5   2   14.40    0.50   1
  -5  -5  -2   12.10    1.30   1
   5   5   3   24.70    0.80   1
   5   5   4   49.50    1.30   1
   5   5   5    1.20    0.30   1
   5   5   6   40.20    1.10   1
   5   5   7   14.90    0.60   1
   5   5   8   17.20    0.70   1
   5   5   9    0.70    0.40   1
   5   5  10    5.90    0.50   1
  -5  -5 -10    4.50    0.70   1
   5   5  11    5.60    0.90   1
  -5  -5 -11    4.60    0.80   1
   5   5  12   28.60    3.20   1
  -5  -5 -12   29.20    1.90   1
   5   5  13    3.40    1.50   1
  -5  -5 -13    1.90    0.70   1
   5   5  14    3.30    2.30   1
  -5  -5 -14    6.00    1.90   1
   5   5  15    0.50    1.30   1
   5   5  16    4.40    1.90   1
   5   6 -16    1.70    2.50   1
  -5  -6  16    1.80    1.50   1
   5   6 -15    1.50    2.40   1
  -5  -6  15    2.70    1.60   1
   5   6 -14    2.00    2.20   1
  -5  -6  14    4.70    1.80   1
   5   6 -13    8.90    1.80   1
  -5  -6  13    6.60    1.70   1
   5   6 -12    4.70    1.60   1
  -5  -6  12    4.90    1.50   1
   5   6 -11   20.80    2.20   1
  -5  -6  11   23.30    2.60   1
   5   6 -10   16.30    1.40   1
  -5  -6  10   15.30    1.70   1
   5   6  -9    2.20    1.00   1
  -5  -6   9    5.20    1.10   1
   5   6  -8   33.10    1.90   1
  -5  -6   8   31.90    2.40   1
   5   6  -7    4.40    0.90   1
  -5  -6   7    6.50    1.10   1
   5   6  -6   20.40    1.30   1
  -5  -6   6   20.50    2.20   1
   5   6  -5    9.30    0.80   1
  -5  -6   5   12.30    1.70   1
   5   6  -4   36.20    1.40   1
  -5  -6   4   34.60    2.90   1
   5   6  -3    5.60    0.60   1
  -5  -6   3    5.00    1.40   1
   5   6  -2   15.20    0.80   1
  -5  -6   2   17.40    1.90   1
   5   6  -1    3.50    0.40   1
  -5  -6   1    3.50    0.90   1
   5   6   0    1.20    0.30   1
  -5  -6   0   -0.10    0.60   1
   5   6   1    2.80    0.30   1
  -5  -6  -1    3.40    1.10   1
   5   6   2   15.90    0.60   1
  -5  -6  -2   14.50    1.60   1
   5   6   3    7.10    0.80   1
   5   6   4   38.00    1.60   1
   5   6   5    9.00    0.60   1
   5   6   6   18.80    1.00   1
   5   6   7    4.50    0.60   1
   5   6   8   30.20    1.40   1
   5   6   9    3.00    0.70   1
  -5  -6  -9    3.40    0.80   1
   5   6  10   16.30    1.20   1
  -5  -6 -10   14.80    1.60   1
   5   6  11   22.70    1.60   1
  -5  -6 -11   23.20    2.20   1
   5   6  12    3.90    1.40   1
  -5  -6 -12    5.50    0.80   1
   5   6  13    5.30    1.70   1
  -5  -6 -13    5.00    1.70   1
   5   6  14    2.70    2.00   1
   5   6  15    1.90    2.00   1
   5   6  16   -0.20    1.60   1
   5   7 -15    7.70    3.50   1
   5   7 -14   -2.10    2.60   1
  -5  -7  14    1.30    1.30   1
   5   7 -13    6.30    1.60   1
  -5  -7  13    7.80    2.00   1
   5   7 -12    5.60    1.70   1
  -5  -7  12    3.90    1.70   1
   5   7 -11    2.00    1.00   1
  -5  -7  11   -0.60    1.40   1
   5   7 -10    7.30    1.30   1
  -5  -7  10    5.40    1.40   1
   5   7  -9    3.30    0.90   1
  -5  -7   9    5.10    1.80   1
   5   7  -8    2.50    0.90   1
  -5  -7   8    1.40    1.80   1
   5   7  -7    2.60    0.60   1
  -5  -7   7    2.50    1.40   1
   5   7  -6    5.50    0.80   1
  -5  -7   6   10.60    1.90   1
   5   7  -5    2.30    0.60   1
  -5  -7   5    2.90    1.70   1
   5   7  -4   22.90    1.20   1
  -5  -7   4   21.40    2.20   1
   5   7  -3   29.50    1.20   1
  -5  -7   3   29.00    2.60   1
   5   7  -2    1.30    0.40   1
  -5  -7   2    2.30    1.20   1
   5   7  -1    2.70    0.40   1
  -5  -7   1    2.10    1.10   1
   5   7   0   11.90    0.50   1
  -5  -7   0   13.50    1.80   1
   5   7   1    1.90    0.80   1
  -5  -7  -1    0.60    1.10   1
   5   7   2    0.30    0.70   1
  -5  -7  -2    1.40    1.00   1
   5   7   3   30.50    1.60   1
   5   7   4   26.60    1.40   1
   5   7   5    4.10    0.70   1
   5   7   6    7.70    1.00   1
   5   7   7    2.20    0.70   1
   5   7   8    2.10    0.70   1
   5   7   9    4.20    0.80   1
  -5  -7  -9    4.50    1.10   1
   5   7  10    6.90    1.00   1
  -5  -7 -10    6.70    1.20   1
   5   7  11    2.20    0.70   1
  -5  -7 -11    3.10    0.80   1
   5   7  12    6.60    1.80   1
  -5  -7 -12    8.20    1.60   1
   5   7  13   10.10    2.20   1
   5   8 -14    6.10    2.70   1
   5   8 -13    1.30    2.30   1
   5   8 -12   14.20    1.80   1
   5   8 -11   14.60    1.90   1
   5   8 -10    7.10    1.50   1
   5   8  -9    1.10    1.00   1
   5   8  -8    2.60    0.90   1
  -5  -8   8    3.20    1.50   1
   5   8  -7    4.20    0.70   1
  -5  -8   7    2.00    1.90   1
   5   8  -6    4.50    0.80   1
  -5  -8   6    2.40    1.40   1
   5   8  -5    7.50    0.80   1
  -5  -8   5    8.10    1.60   1
   5   8  -4   14.60    1.00   1
  -5  -8   4   12.50    2.10   1
   5   8  -3    1.50    0.50   1
  -5  -8   3    3.70    1.60   1
   5   8  -2   14.50    0.90   1
  -5  -8   2   14.60    1.90   1
   5   8  -1   13.20    0.50   1
  -5  -8   1    9.00    1.70   1
   5   8   0   20.50    1.40   1
  -5  -8   0   16.00    2.20   1
   5   8   1   11.60    1.20   1
  -5  -8  -1    8.90    1.90   1
   5   8   2   15.20    1.30   1
  -5  -8  -2   14.50    2.00   1
   5   8   3    2.10    0.90   1
   5   8   4   12.70    1.20   1
   5   8   5    7.70    1.10   1
   5   8   6    2.20    0.80   1
   5   8   7    5.40    1.30   1
   5   8   8    3.30    1.30   1
  -5  -8  -8    2.90    1.20   1
   5   8   9    0.10    1.10   1
  -5  -8  -9   -0.40    0.90   1
   5   8  10    4.50    1.40   1
  -5  -8 -10    5.50    1.30   1
  -5  -8 -11   15.40    2.20   1
   5   9 -12   -1.70    2.80   1
   5   9 -11    7.50    2.40   1
   5   9 -10    2.80    1.60   1
   5   9  -9    1.70    1.50   1
   5   9  -8    2.10    1.50   1
   5   9  -7    2.30    1.40   1
   5   9  -6   14.00    1.50   1
  -5  -9   6   20.20    2.80   1
   5   9  -5    3.00    1.00   1
  -5  -9   5    5.80    1.70   1
   5   9  -4    2.10    1.10   1
  -5  -9   4    2.00    1.30   1
   5   9  -3   24.70    1.60   1
  -5  -9   3   19.60    2.50   1
   5   9  -2   29.00    2.10   1
  -5  -9   2   27.10    2.80   1
   5   9  -1    2.50    0.90   1
  -5  -9   1    5.30    1.40   1
   5   9   0   13.20    1.30   1
  -5  -9   0   14.30    2.30   1
   5   9   1    2.50    1.00   1
  -5  -9  -1    4.50    1.90   1
   5   9   2   25.70    1.70   1
  -5  -9  -2   23.80    3.00   1
   5   9   3   25.80    1.60   1
   5   9   4    1.10    0.90   1
   5   9   5    9.30    1.90   1
   5   9   6   21.00    2.60   1
   5   9   7    3.50    1.20   1
   5   9   8    4.30    1.40   1
  -5  -9  -8    2.30    1.20   1
   5   9   9    1.10    1.40   1
  -5  -9  -9    1.80    1.20   1
  -5  -9 -10    2.70    0.90   1
   5  10 -11   -1.40    1.60   1
   5  10 -10    3.00    1.70   1
   5  10  -9   10.30    2.10   1
   5  10  -8    0.40    1.20   1
   5  10  -7    2.50    1.50   1
   5  10  -6    1.80    1.30   1
   5  10  -5    6.70    1.90   1
   5  10  -4    7.90    2.60   1
   5  10  -3    8.00    1.50   1
  -5 -10   3    6.00    1.80   1
   5  10  -2   19.30    2.00   1
  -5 -10   2   17.00    2.30   1
   5  10  -1   26.80    1.80   1
  -5 -10   1   32.80    3.60   1
   5  10   0    5.30    1.40   1
  -5 -10   0    8.40    2.20   1
   5  10   1   30.10    1.90   1
  -5 -10  -1   35.80    3.50   1
   5  10   2   15.40    1.50   1
  -5 -10  -2   18.60    2.80   1
   5  10   3    6.50    1.60   1
   5  10   4    6.90    1.30   1
   5  10   5    8.60    1.70   1
   5  10   6    0.00    1.50   1
   5  10   7    5.80    1.40   1
   5  10   8    1.10    1.60   1
  -5 -10  -8    3.30    1.50   1
  -5 -10  -9    9.00    1.70   1
   5  11  -9   -1.20    1.70   1
   5  11  -8    0.00    1.40   1
   5  11  -7    1.50    1.50   1
   5  11  -6    6.10    2.30   1
   5  11  -5   20.00    2.90   1
   5  11  -4    3.90    2.80   1
   5  11  -3   -0.20    1.60   1
   5  11  -2    2.10    2.50   1
   5  11  -1    8.50    2.10   1
   5  11   0    8.60    2.70   1
   5  11   1   10.40    2.20   1
   5  11   2    1.50    2.00   1
   5  11   3    0.90    1.40   1
   5  11   4    3.60    2.10   1
   5  11   5   25.70    3.00   1
   5  11   6   11.70    2.50   1
   5  11   7    2.10    1.40   1
  -5 -11  -8    3.40    1.40   1
   5  12  -5    3.90    2.20   1
   5  12  -4    7.80    2.50   1
   5  12  -3    3.10    2.80   1
   5  12  -2   10.90    2.40   1
   5  12  -1    1.00    2.60   1
   5  12   0    1.90    1.70   1
   5  12   1    0.30    1.50   1
   5  12   2   20.90    3.20   1
   5  12   3    1.50    1.60   1
   5  12   4    6.50    2.40   1
   5  12   5    2.80    1.80   1
  -6  10   4    7.20    2.60   1
  -6  10   3    1.50    1.40   1
  -6  10   2    1.60    1.10   1
  -6  10   1    1.30    1.90   1
  -6  10   0   -0.40    3.10   1
  -6  10  -1    3.90    2.20   1
  -6  10  -2    1.30    1.90   1
   6 -10   3    2.00    2.30   1
   6  -9  -7    7.30    2.00   1
  -6   9   7    6.10    1.70   1
   6  -9  -6    3.10    1.90   1
  -6   9   6    3.70    1.80   1
   6  -9  -5    3.60    2.00   1
  -6   9   5    2.80    1.60   1
   6  -9  -4   13.40    2.50   1
  -6   9   4   11.40    1.80   1
   6  -9  -3    8.30    1.40   1
  -6   9   3    9.50    1.50   1
   6  -9  -2    6.80    3.00   1
  -6   9   2    2.50    1.30   1
   6  -9  -1    1.10    1.90   1
  -6   9   1    2.90    1.30   1
   6  -9   0    3.10    1.80   1
  -6   9   0    2.00    2.70   1
   6  -9   1   -0.90    1.80   1
  -6   9  -1    1.80    2.10   1
   6  -9   2   -0.50    1.80   1
  -6   9  -2    5.00    3.00   1
   6  -9   3    8.00    1.90   1
  -6   9  -3    5.00    2.20   1
   6  -9   4   17.20    3.70   1
   6  -9   5    0.90    1.90   1
   6  -9   6    0.50    2.90   1
   6  -9   7    6.70    2.70   1
   6  -8  -9    2.10    2.10   1
  -6   8   9    0.70    1.60   1
   6  -8  -8    1.70    1.50   1
  -6   8   8    2.20    1.30   1
   6  -8  -7    5.70    1.60   1
  -6   8   7    1.30    1.50   1
   6  -8  -6    1.40    1.70   1
  -6   8   6    2.90    1.40   1
   6  -8  -5    8.20    2.20   1
  -6   8   5   10.70    1.90   1
   6  -8  -4    7.40    1.30   1
  -6   8   4    9.80    1.40   1
   6  -8  -3    1.50    1.20   1
  -6   8   3    2.60    1.20   1
   6  -8  -2   13.20    1.70   1
  -6   8   2   15.70    1.80   1
   6  -8  -1   20.70    2.00   1
  -6   8   1   21.10    2.10   1
   6  -8   0    6.20    2.80   1
  -6   8   0    2.00    1.00   1
   6  -8   1   17.30    3.00   1
  -6   8  -1   18.80    2.00   1
   6  -8   2   14.00    2.90   1
  -6   8  -2    8.80    2.90   1
   6  -8   3    5.50    1.50   1
  -6   8  -3    3.10    2.00   1
   6  -8   4   10.90    1.80   1
   6  -8   5    6.20    1.70   1
   6  -8   6    1.30    1.40   1
   6  -8   7    1.90    1.40   1
   6  -8   8    2.70    2.50   1
   6  -8   9    0.90    3.20   1
   6  -7 -11   24.70    3.50   1
  -6   7  11   28.20    4.60   1
   6  -7 -10    1.20    1.70   1
  -6   7  10    2.60    1.50   1
   6  -7  -9   12.40    2.80   1
  -6   7   9   13.10    2.00   1
   6  -7  -8    3.40    1.60   1
  -6   7   8    2.00    1.50   1
   6  -7  -7   10.70    2.30   1
  -6   7   7    7.70    1.70   1
   6  -7  -6   17.20    2.50   1
  -6   7   6   17.00    2.00   1
   6  -7  -5   -0.40    1.40   1
  -6   7   5    0.00    1.30   1
   6  -7  -4    3.80    1.10   1
  -6   7   4    2.60    1.10   1
   6  -7  -3   44.20    3.20   1
  -6   7   3   40.80    3.10   1
   6  -7  -2    2.10    1.10   1
  -6   7   2    2.30    1.00   1
   6  -7  -1   11.00    1.40   1
  -6   7   1   12.30    1.40   1
   6  -7   0    3.50    1.00   1
  -6   7   0    4.40    0.90   1
   6  -7   1   11.20    2.50   1
  -6   7  -1    8.30    1.10   1
   6  -7   2    4.00    1.90   1
  -6   7  -2    3.80    0.90   1
   6  -7   3   53.50    3.80   1
   6  -7   4    4.90    1.40   1
   6  -7   5   -1.00    1.10   1
   6  -7   6   12.00    2.00   1
   6  -7   7    7.60    1.80   1
   6  -7   8    2.50    1.50   1
   6  -7   9   16.40    2.10   1
   6  -7  10    3.00    1.60   1
   6  -7  11   26.20    4.50   1
   6  -6 -12    0.70    2.40   1
  -6   6  12    0.60    1.60   1
   6  -6 -11   -0.20    2.30   1
  -6   6  11    0.90    1.60   1
   6  -6 -10    3.10    2.40   1
  -6   6  10    3.10    1.80   1
   6  -6  -9    2.90    1.50   1
  -6   6   9    3.30    1.70   1
   6  -6  -8    4.70    2.00   1
  -6   6   8    1.00    1.20   1
   6  -6  -7    3.20    1.30   1
  -6   6   7    2.20    0.90   1
   6  -6  -6    3.50    1.20   1
  -6   6   6    2.50    0.90   1
   6  -6  -5    4.30    1.50   1
  -6   6   5    2.10    0.80   1
   6  -6  -4    8.20    1.50   1
  -6   6   4    6.90    1.00   1
   6  -6  -3   10.40    1.30   1
  -6   6   3   12.20    1.20   1
   6  -6  -2    9.80    1.20   1
  -6   6   2    9.00    0.90   1
   6  -6  -1    4.70    0.90   1
  -6   6   1    6.10    0.80   1
   6  -6   0    3.50    0.90   1
  -6   6   0    3.40    0.60   1
   6  -6   1    5.70    2.60   1
  -6   6  -1    4.20    0.80   1
   6  -6   2    7.80    1.50   1
  -6   6  -2    9.60    0.90   1
   6  -6   3   10.30    1.60   1
   6  -6   4    7.90    1.60   1
   6  -6   5    1.80    1.30   1
   6  -6   6    4.80    1.40   1
   6  -6   7    2.70    1.20   1
   6  -6   8   -2.00    1.20   1
   6  -6   9   -0.30    1.20   1
   6  -6  10    7.50    1.90   1
   6  -6  11    3.20    1.60   1
   6  -6  12    0.40    1.30   1
   6  -5 -13    3.00    2.00   1
  -6   5  13    0.90    3.20   1
   6  -5 -12    4.20    2.00   1
  -6   5  12    6.70    2.40   1
   6  -5 -11    0.90    1.60   1
  -6   5  11   -0.60    1.80   1
   6  -5 -10   12.10    2.30   1
  -6   5  10    6.90    1.70   1
   6  -5  -9    1.60    1.40   1
  -6   5   9    2.40    1.30   1
   6  -5  -8    3.80    2.00   1
  -6   5   8    4.40    1.20   1
   6  -5  -7   -0.50    1.60   1
  -6   5   7    1.50    0.80   1
   6  -5  -6   12.30    2.00   1
  -6   5   6   11.50    1.30   1
   6  -5  -5   16.40    2.10   1
  -6   5   5   16.30    1.40   1
   6  -5  -4    2.40    0.90   1
  -6   5   4    4.00    0.90   1
   6  -5  -3    4.20    1.10   1
  -6   5   3    3.90    0.80   1
   6  -5  -2    3.40    0.90   1
  -6   5   2    3.10    0.60   1
   6  -5  -1    2.40    0.70   1
  -6   5   1    1.70    0.50   1
   6  -5   0    2.00    0.60   1
  -6   5   0    1.00    0.40   1
   6  -5   1    0.20    1.40   1
  -6   5  -1    1.70    0.30   1
   6  -5   2    3.00    1.40   1
  -6   5  -2    4.10    2.50   1
   6  -5   3    3.40    1.50   1
   6  -5   4    1.60    1.10   1
   6  -5   5   15.70    1.70   1
   6  -5   6   11.00    1.60   1
   6  -5   7    2.80    1.20   1
   6  -5   8    1.60    1.10   1
   6  -5   9    2.30    1.20   1
   6  -5  10    8.50    1.70   1
   6  -5  11    2.10    1.20   1
   6  -5  12    1.90    1.50   1
   6  -5  13    2.60    1.70   1
   6  -4 -13    7.30    3.00   1
  -6   4  13    5.50    2.90   1
   6  -4 -12    1.10    2.50   1
  -6   4  12    2.20    2.10   1
   6  -4 -11    4.40    2.00   1
  -6   4  11    4.30    2.80   1
   6  -4 -10    3.90    1.60   1
  -6   4  10    5.10    2.30   1
   6  -4  -9    1.10    2.00   1
  -6   4   9    2.70    1.10   1
   6  -4  -8   19.60    1.90   1
  -6   4   8   18.40    1.30   1
   6  -4  -7   24.60    2.70   1
  -6   4   7   24.90    1.50   1
   6  -4  -6    9.10    1.70   1
  -6   4   6    9.20    1.00   1
   6  -4  -5    9.70    1.40   1
  -6   4   5    9.50    0.90   1
   6  -4  -4   34.20    3.20   1
  -6   4   4   31.00    1.40   1
   6  -4  -3    7.50    1.30   1
  -6   4   3    5.90    0.60   1
   6  -4  -2    0.60    0.70   1
  -6   4   2    0.20    0.40   1
   6  -4  -1   15.00    1.10   1
  -6   4   1   15.70    0.70   1
   6  -4   0    2.80    0.50   1
  -6   4   0    2.70    0.30   1
   6  -4   1   15.90    2.20   1
  -6   4  -1   15.80    2.70   1
   6  -4   2    1.20    1.00   1
  -6   4  -2   -1.60    1.50   1
   6  -4   3    8.00    1.30   1
   6  -4   4   30.30    2.20   1
   6  -4   5    9.90    1.40   1
   6  -4   6    8.20    1.30   1
   6  -4   7   27.70    2.30   1
   6  -4   8   21.80    2.10   1
   6  -4   9    0.80    1.00   1
   6  -4  10    6.00    1.40   1
   6  -4  11    2.20    1.30   1
   6  -4  12    1.50    1.20   1
   6  -4  13    4.20    1.50   1
   6  -3 -14   11.30    3.50   1
  -6   3  14   15.80    3.70   1
   6  -3 -13    1.40    2.10   1
  -6   3  13   -0.30    2.90   1
   6  -3 -12   22.80    3.70   1
  -6   3  12   18.60    3.60   1
   6  -3 -11    5.10    2.00   1
  -6   3  11    4.40    2.20   1
   6  -3 -10   10.50    1.60   1
  -6   3  10   10.40    2.00   1
   6  -3  -9   14.90    1.70   1
  -6   3   9   12.70    1.50   1
   6  -3  -8    0.10    1.10   1
  -6   3   8   -0.90    0.80   1
   6  -3  -7    6.10    1.60   1
  -6   3   7    3.30    0.80   1
   6  -3  -6   15.70    2.20   1
  -6   3   6   17.20    1.20   1
   6  -3  -5   14.70    2.10   1
  -6   3   5   12.50    1.00   1
   6  -3  -4    1.80    0.90   1
  -6   3   4    1.80    0.60   1
   6  -3  -3   14.00    1.40   1
  -6   3   3   14.70    1.00   1
   6  -3  -2   35.20    2.40   1
  -6   3   2   31.50    1.40   1
   6  -3  -1   62.80    2.80   1
  -6   3   1   65.00    2.00   1
   6  -3   0    3.40    1.90   1
  -6   3   0    7.30    2.70   1
   6  -3   1   65.90    3.30   1
  -6   3  -1   58.10    4.50   1
   6  -3   2   31.90    2.30   1
   6  -3   3   13.90    1.60   1
   6  -3   4    1.30    1.00   1
   6  -3   5   14.50    1.60   1
   6  -3   6   16.10    1.80   1
   6  -3   7    4.10    1.20   1
   6  -3   8    0.00    1.00   1
   6  -3   9   14.60    1.70   1
   6  -3  10   14.40    1.60   1
   6  -3  11    3.60    1.10   1
   6  -3  12   15.30    2.00   1
   6  -3  13    1.40    1.10   1
   6  -3  14   15.90    2.30   1
   6  -2 -14    0.50    2.00   1
  -6   2  14    5.20    3.10   1
   6  -2 -13    3.60    2.90   1
  -6   2  13    0.50    2.00   1
   6  -2 -12    8.00    2.60   1
  -6   2  12   13.20    3.20   1
   6  -2 -11   16.80    2.00   1
  -6   2  11   10.40    2.80   1
   6  -2 -10    1.30    1.10   1
  -6   2  10    1.90    1.60   1
   6  -2  -9    7.30    1.40   1
  -6   2   9    6.20    1.70   1
   6  -2  -8    7.00    1.40   1
  -6   2   8    4.90    1.30   1
   6  -2  -7   11.90    2.20   1
  -6   2   7   10.90    1.70   1
   6  -2  -6    2.40    1.40   1
  -6   2   6    0.50    1.00   1
   6  -2  -5   15.10    2.00   1
  -6   2   5   16.10    1.20   1
   6  -2  -4   34.60    2.50   1
  -6   2   4   36.20    1.70   1
   6  -2  -3    5.70    1.00   1
  -6   2   3    6.50    0.70   1
   6  -2  -2   17.80    1.50   1
  -6   2   2   19.60    1.00   1
   6  -2  -1    1.60    1.20   1
  -6   2   1    0.90    1.60   1
   6  -2   0   -0.50    1.00   1
  -6   2   0   -0.80    1.50   1
   6  -2   1    2.80    1.00   1
  -6   2  -1    3.10    1.70   1
   6  -2   2   20.70    1.70   1
   6  -2   3    6.80    1.20   1
   6  -2   4   42.10    2.50   1
   6  -2   5   21.00    1.80   1
   6  -2   6    2.50    0.80   1
   6  -2   7    9.50    1.30   1
   6  -2   8    6.10    1.30   1
   6  -2   9    7.90    1.50   1
   6  -2  10    1.90    0.90   1
   6  -2  11   17.90    2.00   1
   6  -2  12    9.90    1.60   1
   6  -2  13    2.10    1.20   1
   6  -2  14   -1.30    1.10   1
   6  -1 -14   16.20    3.50   1
  -6   1  14    8.20    2.60   1
   6  -1 -13   -1.20    2.50   1
  -6   1  13    1.40    2.00   1
   6  -1 -12    2.00    1.40   1
  -6   1  12   -1.10    1.70   1
   6  -1 -11    4.30    1.40   1
  -6   1  11    6.20    2.80   1
   6  -1 -10    7.40    1.30   1
  -6   1  10    4.10    1.70   1
   6  -1  -9   15.10    1.60   1
  -6   1   9   15.80    1.80   1
   6  -1  -8    8.70    1.50   1
  -6   1   8    7.40    1.60   1
   6  -1  -7    3.30    1.10   1
  -6   1   7    3.80    1.30   1
   6  -1  -6   32.30    2.00   1
  -6   1   6   31.60    2.20   1
   6  -1  -5   21.70    2.00   1
  -6   1   5   25.30    1.80   1
   6  -1  -4   24.90    2.40   1
  -6   1   4   27.30    1.70   1
   6  -1  -3   11.60    1.20   1
  -6   1   3   10.30    0.80   1
   6  -1  -2   36.30    2.20   1
  -6   1   2   34.60    1.30   1
  -6   1   1   24.70    3.10   1
   6  -1   0    5.40    1.00   1
  -6   1   0    9.70    2.60   1
   6  -1   1   19.80    1.70   1
   6  -1   2   37.50    2.10   1
   6  -1   3   10.50    1.20   1
   6  -1   4   26.50    1.80   1
   6  -1   5   24.00    1.80   1
   6  -1   6   35.20    2.20   1
   6  -1   7    3.70    0.90   1
   6  -1   8    7.60    1.20   1
   6  -1   9   18.80    1.80   1
   6  -1  10    7.20    1.30   1
   6  -1  11    7.00    1.30   1
   6  -1  12    4.00    1.10   1
   6  -1  13    1.50    1.40   1
   6  -1  14   13.10    1.90   1
   6   0 -14   -0.80    2.00   1
  -6   0  14   -0.80    2.00   1
   6   0 -13   14.40    2.80   1
  -6   0  13   15.30    3.10   1
   6   0 -12   12.50    1.70   1
  -6   0  12   11.30    2.80   1
   6   0 -11    2.60    1.50   1
  -6   0  11    5.50    2.70   1
   6   0 -10   -1.50    1.30   1
  -6   0  10    2.10    1.20   1
   6   0  -9    1.70    1.40   1
  -6   0   9    2.30    1.40   1
   6   0  -8    0.90    0.90   1
  -6   0   8    2.60    1.10   1
   6   0  -7    1.60    0.80   1
  -6   0   7   -0.10    1.00   1
   6   0  -6   14.30    1.40   1
  -6   0   6   11.00    1.30   1
   6   0  -5   52.90    2.60   1
  -6   0   5   54.00    2.90   1
   6   0  -4   74.10    4.60   1
  -6   0   4   85.70    3.80   1
   6   0  -3   25.90    2.10   1
  -6   0   3   21.80    1.60   1
   6   0  -2    5.00    0.40   1
  -6   0   2    5.60    0.40   1
   6   0  -1    9.00    1.50   1
  -6   0   1    9.80    2.30   1
   6   0   0    3.60    1.00   1
   6   0   1   11.70    1.20   1
   6   0   2    5.20    1.10   1
   6   0   3   27.20    1.80   1
   6   0   4   84.50    3.90   1
   6   0   5   51.90    2.80   1
   6   0   6   11.50    1.40   1
   6   0   7    0.00    0.70   1
   6   0   8    2.30    1.10   1
   6   0   9    1.50    0.70   1
   6   0  10    1.40    1.00   1
   6   0  11    2.50    0.90   1
   6   0  12   11.10    1.40   1
   6   0  13   10.00    1.40   1
   6   0  14    1.90    1.00   1
   6   1 -14   16.10    3.50   1
  -6  -1  14   16.40    3.50   1
   6   1 -13    0.40    1.80   1
  -6  -1  13   -1.20    1.70   1
   6   1 -12    1.20    1.80   1
  -6  -1  12    0.50    1.70   1
   6   1 -11    2.40    1.80   1
  -6  -1  11    2.40    1.90   1
   6   1 -10    6.20    1.40   1
  -6  -1  10    5.90    1.30   1
   6   1  -9   12.90    1.60   1
  -6  -1   9   12.50    1.80   1
   6   1  -8    6.60    1.40   1
  -6  -1   8    5.30    1.10   1
   6   1  -7    2.70    0.90   1
  -6  -1   7    4.60    1.00   1
   6   1  -6   32.50    2.00   1
  -6  -1   6   27.20    2.00   1
   6   1  -5   24.10    1.60   1
  -6  -1   5   23.60    1.70   1
   6   1  -4   24.70    1.30   1
  -6  -1   4   28.30    1.80   1
   6   1  -3   10.60    0.90   1
  -6  -1   3   10.40    1.10   1
   6   1  -2   35.50    1.40   1
  -6  -1   2   35.50    1.80   1
   6   1  -1   24.20    2.50   1
   6   1   0    6.60    1.00   1
   6   1   1   20.20    1.60   1
   6   1   2   35.50    2.10   1
   6   1   3    9.50    1.10   1
   6   1   4   25.60    1.70   1
   6   1   5   27.30    1.90   1
   6   1   6   31.40    2.00   1
   6   1   7    3.50    1.00   1
   6   1   8    9.20    1.10   1
   6   1   9   12.80    1.30   1
   6   1  10    8.20    1.20   1
   6   1  11    4.60    1.10   1
   6   1  12    3.00    0.90   1
   6   1  13    2.30    1.10   1
   6   1  14   19.20    3.20   1
   6   2 -14   -0.10    1.90   1
  -6  -2  14   -0.40    1.90   1
   6   2 -13    1.40    2.70   1
  -6  -2  13    2.10    2.70   1
   6   2 -12   11.90    3.20   1
  -6  -2  12    6.50    2.70   1
   6   2 -11   19.10    3.20   1
  -6  -2  11   21.70    3.40   1
   6   2 -10    2.40    1.60   1
  -6  -2  10    3.10    1.20   1
   6   2  -9    5.80    1.60   1
  -6  -2   9    7.00    1.30   1
   6   2  -8    5.60    1.20   1
  -6  -2   8    4.40    1.50   1
   6   2  -7   10.90    1.30   1
  -6  -2   7   12.30    1.40   1
   6   2  -6    1.70    0.70   1
  -6  -2   6    0.20    0.80   1
   6   2  -5   18.50    1.10   1
  -6  -2   5   18.30    1.50   1
   6   2  -4   40.90    1.70   1
  -6  -2   4   38.80    2.30   1
   6   2  -3    6.40    0.60   1
  -6  -2   3    5.70    0.90   1
   6   2  -2   19.30    0.90   1
  -6  -2   2   23.60    1.50   1
   6   2  -1    2.20    0.90   1
  -6  -2   1    1.70    0.30   1
   6   2   0    1.70    0.70   1
   6   2   1    1.70    0.70   1
   6   2   2   19.20    1.40   1
   6   2   3    5.60    0.80   1
   6   2   4   39.30    2.10   1
   6   2   5   21.80    1.40   1
   6   2   6    1.60    0.70   1
   6   2   7   10.20    1.20   1
   6   2   8    5.20    1.00   1
   6   2   9    7.10    1.00   1
   6   2  10    1.80    0.80   1
   6   2  11   17.50    1.70   1
   6   2  12    7.30    1.70   1
   6   2  13   -0.30    1.60   1
   6   2  14    2.20    1.50   1
   6   3 -14   18.70    4.10   1
  -6  -3  14   21.40    3.80   1
   6   3 -13    2.50    2.10   1
  -6  -3  13   -0.10    1.70   1
   6   3 -12   19.20    3.20   1
  -6  -3  12   13.00    2.80   1
   6   3 -11    3.90    2.50   1
  -6  -3  11    3.60    1.90   1
   6   3 -10   10.10    1.60   1
  -6  -3  10    9.50    1.70   1
   6   3  -9   11.70    1.60   1
  -6  -3   9   14.20    1.60   1
   6   3  -8    1.30    1.00   1
  -6  -3   8    0.50    1.00   1
   6   3  -7    3.60    0.90   1
  -6  -3   7    4.60    1.20   1
   6   3  -6   15.50    1.10   1
  -6  -3   6   18.60    1.80   1
   6   3  -5   16.10    1.00   1
  -6  -3   5   15.30    1.40   1
   6   3  -4    1.10    0.40   1
  -6  -3   4    1.70    0.60   1
   6   3  -3   13.80    0.70   1
  -6  -3   3   13.00    1.60   1
   6   3  -2   32.00    1.20   1
  -6  -3   2   28.70    2.00   1
   6   3  -1   63.30    2.10   1
  -6  -3   1   64.20    3.20   1
   6   3   0    4.30    0.80   1
   6   3   1   65.50    2.70   1
   6   3   2   31.60    1.80   1
   6   3   3   13.10    1.10   1
   6   3   4    2.00    0.70   1
   6   3   5   11.30    1.10   1
   6   3   6   19.00    1.30   1
   6   3   7    2.40    0.70   1
   6   3   8   -0.40    0.50   1
   6   3   9   10.70    1.00   1
   6   3  10    9.60    1.80   1
   6   3  11    3.60    1.60   1
   6   3  12   18.70    2.60   1
   6   3  13    1.10    1.40   1
   6   3  14   15.30    2.60   1
   6   4 -13    6.30    3.10   1
  -6  -4  13    6.60    2.30   1
   6   4 -12   -0.60    1.80   1
  -6  -4  12   -0.10    1.50   1
   6   4 -11    2.70    1.30   1
  -6  -4  11    3.80    1.90   1
   6   4 -10    7.80    1.70   1
  -6  -4  10    8.20    2.10   1
   6   4  -9   -0.60    0.70   1
  -6  -4   9    2.40    1.00   1
   6   4  -8   17.20    1.40   1
  -6  -4   8   16.80    1.70   1
   6   4  -7   26.40    1.60   1
  -6  -4   7   26.60    2.10   1
   6   4  -6    7.40    1.00   1
  -6  -4   6    9.00    1.40   1
   6   4  -5    8.90    1.00   1
  -6  -4   5   11.40    1.20   1
   6   4  -4   31.20    1.50   1
  -6  -4   4   29.30    2.40   1
   6   4  -3    6.20    0.50   1
  -6  -4   3    5.70    1.10   1
   6   4  -2    0.30    0.30   1
  -6  -4   2    1.40    0.70   1
   6   4  -1   14.10    0.60   1
  -6  -4   1   15.70    1.30   1
   6   4   0    3.70    0.40   1
   6   4   1   14.30    1.00   1
   6   4   2    0.90    0.50   1
   6   4   3    6.90    0.70   1
   6   4   4   32.10    1.50   1
   6   4   5    8.90    0.90   1
   6   4   6    8.50    0.80   1
   6   4   7   24.50    2.50   1
   6   4   8   17.50    2.30   1
   6   4   9    1.00    1.30   1
   6   4  10   12.80    2.00   1
   6   4  11    6.50    1.50   1
   6   4  12    1.50    1.50   1
   6   5 -13    1.50    2.90   1
  -6  -5  13    3.80    2.70   1
   6   5 -12    5.20    2.40   1
  -6  -5  12    2.00    1.80   1
   6   5 -11    2.30    1.30   1
  -6  -5  11   -0.40    1.40   1
   6   5 -10    5.00    1.40   1
  -6  -5  10    7.40    2.40   1
   6   5  -9    0.70    1.10   1
  -6  -5   9    3.10    1.70   1
   6   5  -8    0.20    1.30   1
  -6  -5   8    2.10    1.30   1
   6   5  -7    1.40    1.40   1
  -6  -5   7   -0.40    0.80   1
   6   5  -6    9.70    1.40   1
  -6  -5   6    7.60    1.70   1
   6   5  -5   16.60    1.50   1
  -6  -5   5   18.50    2.10   1
   6   5  -4    2.70    0.70   1
  -6  -5   4    5.10    1.30   1
   6   5  -3    2.70    0.70   1
  -6  -5   3    3.90    1.00   1
   6   5  -2    2.30    0.70   1
  -6  -5   2    2.70    1.10   1
   6   5  -1    1.30    0.40   1
  -6  -5   1    1.40    0.70   1
   6   5   0    1.60    0.40   1
  -6  -5   0    1.90    0.70   1
   6   5   1    1.00    0.50   1
   6   5   2    3.50    0.80   1
   6   5   3    3.90    0.70   1
   6   6 -12    0.10    2.50   1
  -6  -6  12   -0.70    2.10   1
   6   6 -11    1.80    1.80   1
  -6  -6  11    0.20    1.90   1
   6   6 -10    8.90    2.90   1
  -6  -6  10    1.80    2.10   1
   6   6  -9    2.90    2.30   1
  -6  -6   9    0.80    1.50   1
   6   6  -8    2.30    1.00   1
   6   6  -7    0.80    1.90   1
  -6  -6   7    3.80    1.80   1
   6   6  -6    3.20    1.00   1
  -6  -6   6    5.90    1.80   1
   6   6  -5    2.10    1.30   1
  -6  -6   5    1.10    1.10   1
   6   6  -4    9.50    1.90   1
  -6  -6   4    5.30    1.50   1
   6   6  -3    7.20    1.70   1
  -6  -6   3    8.90    1.70   1
   6   6  -2   10.20    1.70   1
  -6  -6   2    7.50    1.40   1
   6   6  -1    4.70    0.80   1
  -6  -6   1    4.50    1.10   1
   6   6   0    2.80    1.10   1
  -6  -6   0    4.70    1.00   1
   6   6   1    4.30    1.00   1
   6   7 -11   21.30    3.50   1
   6   7 -10    2.20    2.10   1
   6   7  -9   12.90    2.90   1
   6   7  -8    2.90    2.40   1
   6   7  -7    7.40    2.50   1
   6   7  -6   14.90    2.50   1
  -6  -7   6    9.50    2.00   1
   6   7  -5   -1.60    1.00   1
  -6  -7   5    1.10    1.10   1
   6   7  -4    5.10    1.70   1
  -6  -7   4    0.30    1.30   1
   6   7  -3   44.10    3.50   1
   6   7  -2    0.50    1.40   1
   6   7  -1   10.10    1.20   1
   6   7   0    1.80    0.80   1
   6   8  -9   -1.30    2.70   1
   6   8  -8    1.70    2.40   1
   6   8  -7    1.00    2.20   1
   6   8  -6   -2.70    1.80   1
   6   8  -5    4.80    2.00   1
   6   8  -4    7.30    1.40   1
   6   8  -3    2.20    1.10   1
   6   8  -2   10.50    1.40   1
   6   8  -1   19.10    1.80   1
   6   9  -7    2.70    2.50   1
   6   9  -6    2.00    1.40   1
   6   9  -5    1.80    1.30   1
   6   9  -4   12.10    1.80   1
   6   9  -3    4.70    1.40   1
   6   9  -2    3.80    1.50   1
   6  10  -4    6.50    2.00   1
  -7   6   4   17.20    4.10   1
  -7   6   3    5.60    2.60   1
   7  -6  -2    0.30    2.70   1
  -7   6   2    5.50    2.70   1
   7  -6  -1   35.30    4.50   1
  -7   6   1   32.30    4.50   1
   7  -6   0   -1.30    2.50   1
  -7   6   0    5.20    3.20   1
   7  -6   1   30.40    2.90   1
  -7   6  -1   41.50    5.00   1
   7  -6   2    9.60    1.80   1
   7  -6   3    3.20    2.00   1
   7  -6   4   12.50    1.90   1
  -7   5   6    8.90    3.10   1
  -7   5   5   -0.10    2.00   1
   7  -5  -4    4.10    2.20   1
  -7   5   4   -2.80    1.70   1
   7  -5  -3   25.00    3.90   1
  -7   5   3   13.70    3.40   1
   7  -5  -2   19.70    3.40   1
  -7   5   2   21.40    3.90   1
   7  -5  -1    4.70    2.90   1
  -7   5   1    3.60    3.20   1
   7  -5   0    6.50    1.60   1
  -7   5   0   11.30    3.10   1
   7  -5   1    1.20    1.50   1
  -7   5  -1   -2.00    1.80   1
   7  -5   2   18.30    2.20   1
   7  -5   3   20.10    2.20   1
   7  -5   4    0.60    1.40   1
   7  -5   5   -1.10    1.60   1
   7  -5   6    8.70    1.80   1
  -7   4   7   -1.00    1.90   1
  -7   4   6    0.30    2.00   1
  -7   4   5    0.50    2.10   1
  -7   4   4   15.00    3.70   1
   7  -4  -3   -0.40    1.70   1
  -7   4   3   -1.40    2.80   1
   7  -4  -2    0.60    1.50   1
  -7   4   2    1.80    2.00   1
   7  -4  -1   18.30    2.80   1
  -7   4   1   21.70    3.80   1
   7  -4   0   -1.40    1.30   1
  -7   4   0    0.80    2.80   1
   7  -4   1   20.70    2.30   1
   7  -4   2    1.00    1.40   1
   7  -4   3    1.60    1.20   1
   7  -4   4   11.50    1.90   1
   7  -4   5    0.70    1.60   1
   7  -4   6    3.50    1.40   1
   7  -4   7    1.70    1.40   1
  -7   3   8    8.40    3.00   1
  -7   3   7    1.20    2.00   1
  -7   3   6    7.10    2.50   1
  -7   3   5    2.80    2.30   1
  -7   3   4    3.20    2.20   1
   7  -3  -3   15.00    2.50   1
  -7   3   3   16.80    3.20   1
   7  -3  -2    3.70    2.30   1
  -7   3   2    3.50    2.90   1
   7  -3  -1    8.60    1.50   1
  -7   3   1    9.40    2.70   1
   7  -3   0    0.70    1.00   1
  -7   3   0   -0.40    1.80   1
   7  -3   1    7.50    1.60   1
   7  -3   2    1.00    1.30   1
   7  -3   3   12.70    1.90   1
   7  -3   4    2.90    1.40   1
   7  -3   5    4.00    1.80   1
   7  -3   6    7.20    1.80   1
   7  -3   7    0.20    1.30   1
   7  -3   8   13.50    2.10   1
  -7   2   9    2.70    3.20   1
  -7   2   8    1.80    3.10   1
  -7   2   7   -0.30    2.70   1
  -7   2   6   10.80    3.50   1
  -7   2   5    5.20    3.10   1
  -7   2   4    3.30    2.30   1
  -7   2   3    2.40    2.10   1
   7  -2  -2    0.50    1.50   1
  -7   2   2   -0.80    1.80   1
   7  -2  -1    6.20    1.50   1
  -7   2   1    1.80    2.70   1
   7  -2   0   -1.00    1.10   1
   7  -2   1    2.70    1.00   1
   7  -2   2    2.00    1.10   1
   7  -2   3    0.80    1.00   1
   7  -2   4    0.80    1.20   1
[truncated: 11,197 more chars]
