# Supplementary material for: Crystal structure of (1S,2R)-6,6-dimethyl-4,8-dioxo-2-phenyl­spiro­[2.5]octane-1-carbaldehyde
Source: Acta Crystallogr E Crystallogr Commun. 2016 Jan 30;72(Pt 2):266–8. doi: 10.1107/S205698901600164X (PMC4770978; doi:10.1107/S205698901600164X)
Supplement: Supplementary file 2 [file e-72-00266-Isup2.hkl]

data_I                                                                          
_shelx_title '                               pn050 in P212121(19) sir97'        
_shelx_refln_list_code          4                                               
_shelx_F_calc_maximum      102.61                                               
_exptl_crystal_F_000       576.00                                               
_reflns_d_resolution_high  0.7693                                               
                                                                                
loop_                                                                           
 _space_group_symop_operation_xyz                                               
 'x, y, z'                                                                      
 '-x+1/2, -y, z+1/2'                                                            
 'x+1/2, -y+1/2, -z'                                                            
 '-x, y+1/2, -z+1/2'                                                            
                                                                                
_cell_length_a     5.8831                                                       
_cell_length_b    12.9095                                                       
_cell_length_c    18.5655                                                       
_cell_angle_alpha  90.000                                                       
_cell_angle_beta   90.000                                                       
_cell_angle_gamma  90.000                                                       
                                                                                
_shelx_F_squared_multiplier     1.000                                           
                                                                                
loop_                                                                           
 _refln_index_h                                                                 
 _refln_index_k                                                                 
 _refln_index_l                                                                 
 _refln_F_squared_calc                                                          
 _refln_F_squared_meas                                                          
 _refln_F_squared_sigma                                                         
 _refln_observed_status                                                         
   2   0   0        586.55        565.27        12.08 o                         
   4   0   0         26.77         24.75         2.22 o                         
   6   0   0         14.50         22.82         6.34 o                         
   1   1   0      10367.00       9336.36       115.57 o                         
   2   1   0        422.72        410.19         5.70 o                         
   3   1   0         68.09         63.49         1.59 o                         
   4   1   0        120.01        109.12         2.35 o                         
   5   1   0       1012.38       1081.56        28.73 o                         
   6   1   0         37.35         40.88         6.65 o                         
   7   1   0          8.17         12.68        10.14 o                         
   0   2   0       8086.79       7087.52       115.12 o                         
   1   2   0       4322.05       4029.66        39.61 o                         
   2   2   0         72.09         55.19         1.63 o                         
   3   2   0         44.27         61.91         1.67 o                         
   4   2   0        752.59        800.25        11.06 o                         
   5   2   0        127.93        132.44         2.64 o                         
   6   2   0          1.71          2.86         5.16 o                         
   7   2   0          1.15         -2.32         5.62 o                         
   1   3   0       3025.30       2954.38        31.33 o                         
   2   3   0        107.87        122.51         2.68 o                         
   4   3   0        359.51        354.57         5.67 o                         
   5   3   0        165.86        167.34         3.48 o                         
   6   3   0         27.92         28.55         6.13 o                         
   7   3   0          0.01         -0.80         4.17 o                         
   0   4   0        689.36        630.38        12.18 o                         
   1   4   0          5.86          6.21         0.77 o                         
   2   4   0        499.42        485.28        12.55 o                         
   3   4   0        255.31        283.89         5.25 o                         
   4   4   0        131.07        144.66         3.23 o                         
   5   4   0        462.69        464.61         7.65 o                         
   6   4   0         14.87         19.51         1.91 o                         
   7   4   0          3.46         -4.45         7.48 o                         
   1   5   0          0.34         -0.75         0.75 o                         
   2   5   0          3.76          6.99         1.01 o                         
   3   5   0         65.96         70.09         2.33 o                         
   4   5   0         52.01         52.22         2.23 o                         
   5   5   0        374.51        394.91         7.01 o                         
   6   5   0          6.45          9.91         1.52 o                         
   7   5   0         39.20         50.84        15.22 o                         
   0   6   0       2413.69       2503.44        43.78 o                         
   1   6   0        795.00        856.20        10.98 o                         
   2   6   0          5.89          3.84         1.29 o                         
   4   6   0         17.95         21.27         3.66 o                         
   5   6   0          2.64          3.91         2.47 o                         
   6   6   0         24.83         23.02         2.62 o                         
   7   6   0          0.17          9.83        20.60 o                         
   1   7   0       1186.87       1206.01        15.18 o                         
   2   7   0         51.97         53.43         2.65 o                         
   3   7   0         37.26         39.05         3.29 o                         
   4   7   0        454.38        485.68         7.72 o                         
   5   7   0         79.65         74.93         2.84 o                         
   6   7   0         27.54         21.45         4.06 o                         
   0   8   0         39.28         48.94         3.50 o                         
   1   8   0        222.90        219.97         4.65 o                         
   2   8   0        400.64        413.54         6.25 o                         
   3   8   0         19.68         17.00         2.46 o                         
   4   8   0        114.74        113.38         4.85 o                         
   5   8   0        128.98        133.46         7.60 o                         
   6   8   0         22.41         19.69        13.31 o                         
   1   9   0        365.88        385.00         6.81 o                         
   2   9   0        369.60        353.49         8.43 o                         
   3   9   0        143.18        181.32         5.79 o                         
   4   9   0         32.30         31.04         3.39 o                         
   5   9   0         84.82         89.54         4.89 o                         
   6   9   0         27.14         16.86         9.50 o                         
   0  10   0         56.44         55.68        11.09 o                         
   1  10   0          1.96          5.65         2.20 o                         
   2  10   0         10.97         12.37         1.56 o                         
   3  10   0        581.94        531.80        11.12 o                         
   4  10   0          2.24          2.25         2.79 o                         
   5  10   0         54.95         49.83         4.90 o                         
   6  10   0         17.63         -2.54        19.65 o                         
   1  11   0          2.52          1.37         2.04 o                         
   2  11   0         42.59         44.17         2.43 o                         
   3  11   0         27.10         33.42         3.58 o                         
   4  11   0          0.88          3.98         2.95 o                         
   5  11   0         61.60         68.13         7.27 o                         
   0  12   0          5.86          4.47         4.12 o                         
   1  12   0        674.04        692.10        12.41 o                         
   2  12   0        160.07        173.27         4.86 o                         
   3  12   0         68.54         61.61         5.10 o                         
   4  12   0         22.01         10.84         5.24 o                         
   5  12   0          0.95          9.27         6.38 o                         
   1  13   0          4.81          4.84         2.59 o                         
   2  13   0          1.41          0.84         1.89 o                         
   3  13   0         63.70         68.96         6.83 o                         
   4  13   0         32.91         42.23         6.91 o                         
   0  14   0        282.23        311.32        12.27 o                         
   1  14   0         44.03         40.69         3.74 o                         
   2  14   0          1.57          2.51         4.03 o                         
   3  14   0         42.99         51.44         9.29 o                         
   4  14   0         77.26         82.59        10.20 o                         
   1  15   0          8.21         10.77         4.05 o                         
   2  15   0         53.80         58.47         7.66 o                         
   3  15   0        121.12        116.83        10.86 o                         
   0  16   0        138.80        154.26        13.21 o                         
   1  16   0          9.57          9.99         4.89 o                         
   2  16   0          3.16          1.22         6.38 o                         
   1   0   1       2605.13       2272.08        28.40 o                         
   2   0   1        257.55        295.48         9.33 o                         
   3   0   1        410.27        376.74         5.89 o                         
   4   0   1         66.33         54.72         2.69 o                         
   5   0   1          0.26          0.42         1.65 o                         
   6   0   1         60.91         67.68         5.50 o                         
   7   0   1          0.47          0.19         4.42 o                         
  -7   1   1         21.24         20.62        10.46 o                         
  -6   1   1        147.96        139.66        10.57 o                         
  -5   1   1         61.87         68.31         2.43 o                         
  -4   1   1         19.52         24.76         2.42 o                         
  -3   1   1        142.68        147.20         3.12 o                         
  -2   1   1        266.64        239.10         4.20 o                         
  -1   1   1       3529.13       3218.68        33.12 o                         
   1   1   1       3529.13       3241.36        34.85 o                         
   2   1   1        266.64        242.74         3.51 o                         
   3   1   1        142.68        144.15         2.93 o                         
   4   1   1         19.52         24.69         2.11 o                         
   5   1   1         61.87         62.09         3.83 o                         
   6   1   1        147.96        128.07        10.14 o                         
   7   1   1         21.24         28.37         5.59 o                         
  -7   2   1         31.92         16.88         4.68 o                         
  -6   2   1         12.39         13.46         3.91 o                         
  -5   2   1        283.57        283.29        15.27 o                         
  -4   2   1        365.73        373.90         6.07 o                         
  -3   2   1        130.59        117.13         2.61 o                         
  -2   2   1        428.52        375.69         6.00 o                         
  -1   2   1       1134.24       1060.31        11.01 o                         
   0   2   1         60.74         70.51         2.38 o                         
   1   2   1       1134.24       1071.45        12.31 o                         
   2   2   1        428.53        377.54         5.26 o                         
   3   2   1        130.59        118.88         2.84 o                         
   4   2   1        365.73        376.88         5.26 o                         
   5   2   1        283.57        270.02        11.62 o                         
   6   2   1         12.39         11.29         1.68 o                         
   7   2   1         31.92         30.06        10.14 o                         
  -7   3   1         57.81         56.44         7.40 o                         
  -6   3   1        392.44        408.82         8.41 o                         
  -5   3   1        246.44        266.46         4.84 o                         
  -4   3   1         92.84         92.19         2.51 o                         
  -3   3   1        615.35        663.60         8.73 o                         
  -2   3   1        247.00        269.23         3.91 o                         
  -1   3   1        619.53        608.77         7.60 o                         
   0   3   1        833.59        783.85        10.01 o                         
   1   3   1        619.53        613.48         7.38 o                         
   2   3   1        247.00        276.72         7.78 o                         
   3   3   1        615.35        662.94         9.02 o                         
   4   3   1         92.83         95.71         2.93 o                         
   5   3   1        246.44        265.01         4.31 o                         
   6   3   1        392.44        402.89         9.88 o                         
   7   3   1         57.81         54.52         9.51 o                         
  -7   4   1        119.20        133.00        12.47 o                         
  -6   4   1         93.57         94.26         3.93 o                         
  -5   4   1        136.04        138.26         3.19 o                         
  -4   4   1        415.32        429.75         6.92 o                         
  -3   4   1        124.40        125.14         2.97 o                         
  -2   4   1        274.57        270.20         4.30 o                         
  -1   4   1       1372.87       1352.05        14.73 o                         
   0   4   1        285.96        283.03         4.16 o                         
   1   4   1       1372.88       1333.12        16.04 o                         
   2   4   1        274.57        270.29         4.53 o                         
   3   4   1        124.40        126.03         2.87 o                         
   4   4   1        415.32        434.24         6.90 o                         
   5   4   1        136.04        134.21         3.29 o                         
   6   4   1         93.57         94.80         3.97 o                         
   7   4   1        119.20        116.02        17.75 o                         
  -7   5   1         13.00         12.46         8.61 o                         
  -6   5   1          8.11          8.38         2.27 o                         
  -5   5   1        226.33        219.82         4.88 o                         
  -4   5   1         94.17         93.43         3.00 o                         
  -3   5   1        282.10        302.03         5.40 o                         
  -2   5   1       2087.63       2238.32        23.13 o                         
  -1   5   1        445.33        446.34         5.91 o                         
   0   5   1        171.89        169.24         3.17 o                         
   1   5   1        445.33        446.97         6.56 o                         
   2   5   1       2087.63       2231.48        32.76 o                         
   3   5   1        282.10        302.76         8.05 o                         
   4   5   1         94.17         84.90         3.04 o                         
   5   5   1        226.33        217.36         7.96 o                         
   6   5   1          8.11         10.40         1.56 o                         
   7   5   1         13.00          3.59        21.24 o                         
  -7   6   1        235.25        196.42        15.45 o                         
  -6   6   1         30.30         34.90         3.50 o                         
  -5   6   1         20.62         22.62         1.94 o                         
  -4   6   1        173.28        173.51         4.82 o                         
  -3   6   1        787.31        797.28        11.97 o                         
  -2   6   1         23.57         31.70         1.65 o                         
  -1   6   1         38.29         48.74         1.86 o                         
   0   6   1         21.43         24.34         1.83 o                         
   1   6   1         38.29         48.44         1.86 o                         
   2   6   1         23.56         34.86         4.48 o                         
   3   6   1        787.31        809.40        13.16 o                         
   4   6   1        173.28        183.22         6.31 o                         
   5   6   1         20.62         19.06         1.55 o                         
   6   6   1         30.30         28.01         2.95 o                         
   7   6   1        235.25        242.97        21.21 o                         
  -6   7   1         63.02         70.67         5.43 o                         
  -5   7   1         19.32         15.12         2.75 o                         
  -4   7   1         77.54         74.38         3.48 o                         
  -3   7   1        288.03        286.46         5.67 o                         
  -2   7   1        495.97        508.34         7.22 o                         
  -1   7   1        269.76        292.80         5.06 o                         
   0   7   1          1.28         -1.30         2.01 o                         
   1   7   1        269.76        301.95         5.22 o                         
   2   7   1        495.97        505.26        14.45 o                         
   3   7   1        288.03        286.61         6.21 o                         
   4   7   1         77.54         68.06         5.46 o                         
   5   7   1         19.32         19.19         2.89 o                         
   6   7   1         63.02         60.32         8.56 o                         
  -6   8   1        100.85        124.17         7.88 o                         
  -5   8   1         68.62         80.33         5.98 o                         
  -4   8   1        221.38        224.32         5.24 o                         
  -3   8   1        165.38        150.55         3.84 o                         
  -2   8   1        355.36        358.56         5.37 o                         
  -1   8   1        127.74        122.97         3.28 o                         
   0   8   1        171.92        149.04         4.10 o                         
   1   8   1        127.74        123.35         3.28 o                         
   2   8   1        355.37        366.07         6.16 o                         
   3   8   1        165.38        159.80         5.03 o                         
   4   8   1        221.38        218.83         6.20 o                         
   5   8   1         68.62         75.41         5.39 o                         
   6   8   1        100.85        125.50         8.97 o                         
  -6   9   1         11.79          8.28        12.05 o                         
  -5   9   1         18.53         22.73         3.47 o                         
  -4   9   1        118.91        101.61         4.89 o                         
  -3   9   1         73.03         68.11         3.43 o                         
  -2   9   1         28.00         23.67         2.01 o                         
  -1   9   1         25.75         27.70         2.24 o                         
   0   9   1        140.38        129.62         3.69 o                         
   1   9   1         25.75         24.94         2.08 o                         
   2   9   1         28.00         23.48         2.84 o                         
   3   9   1         73.03         66.68         5.40 o                         
   4   9   1        118.91        102.46         4.59 o                         
   5   9   1         18.52         25.54         4.21 o                         
   6   9   1         11.79          9.08         8.93 o                         
  -6  10   1         20.05          8.24        12.05 o                         
  -5  10   1        200.64        206.43        14.07 o                         
  -4  10   1        171.02        174.50         6.45 o                         
  -3  10   1        330.58        332.86         7.36 o                         
  -2  10   1        208.40        197.88         6.13 o                         
  -1  10   1          0.06          2.57         2.01 o                         
   0  10   1        166.29        176.38         7.60 o                         
   1  10   1          0.06          2.72         2.52 o                         
   2  10   1        208.40        190.65         4.71 o                         
   3  10   1        330.58        354.49         8.67 o                         
   4  10   1        171.02        166.49         6.14 o                         
   5  10   1        200.64        205.65         7.53 o                         
   6  10   1         20.05         24.73        13.95 o                         
  -5  11   1         49.74         41.27         6.71 o                         
  -4  11   1          0.69         -2.50         3.03 o                         
  -3  11   1         36.39         29.27         4.09 o                         
  -2  11   1        209.57        221.12         4.86 o                         
  -1  11   1        492.33        492.81         9.42 o                         
   0  11   1       2338.42       2501.36        33.73 o                         
   1  11   1        492.33        493.32         9.39 o                         
   2  11   1        209.57        216.23         5.32 o                         
   3  11   1         36.39         29.88         3.61 o                         
   4  11   1          0.69          3.31         3.22 o                         
   5  11   1         49.74         44.41         8.82 o                         
  -5  12   1         34.04         28.54        11.51 o                         
  -4  12   1         45.94         32.97         6.41 o                         
  -3  12   1        104.33         92.61         3.18 o                         
  -2  12   1         59.88         63.81         3.48 o                         
  -1  12   1        262.33        261.80         6.65 o                         
   0  12   1        196.75        216.15         5.76 o                         
   1  12   1        262.33        270.34         6.93 o                         
   2  12   1         59.88         60.74         5.77 o                         
   3  12   1        104.33        100.66        12.67 o                         
   4  12   1         45.94         45.65         6.01 o                         
   5  12   1         34.04         16.44         7.48 o                         
  -4  13   1          9.62          7.16         6.68 o                         
  -3  13   1         67.36         66.80         6.46 o                         
  -2  13   1          3.99          1.31         1.77 o                         
  -1  13   1         38.94         42.31         2.56 o                         
   0  13   1         13.36          8.23         5.22 o                         
   1  13   1         38.94         49.67         8.33 o                         
   2  13   1          3.99          6.62         2.31 o                         
   3  13   1         67.36         65.62         6.71 o                         
   4  13   1          9.62          0.96         9.04 o                         
  -4  14   1         16.73         15.05        10.95 o                         
  -3  14   1          6.93          3.80         5.38 o                         
  -2  14   1          5.21          3.28         4.12 o                         
  -1  14   1         37.86         33.80         4.76 o                         
   0  14   1        248.95        275.93         7.98 o                         
   1  14   1         37.86         44.48         5.12 o                         
   2  14   1          5.21          4.19         2.17 o                         
   3  14   1          6.93         10.29         6.39 o                         
   4  14   1         16.73         29.07        11.93 o                         
  -3  15   1          0.68          1.20         5.60 o                         
  -2  15   1         67.71         75.93         8.24 o                         
  -1  15   1          3.99          6.11         4.94 o                         
   0  15   1          7.69         10.66         5.25 o                         
   1  15   1          3.99         -4.15         4.21 o                         
   2  15   1         67.71         77.63         8.64 o                         
   3  15   1          0.68          4.82         6.25 o                         
  -2  16   1          4.31          8.24         6.04 o                         
  -1  16   1          1.29         -5.60         5.60 o                         
   0  16   1         18.72          6.68         4.93 o                         
   1  16   1          1.29          6.68         6.50 o                         
   2  16   1          4.31         -1.68        15.00 o                         
   1   0   2        593.03        535.50         7.55 o                         
   2   0   2         21.91         16.80         1.24 o                         
   3   0   2        738.90        744.43        17.16 o                         
   4   0   2          0.58          4.53         1.85 o                         
   5   0   2          6.55          6.06         2.05 o                         
   6   0   2         33.53         33.66         1.74 o                         
   7   0   2         40.11         36.04         5.15 o                         
  -7   1   2          6.81          5.92         7.87 o                         
  -6   1   2        212.97        224.88         5.50 o                         
  -5   1   2        144.86        149.73         7.00 o                         
  -4   1   2        117.43        131.37         3.89 o                         
  -3   1   2         56.91         60.81         2.79 o                         
  -2   1   2       5050.95       5046.76        71.99 o                         
  -1   1   2       1661.73       1537.99        16.72 o                         
   1   1   2       1661.73       1517.67        16.37 o                         
   2   1   2       5050.95       4979.81        63.23 o                         
   3   1   2         56.91         63.14         2.40 o                         
   4   1   2        117.43        126.26         3.93 o                         
   5   1   2        144.86        146.34         5.11 o                         
   6   1   2        212.97        226.50         7.36 o                         
   7   1   2          6.81          3.36         4.44 o                         
  -7   2   2         10.34          5.87         5.04 o                         
  -6   2   2        120.74        124.35         3.95 o                         
  -5   2   2        137.53        141.14         4.58 o                         
  -4   2   2        271.20        272.38         6.40 o                         
  -3   2   2        914.53        960.03        13.50 o                         
  -2   2   2        568.24        576.82         6.96 o                         
  -1   2   2        959.95        895.70         9.91 o                         
   0   2   2       1189.48       1022.15        12.20 o                         
   1   2   2        959.95        894.53         9.40 o                         
   2   2   2        568.24        579.96         7.41 o                         
   3   2   2        914.53        950.28        11.43 o                         
   4   2   2        271.20        282.49         7.40 o                         
   5   2   2        137.53        139.39         6.38 o                         
   6   2   2        120.74        129.61        10.53 o                         
   7   2   2         10.34          3.50         6.49 o                         
  -7   3   2          7.29          6.76         5.11 o                         
  -6   3   2        190.73        201.64         5.37 o                         
  -5   3   2        215.29        214.03         7.24 o                         
  -4   3   2         57.17         55.09         1.78 o                         
  -3   3   2         18.79         18.90         1.29 o                         
  -2   3   2       1121.23       1203.59        12.16 o                         
  -1   3   2        419.14        405.98         6.07 o                         
   0   3   2       3492.33       3283.72        35.91 o                         
   1   3   2        419.14        418.65         5.51 o                         
   2   3   2       1121.23       1204.43        14.51 o                         
   3   3   2         18.79         17.55         1.43 o                         
   4   3   2         57.17         55.40         1.92 o                         
   5   3   2        215.29        216.19         6.24 o                         
   6   3   2        190.73        200.67         9.79 o                         
   7   3   2          7.29         23.46        14.58 o                         
  -7   4   2          8.68          8.43         7.27 o                         
  -6   4   2          4.32          2.51         1.64 o                         
  -5   4   2        566.06        578.45         9.77 o                         
  -4   4   2        221.76        211.44         4.44 o                         
  -3   4   2        207.27        205.52         4.04 o                         
  -2   4   2       1141.29       1122.40        12.11 o                         
  -1   4   2        826.39        822.19         8.62 o                         
   0   4   2         18.85         21.10         1.05 o                         
   1   4   2        826.39        817.71        10.53 o                         
   2   4   2       1141.29       1124.52        15.95 o                         
   3   4   2        207.27        215.06         4.25 o                         
   4   4   2        221.76        217.28         4.29 o                         
   5   4   2        566.06        577.56         9.31 o                         
   6   4   2          4.32          4.12         3.02 o                         
   7   4   2          8.68          3.80         9.51 o                         
  -7   5   2        131.70        121.35        12.15 o                         
  -6   5   2         20.12         18.02         2.75 o                         
  -5   5   2         81.29         87.44         3.92 o                         
  -4   5   2         30.33         30.17         2.85 o                         
  -3   5   2        196.87        203.12         3.70 o                         
  -2   5   2        727.91        728.06         8.45 o                         
  -1   5   2        171.45        149.51         2.66 o                         
   0   5   2        463.39        443.69         6.06 o                         
   1   5   2        171.45        152.08         2.90 o                         
   2   5   2        727.90        753.48        12.72 o                         
   3   5   2        196.87        210.51         5.04 o                         
   4   5   2         30.33         29.74         2.20 o                         
   5   5   2         81.29         90.85         2.51 o                         
   6   5   2         20.12         21.31         3.26 o                         
   7   5   2        131.70        124.90        21.56 o                         
  -7   6   2         42.39         53.77        13.00 o                         
  -6   6   2         51.49         57.09         4.46 o                         
  -5   6   2        101.31         95.25         3.40 o                         
  -4   6   2         26.64         27.83         2.16 o                         
  -3   6   2        371.31        360.65         7.41 o                         
  -2   6   2        428.42        439.75         6.95 o                         
  -1   6   2       1722.87       1828.29        20.17 o                         
   0   6   2         88.55         82.22         2.44 o                         
   1   6   2       1722.87       1804.21        21.18 o                         
   2   6   2        428.42        437.94         6.85 o                         
   3   6   2        371.31        369.54         8.60 o                         
   4   6   2         26.64         29.63         2.61 o                         
   5   6   2        101.31        104.20         3.13 o                         
   6   6   2         51.49         58.98         4.06 o                         
   7   6   2         42.39          1.90        17.12 o                         
  -6   7   2         14.56         13.48         5.49 o                         
  -5   7   2          8.77          8.34         1.88 o                         
  -4   7   2         23.28         16.20         2.21 o                         
  -3   7   2        157.41        163.11         3.80 o                         
  -2   7   2         22.79         34.18         1.70 o                         
  -1   7   2        119.02        114.67         2.72 o                         
   0   7   2         77.72         75.68         2.26 o                         
   1   7   2        119.02        120.51         2.92 o                         
   2   7   2         22.79         32.82         1.98 o                         
   3   7   2        157.41        166.32         4.77 o                         
   4   7   2         23.28         23.02         4.30 o                         
   5   7   2          8.78          6.49         2.38 o                         
   6   7   2         14.56         20.13         5.39 o                         
  -6   8   2         71.86         83.14         9.09 o                         
  -5   8   2        111.07         97.39         3.99 o                         
  -4   8   2         64.95         67.78         3.46 o                         
  -3   8   2         71.11         69.40         2.75 o                         
  -2   8   2        169.36        170.29         5.49 o                         
  -1   8   2        171.53        171.19         3.60 o                         
   0   8   2          2.34          1.35         1.04 o                         
   1   8   2        171.53        167.08         3.83 o                         
   2   8   2        169.36        170.44         4.10 o                         
   3   8   2         71.11         74.11         6.41 o                         
   4   8   2         64.95         64.07         3.75 o                         
   5   8   2        111.07         98.48         4.66 o                         
   6   8   2         71.86         78.49        13.95 o                         
  -6   9   2         18.31         13.30         7.03 o                         
  -5   9   2        162.25        171.69         7.41 o                         
  -4   9   2        239.76        237.30         9.28 o                         
  -3   9   2         49.88         43.52         1.84 o                         
  -2   9   2        160.67        161.87         3.34 o                         
  -1   9   2         65.08         60.99         2.23 o                         
   0   9   2          2.30          1.49         1.27 o                         
   1   9   2         65.08         63.68         2.66 o                         
   2   9   2        160.67        153.95         4.15 o                         
   3   9   2         49.88         51.08         4.11 o                         
   4   9   2        239.76        237.52         8.42 o                         
   5   9   2        162.25        167.35         6.20 o                         
   6   9   2         18.31         37.41        13.45 o                         
  -6  10   2         11.80         10.14         6.97 o                         
  -5  10   2        109.71        115.68         6.36 o                         
  -4  10   2        121.12        113.74         5.14 o                         
  -3  10   2        217.03        212.35         4.50 o                         
  -2  10   2         51.33         48.98         3.71 o                         
  -1  10   2        351.78        369.14         7.87 o                         
   0  10   2        257.14        230.48         5.20 o                         
   1  10   2        351.78        363.57         7.40 o                         
   2  10   2         51.33         44.74         2.55 o                         
   3  10   2        217.03        219.42        12.90 o                         
   4  10   2        121.12        114.10         8.42 o                         
   5  10   2        109.71        100.15         5.62 o                         
   6  10   2         11.80          8.24        12.05 o                         
  -5  11   2          7.99          9.99         5.09 o                         
  -4  11   2         77.30         64.30         4.66 o                         
  -3  11   2         28.75         25.47         2.47 o                         
  -2  11   2        104.66         92.14         3.17 o                         
  -1  11   2        646.80        651.96         9.72 o                         
   0  11   2         44.96         42.89         4.24 o                         
   1  11   2        646.80        651.97        11.74 o                         
   2  11   2        104.66        102.06         4.48 o                         
   3  11   2         28.75         30.94         3.97 o                         
   4  11   2         77.30         77.57         6.95 o                         
   5  11   2          7.99          6.73         4.40 o                         
  -5  12   2        108.51         98.91        12.26 o                         
  -4  12   2          4.29          2.32         6.03 o                         
  -3  12   2         11.27          7.33         2.28 o                         
  -2  12   2        168.12        162.28         4.58 o                         
  -1  12   2         28.25         28.82         3.10 o                         
   0  12   2        926.19        950.37        15.54 o                         
   1  12   2         28.25         32.44         2.62 o                         
   2  12   2        168.12        165.11         8.78 o                         
   3  12   2         11.27          9.37         3.70 o                         
   4  12   2          4.29         -3.08         4.61 o                         
   5  12   2        108.51        110.84        15.85 o                         
  -4  13   2         27.79         22.39         6.17 o                         
  -3  13   2         38.81         35.37         5.49 o                         
  -2  13   2         12.46         13.19         5.49 o                         
  -1  13   2        364.91        380.96        10.89 o                         
   0  13   2        222.92        231.30         6.93 o                         
   1  13   2        364.91        384.45         9.92 o                         
   2  13   2         12.46          6.80         2.77 o                         
   3  13   2         38.81         38.19         5.43 o                         
   4  13   2         27.79         19.40         9.50 o                         
  -4  14   2         21.19         30.69         7.98 o                         
  -3  14   2         21.49         14.20         9.88 o                         
  -2  14   2          9.72          5.46         3.44 o                         
  -1  14   2         20.07         12.16         6.77 o                         
   0  14   2        243.91        243.86        10.43 o                         
   1  14   2         20.07         17.25         3.29 o                         
   2  14   2          9.72          8.47         2.81 o                         
   3  14   2         21.49         19.76         6.45 o                         
   4  14   2         21.19         28.43        13.17 o                         
  -3  15   2          5.89          1.05         5.88 o                         
  -2  15   2         72.10         75.80         6.65 o                         
  -1  15   2         34.15         27.77         3.59 o                         
   0  15   2          4.79          5.83         3.30 o                         
   1  15   2         34.15         33.21         6.50 o                         
   2  15   2         72.10         84.91         9.99 o                         
   3  15   2          5.88         13.48         6.83 o                         
  -2  16   2         42.80         38.38         7.51 o                         
  -1  16   2         35.31         43.35         6.81 o                         
   0  16   2          6.53          5.01         3.41 o                         
   1  16   2         35.31         42.48         6.08 o                         
   2  16   2         42.80         44.82         8.47 o                         
   1   0   3         90.40        106.70         1.97 o                         
   2   0   3        335.25        311.59         4.68 o                         
   3   0   3       1784.72       1960.88        29.60 o                         
   4   0   3        148.81        145.37         4.89 o                         
   5   0   3          1.75          0.28         2.05 o                         
   6   0   3        162.93        157.53         9.64 o                         
   7   0   3        124.71        111.15         8.17 o                         
  -7   1   3         27.46         36.63         6.97 o                         
  -6   1   3         59.44         66.24         3.39 o                         
  -5   1   3        245.13        242.30         8.55 o                         
  -4   1   3          5.40          9.10         1.81 o                         
  -3   1   3        222.40        247.93         6.71 o                         
  -2   1   3       2317.00       2296.15        26.36 o                         
  -1   1   3       5201.07       4798.86        48.83 o                         
   0   1   3        658.85        612.57         7.79 o                         
   1   1   3       5201.06       4792.49        53.66 o                         
   2   1   3       2317.00       2311.46        24.92 o                         
   3   1   3        222.40        245.82         5.97 o                         
   4   1   3          5.40          4.00         2.59 o                         
   5   1   3        245.13        259.70         9.17 o                         
   6   1   3         59.44         66.61         4.14 o                         
   7   1   3         27.46         31.98         6.43 o                         
  -7   2   3          7.98          8.34         5.72 o                         
  -6   2   3         43.46         41.15         2.70 o                         
  -5   2   3        151.41        148.83         4.15 o                         
  -4   2   3         75.40         75.18         3.62 o                         
  -3   2   3         85.05         98.51         3.01 o                         
  -2   2   3        140.91        136.11         2.38 o                         
  -1   2   3       5439.60       5174.93        52.28 o                         
   0   2   3       7792.62       7115.60        78.86 o                         
   1   2   3       5439.60       5123.98        54.45 o                         
   2   2   3        140.91        132.75         2.47 o                         
   3   2   3         85.05         98.93         2.94 o                         
   4   2   3         75.40         75.77         4.48 o                         
   5   2   3        151.41        161.35         5.33 o                         
   6   2   3         43.46         35.88         3.25 o                         
   7   2   3          7.98         25.99         9.51 o                         
  -7   3   3        108.52         88.78        13.00 o                         
  -6   3   3         89.11         89.30         3.42 o                         
  -5   3   3         90.64         86.84         3.28 o                         
  -4   3   3        140.41        125.41         3.44 o                         
  -3   3   3         39.25         65.97         5.03 o                         
  -2   3   3        274.29        264.89         3.56 o                         
  -1   3   3       1254.25       1216.19        13.88 o                         
   0   3   3        678.45        661.66         8.07 o                         
   1   3   3       1254.25       1240.52        14.35 o                         
   2   3   3        274.29        261.80         6.31 o                         
   4   3   3        140.41        132.12         2.66 o                         
   5   3   3         90.64         87.06         5.58 o                         
   6   3   3         89.11         84.68         4.82 o                         
   7   3   3        108.52         95.10        15.85 o                         
  -7   4   3          6.32          4.44         9.51 o                         
  -6   4   3         43.29         39.81         3.26 o                         
  -5   4   3        111.78        111.92         8.45 o                         
  -4   4   3         88.51         92.76         3.09 o                         
  -3   4   3        162.09        148.39         2.85 o                         
  -2   4   3        480.93        490.68         7.87 o                         
  -1   4   3        151.75        135.73         2.59 o                         
   0   4   3        521.90        541.26         8.05 o                         
   1   4   3        151.75        132.83         3.06 o                         
   2   4   3        480.93        487.42         7.00 o                         
   3   4   3        162.09        154.14         3.11 o                         
   4   4   3         88.51         93.97         3.02 o                         
   5   4   3        111.78        119.21         2.90 o                         
   6   4   3         43.29         42.93         3.41 o                         
   7   4   3          6.32         -2.54        10.78 o                         
  -7   5   3        147.41        118.42        20.29 o                         
  -6   5   3         26.94         21.18         3.15 o                         
  -5   5   3        152.04        158.16         4.75 o                         
  -4   5   3        391.10        380.97         6.62 o                         
  -3   5   3         49.78         47.11         3.90 o                         
  -2   5   3        569.29        545.30         7.17 o                         
  -1   5   3       1850.25       1908.10        19.70 o                         
   0   5   3         42.89         49.80         1.86 o                         
   1   5   3       1850.24       1911.94        22.55 o                         
   2   5   3        569.29        548.25        10.52 o                         
   3   5   3         49.78         45.12         2.38 o                         
   4   5   3        391.11        399.67         6.84 o                         
   5   5   3        152.04        159.42         4.39 o                         
   6   5   3         26.94         25.16         3.22 o                         
   7   5   3        147.41        158.50        24.73 o                         
  -7   6   3         17.38         26.90        10.05 o                         
  -6   6   3         68.59         68.84         8.31 o                         
  -5   6   3         33.89         33.29         4.56 o                         
  -4   6   3         30.38         23.74         2.75 o                         
  -3   6   3         77.31         88.20         3.09 o                         
  -2   6   3        870.39        897.77        10.99 o                         
  -1   6   3        745.48        811.20        10.06 o                         
   0   6   3         45.93         56.90         2.30 o                         
   1   6   3        745.48        815.78        12.22 o                         
   2   6   3        870.39        893.81        12.88 o                         
   3   6   3         77.31         81.75         3.57 o                         
   4   6   3         30.38         25.08         2.35 o                         
   5   6   3         33.89         35.66         3.80 o                         
   6   6   3         68.59         62.76         6.55 o                         
  -6   7   3        262.62        291.02        21.67 o                         
  -5   7   3        178.84        191.33         7.50 o                         
  -4   7   3        104.80        122.75         6.50 o                         
  -3   7   3          0.86          0.85         1.19 o                         
  -2   7   3        314.93        328.99         6.59 o                         
  -1   7   3        558.54        576.45         8.33 o                         
   0   7   3        196.79        214.75         4.85 o                         
   1   7   3        558.54        579.27         8.40 o                         
   2   7   3        314.93        318.55         5.87 o                         
   3   7   3          0.86          0.07         3.11 o                         
   4   7   3        104.80        113.12         4.31 o                         
   5   7   3        178.84        191.69         6.04 o                         
   6   7   3        262.62        280.23        20.29 o                         
  -6   8   3         21.67         21.44         6.10 o                         
  -5   8   3         14.64         14.27         3.06 o                         
  -4   8   3         90.15        101.91         3.86 o                         
  -3   8   3        118.86        110.84         4.48 o                         
  -2   8   3         47.75         41.60         1.84 o                         
  -1   8   3         99.27        102.91         2.81 o                         
   0   8   3        169.53        168.12         3.54 o                         
   1   8   3         99.27        102.60         3.66 o                         
   2   8   3         47.75         44.97         2.65 o                         
   3   8   3        118.86        102.08         4.27 o                         
   4   8   3         90.15         99.87         4.48 o                         
   5   8   3         14.64         15.03         2.94 o                         
   6   8   3         21.67         13.31         6.52 o                         
  -6   9   3         57.84         49.59         7.44 o                         
  -5   9   3        155.21        152.22         7.15 o                         
  -4   9   3          2.50          9.26         2.46 o                         
  -3   9   3        193.29        201.20         4.50 o                         
  -2   9   3        229.90        241.22         4.78 o                         
  -1   9   3         82.91         78.08         2.99 o                         
   0   9   3        117.39        119.83         3.57 o                         
   1   9   3         82.91         83.57         3.66 o                         
   2   9   3        229.90        242.29         5.49 o                         
   3   9   3        193.29        198.52         5.89 o                         
   4   9   3          2.50          4.81         3.39 o                         
   5   9   3        155.21        164.61         9.63 o                         
   6   9   3         57.84         47.53        10.46 o                         
  -6  10   3         18.82         10.71         7.58 o                         
  -5  10   3         60.52         62.60         8.18 o                         
  -4  10   3         22.47         11.88         2.24 o                         
  -3  10   3          6.67          4.22         1.38 o                         
  -2  10   3        289.80        296.99         5.67 o                         
  -1  10   3        102.16         96.44         3.47 o                         
   0  10   3         93.24         93.49         2.99 o                         
   1  10   3        102.16         94.02         3.50 o                         
   2  10   3        289.80        302.11         6.67 o                         
   3  10   3          6.67         -2.51         2.70 o                         
   4  10   3         22.47         18.01         3.48 o                         
   5  10   3         60.52         51.33         5.22 o                         
  -5  11   3          0.17          1.88         5.07 o                         
  -4  11   3        139.12        149.38         7.95 o                         
  -3  11   3         52.97         50.71         2.52 o                         
  -2  11   3        109.43         97.60         3.11 o                         
  -1  11   3         42.45         42.36         5.12 o                         
   0  11   3         17.37         19.54         5.46 o                         
   1  11   3         42.45         42.73         2.80 o                         
   2  11   3        109.43         97.46         3.77 o                         
   3  11   3         52.97         46.71         5.89 o                         
   4  11   3        139.12        128.48         6.33 o                         
   5  11   3          0.17          1.51         7.26 o                         
  -5  12   3         10.67          4.44         7.35 o                         
  -4  12   3         11.64          3.87         4.64 o                         
  -3  12   3         22.45         14.44         4.00 o                         
  -2  12   3        126.17        130.22         4.76 o                         
  -1  12   3        320.22        332.63         8.31 o                         
   0  12   3        175.48        174.89         5.71 o                         
   1  12   3        320.22        339.70         8.35 o                         
   2  12   3        126.17        131.20         5.25 o                         
   3  12   3         22.45         27.01         4.72 o                         
   4  12   3         11.64          0.73         5.10 o                         
   5  12   3         10.67         11.06         7.84 o                         
  -4  13   3         18.86         22.53         6.00 o                         
  -3  13   3         10.12         13.05         4.29 o                         
  -2  13   3         68.98         65.48         3.55 o                         
  -1  13   3         56.94         48.96         3.88 o                         
   0  13   3          1.29          2.60         3.48 o                         
   1  13   3         56.94         54.45         5.65 o                         
   2  13   3         68.98         65.07         4.33 o                         
   3  13   3         10.12         10.16         8.97 o                         
   4  13   3         18.86         20.92         5.64 o                         
  -4  14   3         14.51          5.57         6.79 o                         
  -3  14   3         68.97         71.45         6.76 o                         
  -2  14   3         24.80         26.71         4.42 o                         
  -1  14   3         31.29         41.85        10.07 o                         
   0  14   3        333.22        364.89        11.21 o                         
   1  14   3         31.29         30.88         8.51 o                         
   2  14   3         24.80         27.80         4.36 o                         
   3  14   3         68.97         79.76         7.22 o                         
   4  14   3         14.51         12.86        10.50 o                         
  -3  15   3         61.23         59.56         7.06 o                         
  -2  15   3         10.91          9.17         5.00 o                         
  -1  15   3         11.34         10.21         3.06 o                         
   0  15   3          0.41         -1.82         4.83 o                         
   1  15   3         11.34         10.52         3.62 o                         
   2  15   3         10.91          4.08        15.48 o                         
   3  15   3         61.23         63.27         9.02 o                         
  -2  16   3         38.81         41.84         7.12 o                         
  -1  16   3         13.86         12.33         6.38 o                         
   0  16   3          4.73         13.95         8.14 o                         
   1  16   3         13.86         14.23         4.91 o                         
   2  16   3         38.81         40.13         8.02 o                         
   0   0   4       1304.90       1159.16        17.70 o                         
   1   0   4          5.57         10.15         1.01 o                         
   2   0   4        283.96        319.16         4.56 o                         
   3   0   4        313.48        324.71         6.68 o                         
   4   0   4        136.49        132.54         4.82 o                         
   5   0   4        232.80        220.15         6.91 o                         
   6   0   4        483.54        523.34        20.25 o                         
   7   0   4         18.55         15.03         6.04 o                         
  -7   1   4         44.32         46.37         7.82 o                         
  -6   1   4        166.89        164.32         5.68 o                         
  -5   1   4         18.71         21.32         2.90 o                         
  -4   1   4         43.06         29.96         2.54 o                         
  -3   1   4        328.62        339.00         9.37 o                         
  -2   1   4        475.82        496.00         6.73 o                         
  -1   1   4      10528.43      10013.28        98.14 o                         
   0   1   4       1005.49        920.46        10.37 o                         
   1   1   4      10528.42       9972.54        93.71 o                         
   2   1   4        475.82        498.48         6.86 o                         
   3   1   4        328.62        354.95        10.03 o                         
   4   1   4         43.06         39.07         4.28 o                         
   5   1   4         18.71         17.02         2.61 o                         
   6   1   4        166.89        168.25         6.97 o                         
   7   1   4         44.32         42.04        12.05 o                         
  -7   2   4          6.21         10.51         7.92 o                         
  -6   2   4        248.29        249.67        11.09 o                         
  -5   2   4         21.04         17.28         2.43 o                         
  -4   2   4        223.08        215.40         5.93 o                         
  -3   2   4         70.34         73.78         2.13 o                         
  -2   2   4         42.09         40.36         1.68 o                         
  -1   2   4        180.25        170.18         2.92 o                         
   0   2   4        109.20        104.92         3.11 o                         
   1   2   4        180.25        170.39         3.84 o                         
   2   2   4         42.09         40.67         2.01 o                         
   3   2   4         70.34         74.25         2.03 o                         
   4   2   4        223.08        225.19         6.36 o                         
   5   2   4         21.04         17.37         4.99 o                         
   6   2   4        248.29        240.52         8.36 o                         
  -7   3   4         25.15         19.13         7.49 o                         
  -6   3   4          7.96          8.65         2.00 o                         
  -5   3   4        127.55        126.22         4.80 o                         
  -4   3   4         12.64         11.68         2.09 o                         
  -3   3   4        330.30        368.11         5.47 o                         
  -2   3   4       1092.62       1156.96        14.46 o                         
  -1   3   4       1711.29       1718.04        18.95 o                         
   0   3   4       4217.66       3994.28        47.32 o                         
   1   3   4       1711.30       1710.07        19.34 o                         
   2   3   4       1092.62       1149.20        14.14 o                         
   3   3   4        330.30        362.75         5.53 o                         
   4   3   4         12.64         12.60         1.37 o                         
   5   3   4        127.55        128.18         4.99 o                         
   6   3   4          7.96         11.59         2.58 o                         
  -7   4   4         72.83         78.59        11.09 o                         
  -6   4   4        198.08        196.25         5.88 o                         
  -5   4   4         70.45         66.02         2.58 o                         
  -4   4   4         21.54         29.29         2.27 o                         
  -3   4   4        297.56        304.05         4.77 o                         
  -2   4   4        137.49        138.30         3.45 o                         
  -1   4   4        172.74        182.54         3.08 o                         
   0   4   4        244.34        215.58         3.58 o                         
   1   4   4        172.74        182.26         3.18 o                         
   2   4   4        137.49        133.80         2.70 o                         
   3   4   4        297.56        315.25         7.00 o                         
   4   4   4         21.54         29.61         3.62 o                         
   5   4   4         70.45         68.50         5.52 o                         
   6   4   4        198.08        201.49         7.80 o                         
  -7   5   4          0.34         -5.93        10.78 o                         
  -6   5   4         23.99         18.76         3.97 o                         
  -5   5   4        288.53        308.93         8.18 o                         
  -4   5   4        674.94        682.59        14.25 o                         
  -3   5   4        439.04        438.47         6.64 o                         
  -2   5   4        584.81        646.33        10.62 o                         
  -1   5   4       1115.60       1102.32        13.31 o                         
   0   5   4         50.00         47.78         2.13 o                         
   1   5   4       1115.60       1115.62        16.02 o                         
   2   5   4        584.81        639.14         9.30 o                         
   3   5   4        439.04        437.27         8.18 o                         
   4   5   4        674.94        703.62        10.06 o                         
   5   5   4        288.53        316.30         8.51 o                         
   6   5   4         23.99         23.35         8.56 o                         
   7   5   4          0.34         25.99        13.95 o                         
  -7   6   4         70.90         86.05        14.90 o                         
  -6   6   4         48.33         48.73         4.91 o                         
  -5   6   4        216.22        230.18         7.03 o                         
  -4   6   4         69.11         72.26         3.43 o                         
  -3   6   4         94.41         87.90         2.46 o                         
  -2   6   4         28.54         25.75         1.62 o                         
  -1   6   4        397.92        415.00         6.13 o                         
   0   6   4          3.76          3.65         1.97 o                         
   1   6   4        397.91        413.78         6.94 o                         
   2   6   4         28.54         29.11         3.28 o                         
   3   6   4         94.41         89.07         4.39 o                         
   4   6   4         69.11         85.81         5.83 o                         
   5   6   4        216.22        227.26         7.22 o                         
   6   6   4         48.33         44.77         9.19 o                         
  -6   7   4         22.62         25.70         5.00 o                         
  -5   7   4        158.22        151.05         5.54 o                         
  -4   7   4        179.66        197.75         5.37 o                         
  -3   7   4         13.18         11.04         1.47 o                         
  -2   7   4        112.79        122.15         3.50 o                         
  -1   7   4        352.35        348.56         5.51 o                         
   0   7   4        251.85        259.43         5.63 o                         
   1   7   4        352.35        351.54         6.48 o                         
   2   7   4        112.79        124.30         3.50 o                         
   3   7   4         13.18         12.18         2.36 o                         
   4   7   4        179.66        187.50         5.72 o                         
   5   7   4        158.22        155.14         8.78 o                         
   6   7   4         22.62         14.69        11.09 o                         
  -6   8   4         54.17         59.19         6.07 o                         
  -5   8   4         95.07         96.33         4.79 o                         
  -4   8   4        267.43        268.49         6.82 o                         
  -3   8   4         32.67         30.18         2.00 o                         
  -2   8   4         13.66         10.50         1.69 o                         
  -1   8   4        117.62        124.85         5.31 o                         
   0   8   4        188.94        178.24         4.70 o                         
   1   8   4        117.62        127.00         3.47 o                         
   2   8   4         13.66         10.70         1.63 o                         
   3   8   4         32.67         30.39         6.68 o                         
   4   8   4        267.43        273.18        12.35 o                         
   5   8   4         95.07         87.07         4.49 o                         
   6   8   4         54.17         46.92         8.24 o                         
  -6   9   4         74.57         79.65         9.36 o                         
  -5   9   4         12.03         13.89         3.89 o                         
  -4   9   4         87.19         74.26         3.77 o                         
  -3   9   4         96.65         94.11         3.14 o                         
  -2   9   4         96.16         93.97         3.84 o                         
  -1   9   4        149.12        149.06         3.75 o                         
   0   9   4          1.20          2.66         1.76 o                         
   1   9   4        149.12        150.23         4.58 o                         
   2   9   4         96.16         99.08         4.08 o                         
   3   9   4         96.65         90.64         4.56 o                         
   4   9   4         87.19         79.00         6.13 o                         
   5   9   4         12.03         10.84         3.27 o                         
   6   9   4         74.57         84.96        15.85 o                         
  -6  10   4         33.10         43.05        10.05 o                         
  -5  10   4         57.40         69.27         8.86 o                         
  -4  10   4        139.25        139.51         5.86 o                         
  -3  10   4        117.53        120.54         6.59 o                         
  -2  10   4          7.99          7.54         2.08 o                         
  -1  10   4        969.24        964.40        14.43 o                         
   0  10   4          0.96         -1.27         2.20 o                         
   1  10   4        969.24        984.18        15.99 o                         
   2  10   4          7.99          9.17         1.93 o                         
   3  10   4        117.53        142.82         5.87 o                         
   4  10   4        139.25        143.91         5.95 o                         
   5  10   4         57.40         42.59         5.19 o                         
  -5  11   4         24.46         18.88         6.39 o                         
  -4  11   4         62.37         62.81         8.69 o                         
  -3  11   4        221.82        211.47         5.86 o                         
  -2  11   4        230.72        213.71         6.68 o                         
  -1  11   4         38.98         42.22         2.68 o                         
   0  11   4        566.89        582.31        12.45 o                         
   1  11   4         38.98         37.29         2.78 o                         
   2  11   4        230.71        222.25         7.22 o                         
   3  11   4        221.82        232.83         8.37 o                         
   4  11   4         62.37         61.97         4.99 o                         
   5  11   4         24.46         23.08         5.97 o                         
  -5  12   4         58.46         59.07         9.59 o                         
  -4  12   4         53.08         55.57         5.97 o                         
  -3  12   4         47.61         53.42         3.68 o                         
  -2  12   4         72.50         72.54         2.58 o                         
  -1  12   4        116.49        114.82         4.93 o                         
   0  12   4         16.17         24.35         5.40 o                         
   1  12   4        116.49        116.27         5.77 o                         
   2  12   4         72.50         71.87         4.04 o                         
   3  12   4         47.61         47.60         5.45 o                         
   4  12   4         53.08         59.92         5.97 o                         
   5  12   4         58.46         51.32         9.42 o                         
  -4  13   4         12.39          2.35         5.93 o                         
  -3  13   4         31.33         33.09         4.72 o                         
  -2  13   4        128.14        123.81         4.49 o                         
  -1  13   4          5.07          3.66         2.43 o                         
   0  13   4        408.14        424.38        15.28 o                         
   1  13   4          5.07          7.62         3.08 o                         
   2  13   4        128.14        122.28         7.50 o                         
   3  13   4         31.33         34.70         6.90 o                         
   4  13   4         12.39         23.26         8.16 o                         
  -4  14   4         12.39          7.71         8.06 o                         
  -3  14   4          8.83         12.63         7.69 o                         
  -2  14   4         18.21         21.59         4.37 o                         
  -1  14   4         18.27         17.82         4.50 o                         
   0  14   4         71.78         77.24         6.80 o                         
   1  14   4         18.27         22.95         3.87 o                         
   2  14   4         18.21         15.85         6.41 o                         
   3  14   4          8.84         11.17         6.53 o                         
   4  14   4         12.39         13.02        10.68 o                         
  -3  15   4         18.67         10.71         5.87 o                         
  -2  15   4        116.33        122.16         8.65 o                         
  -1  15   4        113.38        119.43         7.47 o                         
   0  15   4         17.45          6.72         4.47 o                         
   1  15   4        113.38        129.34        10.71 o                         
   2  15   4        116.33        144.66        11.35 o                         
   3  15   4         18.67         10.62         7.06 o                         
  -1  16   4         13.86         11.45         8.33 o                         
   0  16   4         11.35          4.18         5.29 o                         
   1  16   4         13.86         18.37         7.31 o                         
   1   0   5         49.48         50.94         2.01 o                         
   2   0   5       1703.85       1714.38        20.62 o                         
   3   0   5        945.43       1079.92        16.47 o                         
   4   0   5        425.56        426.99        10.31 o                         
   5   0   5          8.78         10.51         2.67 o                         
   6   0   5        335.73        335.52        10.10 o                         
   7   0   5         95.05         87.29         8.74 o                         
  -7   1   5          9.40         24.35         7.52 o                         
  -6   1   5        146.14        155.01         6.32 o                         
  -5   1   5          9.59          5.28         2.29 o                         
  -4   1   5          9.76         10.37         3.83 o                         
  -3   1   5        265.73        277.29         4.63 o                         
  -2   1   5        360.29        364.03         5.54 o                         
  -1   1   5       4042.86       3850.16        41.90 o                         
   0   1   5       1580.94       1488.05        16.28 o                         
   1   1   5       4042.86       3876.13        40.28 o                         
   2   1   5        360.29        357.92         5.34 o                         
   3   1   5        265.73        277.61         6.22 o                         
   4   1   5          9.76          9.48         1.98 o                         
   5   1   5          9.59          8.03         4.58 o                         
   6   1   5        146.14        154.92         9.62 o                         
   7   1   5          9.40         11.20         9.19 o                         
  -7   2   5         66.92         58.47        15.85 o                         
  -6   2   5        104.10        115.24         7.80 o                         
  -5   2   5         44.21         40.86         3.16 o                         
  -4   2   5        229.92        229.55         6.16 o                         
  -3   2   5        540.63        540.68         8.73 o                         
  -2   2   5        665.40        659.44         8.27 o                         
  -1   2   5       4257.37       4149.90        43.27 o                         
   0   2   5        577.27        560.55         9.61 o                         
   1   2   5       4257.37       4064.85        42.62 o                         
   2   2   5        665.40        663.32         8.88 o                         
   3   2   5        540.63        539.71         8.69 o                         
   4   2   5        229.92        241.52         6.75 o                         
   5   2   5         44.21         37.57         3.06 o                         
   6   2   5        104.10        123.41        11.75 o                         
   7   2   5         66.92         53.26        17.12 o                         
  -7   3   5         25.72         22.02         8.99 o                         
  -6   3   5         86.60         92.07         5.41 o                         
  -5   3   5         64.07         59.80         8.12 o                         
  -4   3   5        513.30        518.47        11.14 o                         
  -3   3   5        763.77        783.47        10.18 o                         
  -2   3   5        221.97        229.14         3.56 o                         
  -1   3   5        988.30        968.19        13.27 o                         
   0   3   5        461.33        497.02        11.16 o                         
   1   3   5        988.30        957.44        12.32 o                         
   2   3   5        221.97        235.75         4.79 o                         
   3   3   5        763.77        796.13        11.57 o                         
   4   3   5        513.30        531.21         7.96 o                         
   5   3   5         64.07         59.11         3.80 o                         
   6   3   5         86.60         84.82         7.95 o                         
  -7   4   5          2.57          3.89         8.07 o                         
  -6   4   5         58.70         59.41         3.83 o                         
  -5   4   5         60.79         57.20         2.88 o                         
  -4   4   5        457.70        446.59         9.18 o                         
  -3   4   5         32.78         44.86         1.85 o                         
  -2   4   5        563.89        563.95         7.64 o                         
  -1   4   5       3500.51       3526.76        37.91 o                         
   0   4   5        135.60        107.27         8.51 o                         
   1   4   5       3500.51       3495.10        37.88 o                         
   2   4   5        563.89        564.90         8.14 o                         
   3   4   5         32.78         40.20         1.63 o                         
   4   4   5        457.70        449.42         7.46 o                         
   5   4   5         60.79         61.36         3.63 o                         
   6   4   5         58.70         62.74         4.06 o                         
  -7   5   5          7.55         -4.16         7.92 o                         
  -6   5   5        101.79        103.03         5.56 o                         
  -5   5   5          7.29         10.56         2.88 o                         
  -4   5   5         48.79         43.14         2.39 o                         
  -3   5   5        782.02        767.72        10.08 o                         
  -2   5   5        299.85        319.48         5.15 o                         
  -1   5   5        380.33        379.87         5.25 o                         
   0   5   5        494.18        543.11         7.26 o                         
   1   5   5        380.34        389.92         6.12 o                         
   2   5   5        299.85        315.00         7.26 o                         
   3   5   5        782.02        768.53        12.26 o                         
   4   5   5         48.79         46.10         1.66 o                         
   5   5   5          7.29          8.17         1.44 o                         
   6   5   5        101.79        111.03         9.41 o                         
  -6   6   5         14.84         12.79         3.83 o                         
  -5   6   5         56.20         58.01         4.11 o                         
  -4   6   5        349.60        347.15         6.77 o                         
  -3   6   5        385.12        380.86         6.69 o                         
  -2   6   5        161.27        156.87         3.57 o                         
  -1   6   5          2.20          1.33         1.36 o                         
   0   6   5         28.45         29.57         2.15 o                         
   1   6   5          2.20          0.53         1.46 o                         
   2   6   5        161.27        153.54         4.94 o                         
   3   6   5        385.12        379.69        10.07 o                         
   4   6   5        349.60        350.50         7.86 o                         
   5   6   5         56.20         62.84         6.20 o                         
   6   6   5         14.84         15.56        10.14 o                         
  -6   7   5          5.31         -4.08         4.08 o                         
  -5   7   5         27.39         19.89         4.69 o                         
  -4   7   5        308.38        286.19         7.03 o                         
  -3   7   5         78.54         81.99         2.92 o                         
  -2   7   5         68.66         58.38         2.38 o                         
  -1   7   5         60.67         76.31         3.91 o                         
   0   7   5       1206.90       1214.29        18.52 o                         
   1   7   5         60.67         68.94         5.49 o                         
   2   7   5         68.66         58.86         5.77 o                         
   3   7   5         78.54         89.81         4.55 o                         
   4   7   5        308.38        291.14         8.07 o                         
   5   7   5         27.39         23.57         2.98 o                         
   6   7   5          5.31          2.79         5.48 o                         
  -6   8   5         44.70         50.09        11.36 o                         
  -5   8   5         58.23         47.41         3.90 o                         
  -4   8   5         96.77         86.00         3.78 o                         
  -3   8   5         24.21         30.27         3.98 o                         
  -2   8   5        146.11        136.63         4.30 o                         
  -1   8   5        268.45        233.84         4.75 o                         
   0   8   5        243.09        267.85         6.10 o                         
   1   8   5        268.45        240.52         5.46 o                         
   2   8   5        146.11        143.05         8.51 o                         
   3   8   5         24.21         25.32         6.76 o                         
   4   8   5         96.77         78.26         4.37 o                         
   5   8   5         58.23         49.38         3.99 o                         
   6   8   5         44.70         51.99        13.95 o                         
  -6   9   5         13.92         11.91         5.65 o                         
  -5   9   5         44.03         30.32         5.20 o                         
  -4   9   5        113.96        106.77         4.60 o                         
  -3   9   5         14.45         17.48         2.07 o                         
  -2   9   5        183.29        176.06         6.31 o                         
  -1   9   5         16.22         15.15         1.71 o                         
   0   9   5        296.82        273.94         6.43 o                         
   1   9   5         16.22         18.95         2.33 o                         
   2   9   5        183.29        186.18         5.46 o                         
   3   9   5         14.45         10.80         3.36 o                         
   4   9   5        113.96        124.32         5.66 o                         
   5   9   5         44.03         42.95         5.67 o                         
   6   9   5         13.92         22.82        12.68 o                         
  -5  10   5         49.91         47.06         6.70 o                         
  -4  10   5         75.21         69.86         4.12 o                         
  -3  10   5         19.38         18.74         2.42 o                         
  -2  10   5        123.51        123.25         4.48 o                         
  -1  10   5       1056.30       1085.82        16.83 o                         
   0  10   5       1143.96       1188.65        22.24 o                         
   1  10   5       1056.30       1068.11        18.38 o                         
   2  10   5        123.51        121.17         7.14 o                         
   3  10   5         19.38         19.55         4.19 o                         
   4  10   5         75.21         71.58         5.00 o                         
   5  10   5         49.91         52.88         6.20 o                         
  -5  11   5        139.99        141.85         9.84 o                         
  -4  11   5         44.55         42.78         5.08 o                         
  -3  11   5         87.37         74.84         6.04 o                         
  -2  11   5         79.02         68.24         3.81 o                         
  -1  11   5         18.86         16.84         2.44 o                         
   0  11   5          9.09          9.83         3.20 o                         
   1  11   5         18.86         16.83         2.64 o                         
   2  11   5         79.02         74.68         4.17 o                         
   3  11   5         87.37         88.31         6.47 o                         
   4  11   5         44.55         33.62         4.53 o                         
   5  11   5        139.99        165.61        12.37 o                         
  -5  12   5         26.04         25.09         8.20 o                         
  -4  12   5         65.41         68.36         6.33 o                         
  -3  12   5         12.81         15.33         5.07 o                         
  -2  12   5         51.72         51.13         4.21 o                         
  -1  12   5         83.45         82.85         4.04 o                         
   0  12   5          9.79          7.19         3.09 o                         
   1  12   5         83.45         90.21         5.14 o                         
   2  12   5         51.72         58.81         4.38 o                         
   3  12   5         12.81         12.26         5.77 o                         
   4  12   5         65.41         68.08         7.16 o                         
   5  12   5         26.04         33.96         8.13 o                         
  -4  13   5         28.25         19.15         5.17 o                         
  -3  13   5         30.95         23.31         5.45 o                         
  -2  13   5         29.58         31.35         3.61 o                         
  -1  13   5         11.28         13.11         2.47 o                         
   0  13   5        165.25        180.31         7.68 o                         
   1  13   5         11.28         10.78         3.14 o                         
   2  13   5         29.58         26.48         3.58 o                         
   3  13   5         30.95         18.04         6.64 o                         
   4  13   5         28.25         35.23         7.26 o                         
  -3  14   5         67.45         61.71         7.19 o                         
  -2  14   5         50.00         49.39         5.11 o                         
  -1  14   5          7.15         10.92         3.11 o                         
   0  14   5         35.20         36.71         7.40 o                         
   1  14   5          7.15         13.87         3.88 o                         
   2  14   5         50.00         43.70         4.31 o                         
   3  14   5         67.45         70.58         9.08 o                         
  -3  15   5          4.67         -7.32         7.32 o                         
  -2  15   5          4.97          1.16         7.53 o                         
  -1  15   5        203.98        216.47        11.36 o                         
   0  15   5         89.83        102.63         6.48 o                         
   1  15   5        203.98        227.84        10.27 o                         
   2  15   5          4.97         10.95         9.31 o                         
   3  15   5          4.67         10.92        13.57 o                         
  -1  16   5         26.20         16.00         5.35 o                         
   0  16   5          0.19          7.04         5.67 o                         
   1  16   5         26.20         39.76         9.37 o                         
   0   0   6       1135.36       1158.31        18.38 o                         
   1   0   6       3454.05       3350.83        35.64 o                         
   2   0   6         48.55         45.52         1.92 o                         
   3   0   6         86.00        101.15         2.46 o                         
   4   0   6        154.42        175.65         8.51 o                         
   5   0   6        562.07        569.04        12.40 o                         
   6   0   6         77.60         78.44         6.24 o                         
   7   0   6          1.93         -6.38         6.38 o                         
  -7   1   6         36.86         45.72        10.78 o                         
  -6   1   6        190.33        210.03         7.78 o                         
  -5   1   6         82.46         80.39         4.36 o                         
  -4   1   6         29.56         28.29         2.75 o                         
  -3   1   6        564.02        580.79         8.02 o                         
  -2   1   6        480.03        474.51         8.33 o                         
  -1   1   6        225.80        212.16         3.68 o                         
   0   1   6       1666.75       1658.72        18.36 o                         
   1   1   6        225.80        208.12         3.60 o                         
   2   1   6        480.03        479.32         7.16 o                         
   3   1   6        564.02        586.29        10.62 o                         
   4   1   6         29.56         27.17         4.66 o                         
   5   1   6         82.46         82.46         4.61 o                         
   6   1   6        190.33        193.13         9.02 o                         
   7   1   6         36.86         25.85         5.77 o                         
  -7   2   6         58.55         55.85         8.24 o                         
  -6   2   6          7.87         10.51         3.05 o                         
  -5   2   6        587.12        608.23        12.43 o                         
  -4   2   6          3.24          4.17         2.13 o                         
  -3   2   6        598.32        610.07        11.02 o                         
  -2   2   6       1086.80       1102.37        17.80 o                         
  -1   2   6        908.89        928.71        11.17 o                         
   0   2   6        877.70        832.72         9.63 o                         
   1   2   6        908.89        922.71        14.82 o                         
   2   2   6       1086.81       1107.02        12.92 o                         
   3   2   6        598.32        616.93         8.76 o                         
   4   2   6          3.24          4.00         3.93 o                         
   5   2   6        587.12        594.16        14.33 o                         
   6   2   6          7.87          7.94         3.81 o                         
   7   2   6         58.55         62.13        17.12 o                         
  -7   3   6         48.79         45.43         9.26 o                         
  -6   3   6         95.70        103.24         4.69 o                         
  -5   3   6         10.30         13.91         3.07 o                         
  -4   3   6        145.45        152.66         4.90 o                         
  -3   3   6        234.83        255.87         5.86 o                         
  -2   3   6        636.95        693.60        10.98 o                         
  -1   3   6          6.02          1.97         1.08 o                         
   0   3   6       1726.41       1779.31        22.07 o                         
   1   3   6          6.02         -0.04         1.18 o                         
   2   3   6        636.95        681.23         9.24 o                         
   3   3   6        234.83        237.71         4.47 o                         
   4   3   6        145.45        154.65         3.18 o                         
   5   3   6         10.30          8.50         2.28 o                         
   6   3   6         95.70        116.38         6.03 o                         
   7   3   6         48.79         19.65        12.05 o                         
  -7   4   6         21.80         13.84        10.14 o                         
  -6   4   6         56.93         52.96         3.94 o                         
  -5   4   6         52.43         46.37         2.83 o                         
  -4   4   6         29.25         27.98         2.38 o                         
  -3   4   6        104.88        104.27         4.76 o                         
  -2   4   6       1059.01       1089.95        13.11 o                         
  -1   4   6        763.02        757.76         9.63 o                         
   0   4   6        519.34        507.02        10.16 o                         
   1   4   6        763.02        740.93        10.04 o                         
   2   4   6       1059.01       1075.87        14.38 o                         
   3   4   6        104.88        104.43         4.48 o                         
   4   4   6         29.25         27.16         2.01 o                         
   5   4   6         52.43         46.48         4.74 o                         
   6   4   6         56.93         55.15         4.08 o                         
  -7   5   6         57.81         55.49         9.87 o                         
  -6   5   6         66.47         68.54         5.19 o                         
  -5   5   6        249.98        250.59         7.36 o                         
  -4   5   6       1119.13       1158.73        15.53 o                         
  -3   5   6        129.15        126.31         3.03 o                         
  -2   5   6        137.50        142.13         3.09 o                         
  -1   5   6        276.72        285.91         4.70 o                         
   0   5   6       3057.44       3114.50        34.33 o                         
   1   5   6        276.72        285.27         6.03 o                         
   2   5   6        137.50        142.54         3.42 o                         
   3   5   6        129.15        126.68         3.79 o                         
   4   5   6       1119.13       1159.72        16.84 o                         
   5   5   6        249.98        254.38         5.08 o                         
   6   5   6         66.47         64.25        14.90 o                         
  -6   6   6         27.23         21.41         3.83 o                         
  -5   6   6        126.40        127.98         5.31 o                         
  -4   6   6         69.85         65.49         3.11 o                         
  -3   6   6        734.20        742.09        11.11 o                         
  -2   6   6        472.05        458.22         6.79 o                         
  -1   6   6        221.61        216.16         4.22 o                         
   0   6   6          6.89         27.64         5.78 o                         
   1   6   6        221.61        213.28         4.89 o                         
   2   6   6        472.05        463.85         7.40 o                         
   3   6   6        734.20        733.21        12.98 o                         
   4   6   6         69.85         64.19         5.08 o                         
   5   6   6        126.40        128.44         4.50 o                         
   6   6   6         27.23         28.60         7.61 o                         
  -6   7   6         83.07         94.61         7.80 o                         
  -5   7   6         52.42         40.44         5.50 o                         
  -4   7   6        707.92        723.71        11.14 o                         
  -3   7   6        544.04        581.63         9.52 o                         
  -2   7   6        106.89        103.01         3.21 o                         
  -1   7   6        750.00        765.60        10.98 o                         
   0   7   6         20.76         14.62         2.07 o                         
   1   7   6        750.00        760.77        12.44 o                         
   2   7   6        106.89        102.40         3.66 o                         
   3   7   6        544.04        575.85        13.41 o                         
   4   7   6        707.92        711.35        15.14 o                         
   5   7   6         52.42         46.53         6.13 o                         
   6   7   6         83.07         86.43        24.41 o                         
  -6   8   6          7.67          4.79         9.18 o                         
  -5   8   6         24.27         28.87         4.71 o                         
  -4   8   6         67.54         65.90         2.95 o                         
  -3   8   6        100.98         98.99         4.19 o                         
  -2   8   6         61.27         58.07         3.29 o                         
  -1   8   6        256.74        265.59         5.83 o                         
   0   8   6          0.64          1.25         2.05 o                         
   1   8   6        256.74        261.24         6.17 o                         
   2   8   6         61.27         62.59         3.07 o                         
   3   8   6        100.98         99.31         4.99 o                         
   4   8   6         67.54         73.42         4.42 o                         
   5   8   6         24.27         11.09         3.16 o                         
   6   8   6          7.67          8.88        10.78 o                         
  -6   9   6         22.95         14.36         6.55 o                         
  -5   9   6        120.46        105.41        12.44 o                         
  -4   9   6         32.15         35.39         2.51 o                         
  -3   9   6         10.78         12.65         2.26 o                         
  -2   9   6        367.59        371.98         8.01 o                         
  -1   9   6        365.81        338.89        11.44 o                         
   0   9   6         47.93         62.28         4.39 o                         
   1   9   6        365.81        349.69         8.50 o                         
   2   9   6        367.59        366.17         8.56 o                         
   3   9   6         10.78         16.05         3.84 o                         
   4   9   6         32.15         36.91         3.67 o                         
   5   9   6        120.46        119.25         7.19 o                         
   6   9   6         22.95         19.65        12.05 o                         
  -5  10   6          2.12         11.50         6.45 o                         
  -4  10   6         47.57         43.14         3.11 o                         
  -3  10   6         29.95         24.06         2.68 o                         
  -2  10   6        176.79        175.28         5.53 o                         
  -1  10   6         52.03         54.76         3.00 o                         
   0  10   6          3.84          1.39         2.16 o                         
   1  10   6         52.03         53.60         3.09 o                         
   2  10   6        176.79        182.39        11.41 o                         
   3  10   6         29.95         31.22         2.21 o                         
   4  10   6         47.57         56.18         4.91 o                         
   5  10   6          2.12          1.28         4.44 o                         
  -5  11   6         57.41         62.17        15.85 o                         
  -4  11   6         19.56         11.03         3.66 o                         
  -3  11   6         32.65         31.60         3.06 o                         
  -2  11   6         10.90          6.64         2.80 o                         
  -1  11   6         30.30         26.51         2.58 o                         
   0  11   6         61.26         59.27         3.28 o                         
   1  11   6         30.30         29.70         4.03 o                         
   2  11   6         10.90          4.66         2.52 o                         
   3  11   6         32.65         35.47         2.69 o                         
   4  11   6         19.56         17.70         4.52 o                         
   5  11   6         57.41         86.49        14.71 o                         
  -4  12   6         46.61         45.38         6.00 o                         
  -3  12   6          8.41         10.22         3.01 o                         
  -2  12   6        144.96        132.71         6.16 o                         
  -1  12   6         70.92         76.90         6.90 o                         
   0  12   6         10.23          6.00         2.57 o                         
   1  12   6         70.92         81.03         5.03 o                         
   2  12   6        144.96        144.51         6.57 o                         
   3  12   6          8.41         10.74         1.91 o                         
   4  12   6         46.61         58.32        11.65 o                         
  -4  13   6         78.58         73.00         7.88 o                         
  -3  13   6         32.51         44.78         5.98 o                         
  -2  13   6         12.72          9.55         7.23 o                         
  -1  13   6        158.62        159.94         7.78 o                         
   0  13   6         37.53         33.23         3.95 o                         
   1  13   6        158.62        172.43         7.39 o                         
   2  13   6         12.72         18.64         6.42 o                         
   3  13   6         32.51         46.00        10.84 o                         
   4  13   6         78.58         90.39         9.63 o                         
  -3  14   6         26.83         17.84         6.13 o                         
  -2  14   6         10.35          2.58         4.01 o                         
  -1  14   6         69.70         62.80         5.05 o                         
   0  14   6        175.92        189.39         8.10 o                         
   1  14   6         69.70         71.95         5.43 o                         
   2  14   6         10.35          6.23         4.94 o                         
   3  14   6         26.83         19.38        11.12 o                         
  -2  15   6         22.18         20.76         4.85 o                         
  -1  15   6        159.74        156.39         9.61 o                         
   0  15   6          4.11          3.22         7.87 o                         
   1  15   6        159.74        143.55         8.61 o                         
   2  15   6         22.18         11.36         6.55 o                         
  -1  16   6          1.68         -5.09         6.05 o                         
   0  16   6        184.26        200.12        12.19 o                         
   1  16   6          1.68          4.88         5.71 o                         
   1   0   7       1282.46       1216.98        14.48 o                         
   2   0   7         27.99         40.81         1.99 o                         
   3   0   7         49.58         47.10         2.10 o                         
   4   0   7        736.33        730.42        14.00 o                         
   5   0   7          0.82         -1.72         2.39 o                         
   6   0   7          0.01          3.27         3.31 o                         
   7   0   7          7.48         12.97         5.95 o                         
  -7   1   7         15.22         22.79        12.05 o                         
  -6   1   7         24.38         21.53         3.62 o                         
  -5   1   7         46.78         50.29         3.53 o                         
  -4   1   7         27.31         31.32         4.99 o                         
  -3   1   7        305.78        316.73         5.67 o                         
  -2   1   7        525.31        542.85         8.05 o                         
  -1   1   7       1257.98       1283.59        15.25 o                         
   0   1   7       3042.55       2982.29        30.90 o                         
   1   1   7       1257.98       1277.75        15.46 o                         
   2   1   7        525.31        531.62         8.02 o                         
   3   1   7        305.78        315.57         5.12 o                         
   4   1   7         27.31         32.71         3.01 o                         
   5   1   7         46.78         52.64         3.91 o                         
   6   1   7         24.38         24.83         3.77 o                         
   7   1   7         15.22         10.14        17.12 o                         
  -7   2   7          7.68          0.41         5.95 o                         
  -6   2   7         61.73         65.96         5.13 o                         
  -5   2   7         12.78         16.05         2.75 o                         
  -4   2   7        119.20        130.86         4.77 o                         
  -3   2   7         96.33        104.27         2.84 o                         
  -2   2   7       1437.02       1507.44        18.70 o                         
  -1   2   7       2106.76       2118.72        24.05 o                         
   0   2   7          0.88         -2.69         2.69 o                         
   1   2   7       2106.76       2099.59        23.00 o                         
   2   2   7       1437.02       1521.89        20.41 o                         
   3   2   7         96.33        100.27         2.52 o                         
   4   2   7        119.20        130.16         3.69 o                         
   5   2   7         12.78         21.28         3.20 o                         
   6   2   7         61.73         71.63         5.34 o                         
   7   2   7          7.68        -12.05        12.05 o                         
  -7   3   7         17.41          3.77         6.91 o                         
  -6   3   7         21.98         22.76         3.39 o                         
  -5   3   7         23.03         25.72         4.70 o                         
  -4   3   7          3.68          2.52         2.84 o                         
  -3   3   7         61.76         63.22         2.09 o                         
  -2   3   7        251.74        275.02         4.37 o                         
  -1   3   7       1119.43       1192.10        14.68 o                         
   0   3   7        121.22        131.46         4.39 o                         
   1   3   7       1119.43       1173.05        15.00 o                         
   2   3   7        251.74        266.17         4.39 o                         
   3   3   7         61.76         63.86         3.29 o                         
   4   3   7          3.68          4.62         2.20 o                         
   5   3   7         23.03         35.38         4.60 o                         
   6   3   7         21.98         24.81         6.56 o                         
   7   3   7         17.41         17.12        16.48 o                         
  -7   4   7          3.17          3.52         8.56 o                         
  -6   4   7        142.43        165.04         6.26 o                         
  -5   4   7          4.79          1.62         2.30 o                         
  -4   4   7        106.30         98.58         3.11 o                         
  -3   4   7        342.68        333.93         5.67 o                         
  -2   4   7         78.16         87.32         2.25 o                         
  -1   4   7        147.52        142.59         3.92 o                         
   0   4   7       1542.48       1574.18        20.30 o                         
   1   4   7        147.52        141.10         4.67 o                         
   2   4   7         78.16         83.29         3.11 o                         
   3   4   7        342.68        345.68         6.06 o                         
   4   4   7        106.30        104.44         4.17 o                         
   5   4   7          4.79          3.49         2.21 o                         
   6   4   7        142.43        161.52         8.76 o                         
  -6   5   7         10.89         11.80         3.81 o                         
  -5   5   7         96.40         93.37         3.83 o                         
  -4   5   7        266.60        265.80         7.05 o                         
  -3   5   7        238.95        235.80         4.83 o                         
  -2   5   7        385.14        389.15         6.22 o                         
  -1   5   7       1194.50       1204.96        15.50 o                         
   0   5   7          1.28          0.43         1.83 o                         
   1   5   7       1194.50       1190.84        15.81 o                         
   2   5   7        385.14        388.27         7.12 o                         
   3   5   7        238.95        234.29         5.38 o                         
   4   5   7        266.60        272.16         5.61 o                         
   5   5   7         96.40         97.33         4.30 o                         
   6   5   7         10.89         -2.75         4.54 o                         
  -6   6   7         20.51         13.13         4.27 o                         
  -5   6   7         25.79         25.54         3.99 o                         
  -4   6   7       1219.73       1275.41        18.00 o                         
  -3   6   7        726.92        719.06        10.36 o                         
  -2   6   7         50.16         50.80         1.78 o                         
  -1   6   7        323.53        314.58         5.29 o                         
   0   6   7        525.81        537.33         8.44 o                         
   1   6   7        323.52        308.86         6.07 o                         
   2   6   7         50.15         49.65         2.40 o                         
   3   6   7        726.92        709.56        12.23 o                         
   4   6   7       1219.73       1301.41        20.20 o                         
   5   6   7         25.79         27.33         6.13 o                         
   6   6   7         20.51         21.88         6.68 o                         
  -6   7   7         46.68         48.21         7.02 o                         
  -5   7   7         21.78         18.34         3.03 o                         
  -4   7   7        187.34        186.89         4.78 o                         
  -3   7   7         40.22         43.45         2.84 o                         
  -2   7   7         98.03         97.34         4.77 o                         
  -1   7   7         13.55         12.17         1.86 o                         
   0   7   7        264.10        266.70         6.68 o                         
   1   7   7         13.55         12.90         2.99 o                         
   2   7   7         98.03         95.84         6.74 o                         
   3   7   7         40.22         43.24         2.84 o                         
   4   7   7        187.34        185.48        10.80 o                         
   5   7   7         21.78         18.85         4.07 o                         
   6   7   7         46.68         67.84        14.58 o                         
  -6   8   7         17.10          9.25         5.88 o                         
  -5   8   7         30.51         34.85         6.88 o                         
  -4   8   7        157.53        154.05         8.78 o                         
  -3   8   7         52.72         52.07         4.58 o                         
  -2   8   7        338.79        334.33         6.22 o                         
  -1   8   7        284.99        271.94         6.18 o                         
   0   8   7         78.77         80.49         3.83 o                         
   1   8   7        284.99        276.57         6.54 o                         
   2   8   7        338.79        321.71         8.41 o                         
   3   8   7         52.72         55.15         5.12 o                         
   4   8   7        157.53        157.53         6.39 o                         
   5   8   7         30.51         31.34         4.05 o                         
   6   8   7         17.10         36.14        10.14 o                         
  -6   9   7         50.61         33.78         7.91 o                         
  -5   9   7         11.67          9.75         4.45 o                         
  -4   9   7         19.71         21.40         2.42 o                         
  -3   9   7        252.71        255.77         6.62 o                         
  -2   9   7        355.79        355.52         8.05 o                         
  -1   9   7        374.00        367.20        16.20 o                         
   0   9   7        444.44        504.00        21.87 o                         
   1   9   7        374.00        379.51        12.99 o                         
   2   9   7        355.79        366.96         8.38 o                         
   3   9   7        252.71        242.21         7.43 o                         
   4   9   7         19.71         16.29         3.83 o                         
   5   9   7         11.67         19.36         5.75 o                         
   6   9   7         50.61         46.28        12.68 o                         
  -5  10   7         30.40         22.70         5.60 o                         
  -4  10   7         20.84         23.58         2.62 o                         
  -3  10   7         42.51         34.92         4.03 o                         
  -2  10   7          6.74         12.42         2.56 o                         
  -1  10   7        341.68        340.94         7.69 o                         
   0  10   7          3.14          6.98         2.47 o                         
   1  10   7        341.68        334.66         8.35 o                         
   2  10   7          6.74          9.72         2.96 o                         
   3  10   7         42.51         40.44         3.50 o                         
   4  10   7         20.84         25.58        10.71 o                         
   5  10   7         30.40         34.19         6.06 o                         
  -5  11   7         17.16         15.38         6.32 o                         
  -4  11   7         10.34          4.35         7.80 o                         
  -3  11   7          6.93          9.46         2.87 o                         
  -2  11   7         39.91         33.99         3.51 o                         
  -1  11   7        214.87        212.34         6.16 o                         
   0  11   7         32.79         33.42         4.16 o                         
   1  11   7        214.87        208.37         6.55 o                         
   2  11   7         39.91         36.67         5.31 o                         
   3  11   7          6.93          3.49         2.53 o                         
   4  11   7         10.34          9.54         5.52 o                         
   5  11   7         17.16         17.11         5.97 o                         
  -4  12   7          1.33         -4.89         5.25 o                         
  -3  12   7         84.88         86.79         5.08 o                         
  -2  12   7        151.11        150.45         7.25 o                         
  -1  12   7         12.27          8.92         2.84 o                         
   0  12   7         15.29          9.73         5.03 o                         
   1  12   7         12.27          6.50         5.26 o                         
   2  12   7        151.11        144.93         7.81 o                         
   3  12   7         84.88         87.08         5.27 o                         
   4  12   7          1.33          7.31         8.74 o                         
  -4  13   7          8.98          8.63         6.15 o                         
  -3  13   7        102.70        103.10         7.85 o                         
  -2  13   7         44.01         40.44         4.85 o                         
  -1  13   7         22.66         19.40         3.11 o                         
   0  13   7        368.15        397.02        11.36 o                         
   1  13   7         22.66         23.25         4.14 o                         
   2  13   7         44.01         35.60         4.02 o                         
   3  13   7        102.70        135.28        11.18 o                         
   4  13   7          8.98         12.33         7.31 o                         
  -3  14   7         21.22         23.98         6.08 o                         
  -2  14   7          2.74          1.47         3.76 o                         
  -1  14   7         33.73         23.40         3.27 o                         
   0  14   7         67.37         77.65         5.26 o                         
   1  14   7         33.73         25.06         4.25 o                         
   2  14   7          2.74         -0.91         2.73 o                         
   3  14   7         21.22         11.77         7.68 o                         
  -2  15   7        119.08        124.71         9.65 o                         
  -1  15   7         21.58         22.45         6.24 o                         
   0  15   7          2.14         -4.28         4.99 o                         
   1  15   7         21.58         23.74         7.87 o                         
   2  15   7        119.08        133.52        16.80 o                         
   0  16   7         43.95         49.25        13.73 o                         
   0   0   8       2449.50       2403.62        37.14 o                         
   1   0   8        104.58        105.04         2.62 o                         
   2   0   8        235.48        259.29         4.71 o                         
   3   0   8        172.59        183.53         7.96 o                         
   4   0   8        710.15        682.39        13.28 o                         
   5   0   8         63.76         56.64         4.27 o                         
   6   0   8         22.01         11.81         3.73 o                         
   7   0   8        265.40        259.63        19.65 o                         
  -7   1   8         65.14         54.19        17.43 o                         
  -6   1   8         51.96         46.02         5.02 o                         
  -5   1   8        827.92        805.98        17.15 o                         
  -4   1   8         34.67         34.85         4.33 o                         
  -3   1   8        712.01        724.33        10.97 o                         
  -2   1   8        327.03        342.04         6.50 o                         
  -1   1   8        103.66        103.06         4.48 o                         
   0   1   8         53.53         50.01         3.09 o                         
   1   1   8        103.66        104.22         2.75 o                         
   2   1   8        327.03        348.04         5.67 o                         
   3   1   8        712.01        716.99        10.36 o                         
   4   1   8         34.67         36.23         4.66 o                         
   5   1   8        827.92        810.77        22.54 o                         
   6   1   8         51.96         50.72         6.87 o                         
   7   1   8         65.14         53.89        22.82 o                         
  -7   2   8         44.57         28.30        11.41 o                         
  -6   2   8         41.41         35.37         4.63 o                         
  -5   2   8         34.81         39.52         3.62 o                         
  -4   2   8        345.25        351.84         6.56 o                         
  -3   2   8        588.18        598.01         9.00 o                         
  -2   2   8       1096.72       1129.30        15.06 o                         
  -1   2   8        632.34        622.71         8.47 o                         
   0   2   8       4544.13       4709.30        50.36 o                         
   1   2   8        632.34        618.42         8.52 o                         
   2   2   8       1096.72       1110.07        15.13 o                         
   3   2   8        588.18        599.77         8.71 o                         
   4   2   8        345.25        355.70         6.68 o                         
   5   2   8         34.81         33.77         3.67 o                         
   6   2   8         41.41         35.81         4.56 o                         
   7   2   8         44.56         58.96        17.75 o                         
  -7   3   8         93.08         77.63        16.17 o                         
  -6   3   8          4.81          0.34         3.37 o                         
  -5   3   8        167.30        155.13         6.01 o                         
  -4   3   8         73.39         73.95         2.75 o                         
  -3   3   8         12.37         10.45         1.22 o                         
  -2   3   8        246.52        242.39         4.27 o                         
  -1   3   8        480.09        495.43         7.23 o                         
   0   3   8        101.59        110.84         2.70 o                         
   1   3   8        480.09        497.03         7.59 o                         
   2   3   8        246.52        238.39         7.60 o                         
   3   3   8         12.37         14.40         1.56 o                         
   4   3   8         73.39         75.45         3.66 o                         
   5   3   8        167.30        177.33         8.62 o                         
   6   3   8          4.81         -0.34         2.63 o                         
   7   3   8         93.08         86.86        21.56 o                         
  -6   4   8        120.60        118.27         7.26 o                         
  -5   4   8         32.35         28.24         3.15 o                         
  -4   4   8         84.01         85.89         3.39 o                         
  -3   4   8         98.87         97.43         2.98 o                         
  -2   4   8        141.11        141.79         4.97 o                         
  -1   4   8         56.20         43.62         2.00 o                         
   0   4   8        847.25        864.57        13.26 o                         
   1   4   8         56.20         40.83         3.29 o                         
   2   4   8        141.11        140.40         3.53 o                         
   3   4   8         98.87         90.46         2.76 o                         
   4   4   8         84.02         89.20         3.39 o                         
   5   4   8         32.35         29.63         1.83 o                         
   6   4   8        120.60        114.14         7.04 o                         
  -6   5   8         23.69         14.32         7.26 o                         
  -5   5   8        103.95        105.18         8.20 o                         
  -4   5   8        400.51        402.55         7.85 o                         
  -3   5   8         66.83         57.51         4.48 o                         
  -2   5   8         40.65         45.20         2.00 o                         
  -1   5   8        232.58        238.42         4.69 o                         
   0   5   8        424.20        436.16         7.94 o                         
   1   5   8        232.58        241.77         4.82 o                         
   2   5   8         40.65         40.85         2.10 o                         
   3   5   8         66.83         57.87         2.91 o                         
   4   5   8        400.51        411.63         7.58 o                         
   5   5   8        103.95        108.65         3.22 o                         
   6   5   8         23.69         17.56         6.91 o                         
  -6   6   8          9.62          3.49         7.10 o                         
  -5   6   8        193.35        192.55         9.07 o                         
  -4   6   8        355.09        342.88         6.15 o                         
  -3   6   8        120.18        114.97         5.31 o                         
  -2   6   8        317.55        307.93         5.63 o                         
  -1   6   8         26.92         24.19         1.81 o                         
   0   6   8         67.66         68.19         2.66 o                         
   1   6   8         26.92         23.07         1.59 o                         
   2   6   8        317.55        304.97         5.48 o                         
   3   6   8        120.18        106.77         5.49 o                         
   4   6   8        355.09        352.12         8.25 o                         
   5   6   8        193.35        198.56         5.37 o                         
   6   6   8          9.62         29.80        12.68 o                         
  -6   7   8         29.33         15.25         6.15 o                         
  -5   7   8         19.91         21.05         3.82 o                         
  -4   7   8         55.13         46.50         2.82 o                         
  -3   7   8        225.81        223.34         9.15 o                         
  -2   7   8        161.35        164.33         4.67 o                         
  -1   7   8        123.60        126.82         3.85 o                         
   0   7   8        119.84        112.65         3.24 o                         
   1   7   8        123.60        126.97         4.10 o                         
   2   7   8        161.35        165.57         6.10 o                         
   3   7   8        225.81        220.69         5.59 o                         
   4   7   8         55.13         48.74         3.18 o                         
   5   7   8         19.91         13.56         2.74 o                         
   6   7   8         29.33         21.56        10.14 o                         
  -6   8   8         10.79         13.91         6.59 o                         
  -5   8   8         20.38         21.11         4.26 o                         
  -4   8   8         54.64         53.21         2.95 o                         
  -3   8   8        215.17        204.48         6.50 o                         
  -2   8   8        419.09        417.68         7.52 o                         
  -1   8   8        176.06        169.17         4.06 o                         
   0   8   8        124.08        123.70         4.13 o                         
   1   8   8        176.06        164.47         4.93 o                         
   2   8   8        419.09        417.06        12.75 o                         
   3   8   8        215.17        218.22         6.75 o                         
   4   8   8         54.64         41.70         4.23 o                         
   5   8   8         20.38         22.73         3.92 o                         
   6   8   8         10.79         10.78         9.51 o                         
  -5   9   8         16.36         12.90         4.40 o                         
  -4   9   8         13.92         14.35         4.03 o                         
  -3   9   8         76.30         74.83         3.94 o                         
  -2   9   8        398.52        383.84         6.94 o                         
  -1   9   8         13.37         11.45         2.32 o                         
   0   9   8         15.98         15.52         2.43 o                         
   1   9   8         13.37         12.62         2.75 o                         
   2   9   8        398.52        370.32        10.60 o                         
   3   9   8         76.30         77.86         4.25 o                         
   4   9   8         13.92         16.79         6.59 o                         
   5   9   8         16.36         22.76         5.10 o                         
  -5  10   8          2.46          6.90         5.49 o                         
  -4  10   8         96.39         95.26         8.42 o                         
  -3  10   8        104.39         86.87         4.76 o                         
  -2  10   8         50.77         47.61         1.73 o                         
  -1  10   8         27.43         23.08         2.95 o                         
   0  10   8         34.32         31.65         3.03 o                         
   1  10   8         27.43         25.07         2.87 o                         
   2  10   8         50.77         46.04         4.03 o                         
   3  10   8        104.39         98.98         4.95 o                         
   4  10   8         96.39         93.63         8.17 o                         
   5  10   8          2.46          8.31         6.74 o                         
  -5  11   8         10.29          9.93         5.48 o                         
  -4  11   8         11.97          8.63         4.12 o                         
  -3  11   8        102.65        112.73         5.61 o                         
  -2  11   8         48.03         46.90         3.90 o                         
  -1  11   8        158.17        153.79         6.41 o                         
   0  11   8         42.51         36.51         3.55 o                         
   1  11   8        158.17        146.06         7.14 o                         
   2  11   8         48.03         45.29         3.93 o                         
   3  11   8        102.65        108.27         6.29 o                         
   4  11   8         11.97          3.92         8.79 o                         
   5  11   8         10.29          0.12         8.03 o                         
  -4  12   8         19.60         18.93         5.06 o                         
  -3  12   8         17.41         22.29         4.22 o                         
  -2  12   8         74.30         70.99         5.21 o                         
  -1  12   8         83.66         87.44         7.05 o                         
   0  12   8         41.60         43.96         4.16 o                         
   1  12   8         83.66         84.22         5.47 o                         
   2  12   8         74.30         75.11         6.13 o                         
   3  12   8         17.41          7.99         6.82 o                         
   4  12   8         19.60         30.42        11.50 o                         
  -4  13   8          5.88         -0.81         5.95 o                         
  -3  13   8          4.76          6.93         5.43 o                         
  -2  13   8          2.43         -0.58         4.76 o                         
  -1  13   8         15.11         12.24         4.70 o                         
   0  13   8          5.91          5.70         3.05 o                         
   1  13   8         15.10         20.15         3.90 o                         
   2  13   8          2.43         13.03         8.60 o                         
   3  13   8          4.76          7.41         6.59 o                         
   4  13   8          5.88          2.84        12.47 o                         
  -3  14   8          0.53          1.85         8.51 o                         
  -2  14   8         18.75          8.55         7.78 o                         
  -1  14   8          4.43          7.38         4.58 o                         
   0  14   8        109.21        104.45         8.33 o                         
   1  14   8          4.43          0.42         5.12 o                         
   2  14   8         18.75         22.29         5.52 o                         
   3  14   8          0.53         -2.16         6.91 o                         
  -2  15   8         19.34          9.28        10.25 o                         
  -1  15   8         12.06         16.01         8.33 o                         
   0  15   8         18.73         25.47         8.29 o                         
   1  15   8         12.06         15.76         5.01 o                         
   2  15   8         19.34         14.98         6.77 o                         
   1   0   9        183.65        201.92         3.89 o                         
   2   0   9        299.41        265.80         6.95 o                         
   3   0   9        569.65        579.82         9.47 o                         
   4   0   9          1.92          2.38         1.06 o                         
   5   0   9        220.90        204.80         7.73 o                         
   6   0   9          5.64         11.09         3.62 o                         
   7   0   9          8.68         17.75        10.65 o                         
  -7   1   9         64.41         63.27        37.09 o                         
  -6   1   9        106.22        101.30         9.08 o                         
  -5   1   9        108.58        102.38         7.24 o                         
  -4   1   9        264.90        286.48         5.79 o                         
  -3   1   9         72.89         70.27         2.67 o                         
  -2   1   9        133.98        157.42         3.93 o                         
  -1   1   9        342.87        349.88         5.92 o                         
   0   1   9        797.67        810.08        11.99 o                         
   1   1   9        342.87        361.26         9.24 o                         
   2   1   9        133.98        150.25         3.54 o                         
   3   1   9         72.89         73.37         2.69 o                         
   4   1   9        264.90        281.91         5.25 o                         
   5   1   9        108.57        110.38         5.55 o                         
   6   1   9        106.22         85.69         5.58 o                         
   7   1   9         64.41         66.57        19.65 o                         
  -7   2   9         55.40         38.15        13.31 o                         
  -6   2   9         41.35         43.36         5.83 o                         
  -5   2   9         21.49         21.56         3.16 o                         
  -4   2   9        112.22        112.77         4.37 o                         
  -3   2   9         52.96         55.97         2.65 o                         
  -2   2   9         51.70         54.21         2.23 o                         
  -1   2   9         90.28         74.72         2.49 o                         
   0   2   9        551.16        567.31         8.45 o                         
   1   2   9         90.28         74.55         2.36 o                         
   2   2   9         51.71         47.53         2.25 o                         
   3   2   9         52.96         57.25         4.48 o                         
   4   2   9        112.22        112.76         3.14 o                         
   5   2   9         21.49         13.40         3.01 o                         
   6   2   9         41.35         45.15         4.37 o                         
   7   2   9         55.40         17.12        13.31 o                         
  -6   3   9         83.04         82.61         5.83 o                         
  -5   3   9          4.99          6.40         2.67 o                         
  -4   3   9        182.79        169.25         4.37 o                         
  -3   3   9        108.52        148.29         5.58 o                         
  -2   3   9        525.23        574.71         8.64 o                         
  -1   3   9         98.70         94.99         2.82 o                         
   0   3   9        291.62        296.40         5.86 o                         
   1   3   9         98.70         90.90         2.89 o                         
   2   3   9        525.23        564.86         8.74 o                         
   4   3   9        182.79        187.01         7.69 o                         
   5   3   9          4.99          6.17         3.25 o                         
   6   3   9         83.04         80.00         8.64 o                         
  -6   4   9         14.55          4.55         5.05 o                         
  -5   4   9         73.62         71.14         4.79 o                         
  -4   4   9        113.94        112.64         3.53 o                         
  -3   4   9        232.31        257.91         5.67 o                         
  -2   4   9        405.93        407.60        12.90 o                         
  -1   4   9        702.69        703.70         9.85 o                         
   0   4   9        505.36        521.14         7.65 o                         
   1   4   9        702.69        687.66         9.99 o                         
   2   4   9        405.93        409.37         6.71 o                         
   3   4   9        232.31        244.50         4.85 o                         
   4   4   9        113.94        115.21         6.13 o                         
   5   4   9         73.62         77.98         5.98 o                         
   6   4   9         14.55         10.39         4.67 o                         
  -6   5   9          8.90         11.10         4.36 o                         
  -5   5   9          8.17          3.74         2.60 o                         
  -4   5   9        259.73        258.82         5.72 o                         
  -3   5   9        102.14        113.31         6.35 o                         
  -2   5   9       1260.96       1316.84        16.92 o                         
  -1   5   9        252.38        260.45         5.14 o                         
   0   5   9         66.48         71.68         6.59 o                         
   1   5   9        252.38        252.80         5.62 o                         
   2   5   9       1260.96       1318.40        17.67 o                         
   3   5   9        102.15        107.77         3.25 o                         
   4   5   9        259.73        259.10         5.59 o                         
   5   5   9          8.17          9.03         2.75 o                         
   6   5   9          8.90         14.44         6.85 o                         
  -6   6   9          7.87         10.08         7.34 o                         
  -5   6   9         25.24         19.14         3.09 o                         
  -4   6   9         94.30         86.43         3.22 o                         
  -3   6   9         39.08         72.55         6.76 o                         
  -2   6   9         86.36         88.05         4.03 o                         
  -1   6   9         44.72         45.20         2.18 o                         
   1   6   9         44.72         41.30         3.02 o                         
   2   6   9         86.36         88.90         3.01 o                         
   4   6   9         94.30         89.22         3.76 o                         
   5   6   9         25.24         22.20         3.48 o                         
   6   6   9          7.87         11.73         6.72 o                         
  -6   7   9         95.18         91.95         8.21 o                         
  -5   7   9         32.00         30.96         3.84 o                         
  -4   7   9         10.33          9.78         2.26 o                         
  -3   7   9        154.56        157.33         4.12 o                         
  -2   7   9        358.25        359.45         6.47 o                         
  -1   7   9        180.67        175.13         4.26 o                         
   0   7   9          1.60          3.01         2.20 o                         
   1   7   9        180.67        178.48         4.40 o                         
   2   7   9        358.25        349.54         7.17 o                         
   3   7   9        154.56        151.00         4.39 o                         
   4   7   9         10.33         10.88         2.34 o                         
   5   7   9         32.00         30.28         3.13 o                         
   6   7   9         95.18         78.62        17.75 o                         
  -6   8   9          1.33          1.15         8.02 o                         
  -5   8   9          0.18          2.47         3.27 o                         
  -4   8   9        113.16        109.97         4.16 o                         
  -3   8   9        181.73        187.18         5.48 o                         
  -2   8   9        368.80        373.11        10.80 o                         
  -1   8   9        315.91        311.87         8.40 o                         
   0   8   9         42.28         50.20         4.94 o                         
   1   8   9        315.91        319.40         8.24 o                         
   2   8   9        368.80        362.74         8.28 o                         
   3   8   9        181.73        174.91         9.17 o                         
   4   8   9        113.16        112.86         9.34 o                         
   5   8   9          0.18         -2.82         3.77 o                         
   6   8   9          1.33         13.31        13.31 o                         
  -5   9   9         11.57         13.11         4.14 o                         
  -4   9   9          1.81         -3.25         3.25 o                         
  -3   9   9         55.60         62.47         3.66 o                         
  -2   9   9        505.45        500.31         9.24 o                         
  -1   9   9        127.16        123.94         4.22 o                         
   0   9   9        422.66        417.88         9.36 o                         
   1   9   9        127.16        128.89         4.88 o                         
   2   9   9        505.46        509.15        10.89 o                         
   3   9   9         55.60         56.71        10.34 o                         
   4   9   9          1.81         -3.30         4.81 o                         
   5   9   9         11.57         10.26         5.02 o                         
  -5  10   9         64.20         56.50         5.92 o                         
  -4  10   9          1.90          3.51         2.77 o                         
  -3  10   9         79.86         82.59         4.81 o                         
  -2  10   9          5.44          4.70         4.67 o                         
  -1  10   9        160.71        125.17         4.40 o                         
   0  10   9         78.80         75.52         5.77 o                         
   1  10   9        160.71        136.36         5.29 o                         
   2  10   9          5.44          1.50         3.02 o                         
   3  10   9         79.87         87.10         5.41 o                         
   4  10   9          1.90          3.77         5.39 o                         
   5  10   9         64.20         68.23        10.91 o                         
  -5  11   9          6.55         -1.21         7.13 o                         
  -4  11   9         54.77         50.27         5.62 o                         
  -3  11   9         58.21         60.84         6.05 o                         
  -2  11   9         47.92         42.61         2.20 o                         
  -1  11   9         84.82         84.51         4.21 o                         
   0  11   9         61.30         52.81         5.22 o                         
   1  11   9         84.82         85.39         5.77 o                         
   2  11   9         47.92         39.71         4.15 o                         
   3  11   9         58.21         55.45         5.02 o                         
   4  11   9         54.77         53.42         9.02 o                         
   5  11   9          6.55         22.19        17.12 o                         
  -4  12   9         63.47         61.15         7.66 o                         
  -3  12   9         33.43         31.08         5.22 o                         
  -2  12   9        107.32        106.50         7.13 o                         
  -1  12   9         41.45         34.19         3.62 o                         
   0  12   9          7.18          8.95         3.50 o                         
   1  12   9         41.45         41.56         4.34 o                         
   2  12   9        107.32        105.09         6.86 o                         
   3  12   9         33.42         25.39         7.60 o                         
   4  12   9         63.47         46.56         8.43 o                         
  -3  13   9        107.83        116.02         9.25 o                         
  -2  13   9         18.11         18.13         4.05 o                         
  -1  13   9         26.40         28.31         5.31 o                         
   0  13   9         31.03         38.58         4.67 o                         
   1  13   9         26.40         23.33         4.39 o                         
   2  13   9         18.11          9.30         5.86 o                         
   3  13   9        107.83        118.36        14.71 o                         
  -3  14   9          8.68         12.53         6.56 o                         
  -2  14   9         27.56         33.64        10.99 o                         
  -1  14   9          5.80          7.38         4.25 o                         
   0  14   9         24.65         14.29         4.08 o                         
   1  14   9          5.80          1.49         5.67 o                         
   2  14   9         27.56         29.90         6.45 o                         
   3  14   9          8.68         15.97        10.43 o                         
  -1  15   9         50.37         33.33         7.43 o                         
   0  15   9          0.76          3.62         7.23 o                         
   1  15   9         50.37         44.40         6.18 o                         
   0   0  10        284.87        244.94         6.04 o                         
   1   0  10        479.53        456.01         8.24 o                         
   2   0  10        353.83        354.84         8.14 o                         
   3   0  10         15.00         16.30         1.98 o                         
   4   0  10        109.42        118.80         3.34 o                         
   5   0  10        316.11        305.47        10.48 o                         
   6   0  10          5.35          4.86         6.33 o                         
  -6   1  10         46.40         39.69         5.27 o                         
  -5   1  10         32.60         32.34         3.99 o                         
  -4   1  10         66.97         69.69         2.65 o                         
  -3   1  10         87.50         90.44         4.24 o                         
  -2   1  10        908.37        910.74        13.42 o                         
  -1   1  10         11.23         11.52         1.77 o                         
   0   1  10         79.20         68.14         2.65 o                         
   1   1  10         11.23         10.83         1.72 o                         
   2   1  10        908.37        909.75        12.25 o                         
   3   1  10         87.50         96.53         3.08 o                         
   4   1  10         66.97         63.36         3.57 o                         
   5   1  10         32.60         27.20         3.89 o                         
   6   1  10         46.40         46.60         4.63 o                         
  -6   2  10         14.54         12.89         4.47 o                         
  -5   2  10        295.11        282.00        16.47 o                         
  -4   2  10         78.58         78.15         2.90 o                         
  -3   2  10         77.16         77.46         4.03 o                         
  -2   2  10         86.26         92.27         3.03 o                         
  -1   2  10        118.61        126.05         3.28 o                         
   0   2  10         25.74         26.44         2.84 o                         
   1   2  10        118.61        129.40         3.40 o                         
   2   2  10         86.26         89.87         4.12 o                         
   3   2  10         77.16         81.04         3.14 o                         
   4   2  10         78.58         73.10         2.75 o                         
   5   2  10        295.11        298.62        11.06 o                         
   6   2  10         14.54         12.74         3.61 o                         
  -6   3  10         72.15         77.04         9.04 o                         
  -5   3  10         30.86         22.91         3.66 o                         
  -4   3  10          9.07          9.82         2.01 o                         
  -3   3  10         57.36         63.64         6.95 o                         
  -2   3  10        460.95        448.80         7.85 o                         
  -1   3  10       1111.16       1107.04        14.97 o                         
   0   3  10        988.50        999.26        12.75 o                         
   1   3  10       1111.16       1091.35        14.86 o                         
   2   3  10        460.95        450.22         8.28 o                         
   3   3  10         57.36         60.83         4.30 o                         
   4   3  10          9.07          7.46         1.97 o                         
   5   3  10         30.86         25.69         3.86 o                         
   6   3  10         72.15         62.92         6.20 o                         
  -6   4  10         53.66         41.35         6.20 o                         
  -5   4  10          5.74          2.51         4.04 o                         
  -4   4  10         10.34          5.22         1.68 o                         
  -3   4  10        302.61        292.31         5.99 o                         
  -2   4  10        342.27        372.32        10.43 o                         
  -1   4  10        172.54        180.62         4.35 o                         
   0   4  10        287.97        299.66         5.29 o                         
   1   4  10        172.54        171.88         4.40 o                         
   2   4  10        342.27        369.18         7.18 o                         
   3   4  10        302.61        296.25         7.32 o                         
   4   4  10         10.34         13.82         1.79 o                         
   5   4  10          5.74          6.37         1.03 o                         
   6   4  10         53.66         58.07        14.73 o                         
  -6   5  10         48.18         43.63         5.78 o                         
  -5   5  10         32.83         32.53         2.93 o                         
  -4   5  10         34.69         33.54         2.43 o                         
  -3   5  10        434.32        427.87        11.26 o                         
  -2   5  10         84.04         87.68         3.90 o                         
  -1   5  10         98.78        112.36         3.30 o                         
   0   5  10        608.49        625.94         9.67 o                         
   1   5  10         98.78        109.35         6.22 o                         
   2   5  10         84.04         82.29         2.92 o                         
   3   5  10        434.32        433.63         7.96 o                         
   4   5  10         34.69         32.60         4.30 o                         
   5   5  10         32.83         37.41         2.56 o                         
   6   5  10         48.18         66.00        14.90 o                         
  -6   6  10         16.52         39.82        10.49 o                         
  -5   6  10        100.44        102.90         5.01 o                         
  -4   6  10         17.34         17.46         2.25 o                         
  -3   6  10        840.40        877.45        13.38 o                         
  -2   6  10        450.45        475.82         7.92 o                         
  -1   6  10        112.19        126.15         5.12 o                         
   0   6  10        110.99        114.90         5.45 o                         
   1   6  10        112.19        129.99         6.50 o                         
   2   6  10        450.45        462.92         8.14 o                         
   3   6  10        840.40        883.79        13.60 o                         
   4   6  10         17.34         16.15         2.23 o                         
   5   6  10        100.44        106.49         6.12 o                         
   6   6  10         16.52         15.26        10.02 o                         
  -6   7  10         12.47         16.70         6.15 o                         
  -5   7  10         46.29         43.39         4.29 o                         
  -4   7  10         97.16         99.98         5.49 o                         
  -3   7  10        102.10         95.45         4.76 o                         
  -2   7  10        876.03        897.53        13.45 o                         
  -1   7  10         17.69         20.57         1.98 o                         
   0   7  10         38.24         36.81         2.93 o                         
   1   7  10         17.69         16.98         1.63 o                         
   2   7  10        876.03        885.60        17.64 o                         
   3   7  10        102.10         94.00         3.50 o                         
   4   7  10         97.16        108.39         4.23 o                         
   5   7  10         46.29         40.63         4.39 o                         
   6   7  10         12.47          7.61        10.78 o                         
  -5   8  10         31.67         35.15         4.51 o                         
  -4   8  10         88.95         98.44         4.46 o                         
  -3   8  10        352.66        347.40         7.72 o                         
  -2   8  10         45.30         48.31         2.72 o                         
  -1   8  10        148.30        152.21         8.24 o                         
   0   8  10        240.38        246.25         5.73 o                         
   1   8  10        148.30        146.84         5.31 o                         
   2   8  10         45.30         45.87         3.00 o                         
   3   8  10        352.66        345.23         8.94 o                         
   4   8  10         88.95         86.77         5.71 o                         
   5   8  10         31.67         24.40         4.42 o                         
  -5   9  10         12.40         12.66         4.49 o                         
  -4   9  10         12.38          7.63         2.55 o                         
  -3   9  10         20.69         16.46         2.70 o                         
  -2   9  10          5.36          5.78         3.29 o                         
  -1   9  10        158.91        154.78         5.51 o                         
   0   9  10          6.55          6.27         2.58 o                         
   1   9  10        158.91        143.09         5.21 o                         
   2   9  10          5.36          8.48         2.65 o                         
   3   9  10         20.69         20.39         3.18 o                         
   4   9  10         12.38         11.74         4.24 o                         
   5   9  10         12.40          7.89         6.34 o                         
  -5  10  10         32.33         28.14         7.34 o                         
  -4  10  10         94.63        100.00         9.52 o                         
  -3  10  10          9.87          7.38         3.08 o                         
  -2  10  10         28.75         21.10         5.95 o                         
  -1  10  10         68.61         67.31         3.76 o                         
   0  10  10        277.91        300.34         8.04 o                         
   1  10  10         68.61         74.49         6.77 o                         
   2  10  10         28.75         15.57         3.02 o                         
   3  10  10          9.87         12.65         3.25 o                         
   4  10  10         94.63         94.91        12.66 o                         
   5  10  10         32.33         24.09        17.12 o                         
  -4  11  10          0.99          2.93         5.00 o                         
  -3  11  10         10.06          8.68         3.34 o                         
  -2  11  10          5.26          6.42         1.65 o                         
  -1  11  10         78.87         89.06         4.68 o                         
   0  11  10         14.99         14.85         3.64 o                         
   1  11  10         78.87         87.17         6.22 o                         
   2  11  10          5.26         10.22         3.56 o                         
   3  11  10         10.06         15.96         8.88 o                         
   4  11  10          0.99         -5.90         5.90 o                         
  -4  12  10        199.80        229.68        12.30 o                         
  -3  12  10         61.52         65.39         8.81 o                         
  -2  12  10         30.99         40.05         6.74 o                         
  -1  12  10         21.81         24.49         4.46 o                         
   0  12  10          1.18          5.01         3.75 o                         
   1  12  10         21.81         18.75         4.24 o                         
   2  12  10         30.99         35.39         4.85 o                         
   3  12  10         61.52         67.38         9.36 o                         
   4  12  10        199.80        247.74        30.30 o                         
  -3  13  10         87.47         73.35         9.23 o                         
  -2  13  10         54.74         47.34         5.22 o                         
  -1  13  10         52.36         51.20         3.91 o                         
   0  13  10          4.10          2.71         2.90 o                         
   1  13  10         52.36         57.84         5.94 o                         
   2  13  10         54.74         56.16        11.07 o                         
   3  13  10         87.47         81.70        10.34 o                         
  -2  14  10         46.21         35.73         9.33 o                         
  -1  14  10         24.83         42.44         6.41 o                         
   0  14  10         44.28         57.57         6.22 o                         
   1  14  10         24.83         25.84         6.36 o                         
   2  14  10         46.21         41.44         6.82 o                         
  -1  15  10        154.69        156.54        11.98 o                         
   0  15  10         71.59         79.83         8.02 o                         
   1  15  10        154.69        154.07        10.93 o                         
   1   0  11        173.71        162.70         5.86 o                         
   2   0  11          0.29          3.50         1.67 o                         
   3   0  11        183.91        189.98         4.84 o                         
   4   0  11          7.37          6.70         1.73 o                         
   5   0  11          2.18          3.78         3.40 o                         
   6   0  11         14.97         19.33         5.15 o                         
  -6   1  11         29.33         36.53         7.53 o                         
  -5   1  11         76.14         62.70         4.50 o                         
  -4   1  11         43.10         34.01         2.27 o                         
  -3   1  11         86.62         97.77         3.34 o                         
  -2   1  11        261.15        246.50         7.50 o                         
  -1   1  11          9.43         10.98         1.95 o                         
   0   1  11        757.73        774.07        10.65 o                         
   1   1  11          9.43         11.02         3.11 o                         
   2   1  11        261.15        256.26         6.95 o                         
   3   1  11         86.62         97.01         3.41 o                         
   4   1  11         43.10         36.65         2.20 o                         
   5   1  11         76.14         65.75         6.83 o                         
   6   1  11         29.33         25.71         4.99 o                         
  -6   2  11        105.12        107.11        14.50 o                         
  -5   2  11         68.55         63.22         4.47 o                         
  -4   2  11        259.48        244.62         7.14 o                         
  -3   2  11        106.88         95.24         3.53 o                         
  -2   2  11        197.92        197.01         4.79 o                         
  -1   2  11        266.78        268.88         5.20 o                         
   0   2  11         35.53         32.29         2.18 o                         
   1   2  11        266.78        267.36         8.56 o                         
   2   2  11        197.92        196.88         5.00 o                         
   3   2  11        106.88        102.87         4.01 o                         
   4   2  11        259.48        245.68        13.73 o                         
   5   2  11         68.55         72.70         5.38 o                         
   6   2  11        105.12        113.53         7.93 o                         
  -6   3  11         39.06         24.48         5.80 o                         
  -5   3  11         84.70         77.42         5.10 o                         
  -4   3  11          9.90          7.35         1.91 o                         
  -3   3  11        464.30        484.37         8.87 o                         
  -2   3  11        202.19        193.95         4.90 o                         
  -1   3  11       1397.00       1507.03        20.47 o                         
   0   3  11        363.60        390.81         7.09 o                         
   1   3  11       1397.00       1488.51        19.41 o                         
   2   3  11        202.19        196.41         4.95 o                         
   3   3  11        464.30        473.27         9.65 o                         
   4   3  11          9.90          8.14         1.79 o                         
   5   3  11         84.70         83.74         5.75 o                         
   6   3  11         39.06         25.70         6.62 o                         
  -6   4  11         24.26         17.74         5.54 o                         
  -5   4  11         11.22         12.87         4.12 o                         
  -4   4  11         29.45         33.17         2.99 o                         
  -3   4  11         74.45         74.85         6.77 o                         
  -2   4  11        554.47        564.86         9.80 o                         
  -1   4  11        509.93        535.22         8.79 o                         
   0   4  11         60.33         68.96         3.57 o                         
   1   4  11        509.93        528.82         8.96 o                         
   2   4  11        554.47        565.03        11.44 o                         
   3   4  11         74.45         77.30         3.10 o                         
   4   4  11         29.45         29.10         5.12 o                         
   5   4  11         11.22          7.66         1.94 o                         
   6   4  11         24.26         33.33         6.43 o                         
  -6   5  11          5.83          9.36         5.27 o                         
  -5   5  11         35.93         32.38         3.54 o                         
  -4   5  11         37.10         36.04         2.84 o                         
  -3   5  11        935.66        981.40        15.83 o                         
  -2   5  11        748.35        755.48        11.70 o                         
  -1   5  11         38.37         38.08         2.48 o                         
   0   5  11        102.35        107.10         3.61 o                         
   1   5  11         38.37         38.13         2.89 o                         
   2   5  11        748.35        730.91        12.10 o                         
   3   5  11        935.66        950.88        14.58 o                         
   4   5  11         37.10         32.26         2.77 o                         
   5   5  11         35.93         28.93         3.78 o                         
   6   5  11          5.83          1.31         6.68 o                         
  -6   6  11         12.14         12.51         6.07 o                         
  -5   6  11        140.08        145.54         7.61 o                         
  -4   6  11        145.43        149.74         5.67 o                         
  -3   6  11         20.63         22.25         2.75 o                         
  -2   6  11        241.70        244.60         9.97 o                         
  -1   6  11         99.78         97.29         3.67 o                         
   0   6  11          0.89          0.23         1.99 o                         
   1   6  11         99.78         95.17         4.28 o                         
   2   6  11        241.70        253.56         7.31 o                         
   3   6  11         20.63         22.84         3.12 o                         
   4   6  11        145.43        142.41         5.31 o                         
   5   6  11        140.08        153.13         8.60 o                         
   6   6  11         12.14          0.12         9.29 o                         
  -6   7  11        148.82        157.60        15.02 o                         
  -5   7  11         21.52         21.69         4.12 o                         
  -4   7  11        154.79        171.59         7.02 o                         
  -3   7  11         18.62         14.64         2.01 o                         
  -2   7  11        465.41        457.24        12.26 o                         
  -1   7  11         76.14         87.88         3.25 o                         
   0   7  11         25.92         23.07         2.57 o                         
   1   7  11         76.14         76.25         3.85 o                         
   2   7  11        465.41        433.95         9.52 o                         
   3   7  11         18.62         17.60         2.93 o                         
   4   7  11        154.79        156.86         5.95 o                         
   5   7  11         21.52         12.91         4.78 o                         
   6   7  11        148.82        156.60        22.19 o                         
  -5   8  11        111.21        107.23         6.95 o                         
  -4   8  11         36.67         30.76         3.54 o                         
  -3   8  11         75.17         64.19         3.88 o                         
  -2   8  11         34.80         29.35         2.31 o                         
  -1   8  11         64.74         62.16         2.93 o                         
   0   8  11        111.55         96.68         6.04 o                         
   1   8  11         64.74         60.57         3.51 o                         
   2   8  11         34.80         27.17         2.16 o                         
   3   8  11         75.17         72.80         3.79 o                         
   4   8  11         36.67         34.97         4.76 o                         
   5   8  11        111.21        121.81        26.31 o                         
  -5   9  11         30.33         33.42         7.13 o                         
  -4   9  11         46.52         45.09         3.91 o                         
  -3   9  11         74.05         84.11         7.38 o                         
  -2   9  11        440.37        440.33         9.15 o                         
  -1   9  11         64.35         47.13         2.89 o                         
   0   9  11         17.33         12.29         2.94 o                         
   1   9  11         64.35         49.81         3.58 o                         
   2   9  11        440.37        443.52        10.83 o                         
   3   9  11         74.05         84.17         5.25 o                         
   4   9  11         46.52         42.99         5.31 o                         
   5   9  11         30.33         17.12        12.05 o                         
  -5  10  11         10.94         -4.29         6.94 o                         
  -4  10  11          6.92          7.36         3.68 o                         
  -3  10  11          6.59          9.69         2.98 o                         
  -2  10  11         66.59         63.67         5.22 o                         
  -1  10  11        130.44        133.47         5.25 o                         
   0  10  11        293.95        319.53        11.07 o                         
   1  10  11        130.44        134.25         5.67 o                         
   2  10  11         66.59         51.00         4.38 o                         
   3  10  11          6.59         16.06         3.62 o                         
   4  10  11          6.92         17.40         5.91 o                         
   5  10  11         10.94          0.00        11.41 o                         
  -4  11  11          9.30          6.75         4.67 o                         
  -3  11  11         35.01         40.08         4.72 o                         
  -2  11  11          2.23          0.10         1.72 o                         
  -1  11  11        114.45        105.61         5.48 o                         
   0  11  11          5.47          3.58         3.44 o                         
   1  11  11        114.45        111.07         5.92 o                         
   2  11  11          2.23          2.73         3.21 o                         
   3  11  11         35.01         36.17         5.15 o                         
   4  11  11          9.30         18.94         6.59 o                         
  -4  12  11         11.60          3.48        11.43 o                         
  -3  12  11         56.59         59.94         8.61 o                         
  -2  12  11         13.03          8.02         4.12 o                         
  -1  12  11         25.09         20.01         2.96 o                         
   0  12  11          5.67          5.08         4.39 o                         
   1  12  11         25.09         27.07         5.36 o                         
   2  12  11         13.03         17.69         4.56 o                         
   3  12  11         56.59         44.40        11.65 o                         
   4  12  11         11.60         15.34         8.56 o                         
  -3  13  11          0.85         -3.85         6.70 o                         
  -2  13  11         13.26          6.14         4.30 o                         
  -1  13  11         40.49         43.80         5.08 o                         
   0  13  11         72.52         90.90         7.80 o                         
   1  13  11         40.49         36.32         5.63 o                         
   2  13  11         13.26          8.31         5.22 o                         
   3  13  11          0.85          2.44         7.24 o                         
  -2  14  11         14.25         18.07         8.46 o                         
  -1  14  11         50.07         41.05        13.45 o                         
   0  14  11         12.47         11.54         4.33 o                         
   1  14  11         50.07         49.63         8.78 o                         
   2  14  11         14.25          5.09         9.97 o                         
   0   0  12        965.56        970.26        17.33 o                         
   1   0  12        271.54        270.82         5.29 o                         
   2   0  12          1.34          3.84         1.92 o                         
   3   0  12         16.51         12.00         2.08 o                         
   4   0  12        304.88        296.64         6.33 o                         
   5   0  12         43.55         35.37         3.94 o                         
   6   0  12         89.71         73.89         6.39 o                         
  -6   1  12         26.05         12.50         8.77 o                         
  -5   1  12         15.58         12.56         3.71 o                         
  -4   1  12        127.21        132.16         3.88 o                         
  -3   1  12         81.76         84.60         3.53 o                         
  -2   1  12        237.99        233.54         5.58 o                         
  -1   1  12        208.97        212.91         4.73 o                         
   0   1  12         13.20         10.62         2.05 o                         
   1   1  12        208.97        212.48         4.67 o                         
   2   1  12        237.99        236.32         5.77 o                         
   3   1  12         81.76         85.90         3.45 o                         
   4   1  12        127.21        128.50         4.83 o                         
   5   1  12         15.58         17.20         4.02 o                         
   6   1  12         26.05         13.56         4.38 o                         
  -6   2  12         58.68         69.37         8.28 o                         
  -5   2  12         22.07         19.92         3.89 o                         
  -4   2  12        128.75        129.29         3.92 o                         
  -3   2  12        335.29        336.40        11.90 o                         
  -2   2  12        304.15        305.52         6.65 o                         
  -1   2  12         58.49         49.41         3.83 o                         
   0   2  12         29.29         37.46         4.12 o                         
   1   2  12         58.49         59.37         2.85 o                         
   2   2  12        304.15        299.70         8.05 o                         
   3   2  12        335.29        343.19         8.31 o                         
   4   2  12        128.75        121.42         4.02 o                         
   5   2  12         22.07         22.50         3.66 o                         
   6   2  12         58.68         46.20         7.98 o                         
  -6   3  12        107.25        107.71         9.73 o                         
  -5   3  12         22.14         16.08         2.47 o                         
  -4   3  12         37.48         33.02         2.44 o                         
  -3   3  12        160.64        225.59         7.60 o                         
  -2   3  12         93.18         92.90         6.50 o                         
  -1   3  12        281.39        286.14         5.85 o                         
   0   3  12        113.35        115.63         3.79 o                         
   1   3  12        281.39        280.72         6.00 o                         
   2   3  12         93.18         92.44         3.69 o                         
   4   3  12         37.48         33.32         3.84 o                         
   5   3  12         22.14         22.58         2.20 o                         
   6   3  12        107.25        115.83        15.29 o                         
  -6   4  12         14.98          6.68         5.72 o                         
  -5   4  12          8.37          8.30         2.84 o                         
  -4   4  12         57.60         52.48         6.64 o                         
  -3   4  12        578.90        594.09        12.81 o                         
  -2   4  12        422.39        425.86         8.54 o                         
  -1   4  12        404.92        393.76         7.59 o                         
   0   4  12        317.43        316.93         6.43 o                         
   1   4  12        404.92        403.48         7.45 o                         
   2   4  12        422.39        447.12         9.59 o                         
   3   4  12        578.90        569.29        10.12 o                         
   4   4  12         57.60         56.67         5.77 o                         
   5   4  12          8.37          5.02         2.55 o                         
   6   4  12         14.98          5.02         6.19 o                         
  -6   5  12         25.09         26.31         8.74 o                         
  -5   5  12        181.29        205.69         8.13 o                         
  -4   5  12         27.82         23.72         2.64 o                         
  -3   5  12        197.57        212.98         9.06 o                         
  -2   5  12        529.92        529.78         9.44 o                         
  -1   5  12        103.99        107.74         4.56 o                         
   0   5  12         43.52         45.90         3.08 o                         
   1   5  12        103.99        106.89         3.93 o                         
   2   5  12        529.92        536.22        10.83 o                         
   3   5  12        197.57        205.43         5.64 o                         
   4   5  12         27.82         28.17         5.22 o                         
   5   5  12        181.29        175.59         9.23 o                         
   6   5  12         25.09         19.29         8.48 o                         
  -6   6  12          1.95          2.55         5.93 o                         
  -5   6  12         31.26         30.85         3.92 o                         
  -4   6  12         13.86         12.11         3.45 o                         
  -3   6  12        564.99        576.81        10.89 o                         
  -2   6  12        108.22        108.28         4.35 o                         
  -1   6  12         96.62         83.22         3.46 o                         
   0   6  12        773.38        789.52        13.16 o                         
   1   6  12         96.62         85.37         6.68 o                         
   2   6  12        108.21        100.18         3.46 o                         
   3   6  12        564.99        570.84        10.58 o                         
   4   6  12         13.86          9.08         4.58 o                         
   5   6  12         31.26         22.63         4.57 o                         
   6   6  12          1.95         -0.30        10.02 o                         
  -5   7  12         44.70         50.83         6.86 o                         
  -4   7  12         28.92         31.69         4.48 o                         
  -3   7  12          5.92          5.29         1.76 o                         
  -2   7  12        346.71        352.29         9.79 o                         
  -1   7  12        176.84        169.24         4.78 o                         
   0   7  12        190.58        186.38         6.50 o                         
   1   7  12        176.84        171.87         5.25 o                         
   2   7  12        346.71        337.81         9.52 o                         
   3   7  12          5.92          6.27         3.75 o                         
   4   7  12         28.92         32.14         3.63 o                         
   5   7  12         44.70         43.78         7.14 o                         
  -5   8  12        106.29        100.49         7.79 o                         
  -4   8  12         51.43         51.38         4.03 o                         
  -3   8  12        135.06        135.82         4.18 o                         
  -2   8  12         33.35         34.03         2.48 o                         
  -1   8  12        423.84        401.24         7.92 o                         
   0   8  12        588.58        594.78        10.72 o                         
   1   8  12        423.84        407.07         9.24 o                         
   2   8  12         33.35         35.30         4.67 o                         
   3   8  12        135.06        138.49         5.49 o                         
   4   8  12         51.43         53.84         4.50 o                         
   5   8  12        106.29         90.03        17.12 o                         
  -5   9  12         12.14          1.98         7.09 o                         
  -4   9  12        159.36        163.30         6.75 o                         
  -3   9  12        136.33        138.66         5.61 o                         
  -2   9  12         71.74         80.30         4.48 o                         
  -1   9  12        232.71        241.28         6.42 o                         
   0   9  12         48.81         54.30         5.28 o                         
   1   9  12        232.71        242.39         7.70 o                         
   2   9  12         71.74         75.60         4.70 o                         
   3   9  12        136.33        149.79         7.42 o                         
   4   9  12        159.36        155.68        17.12 o                         
   5   9  12         12.14         -1.27        12.05 o                         
  -4  10  12         93.43        105.04         7.30 o                         
  -3  10  12         15.82         15.90         3.61 o                         
  -2  10  12         57.09         52.68         6.57 o                         
  -1  10  12         49.13         57.41         6.23 o                         
   0  10  12         62.10         62.24         5.10 o                         
   1  10  12         49.13         61.99        10.43 o                         
   2  10  12         57.09         54.98         5.03 o                         
   3  10  12         15.82         23.06         4.62 o                         
   4  10  12         93.43        108.86        11.15 o                         
  -4  11  12         26.18         24.90        10.75 o                         
  -3  11  12         54.70         57.50         7.45 o                         
  -2  11  12         40.16         37.89         7.28 o                         
  -1  11  12         73.97         80.81         4.88 o                         
   0  11  12        208.27        230.11         9.26 o                         
   1  11  12         73.97         75.55         6.51 o                         
   2  11  12         40.16         31.76         5.56 o                         
   3  11  12         54.70         70.22         7.00 o                         
   4  11  12         26.18         20.42         7.80 o                         
  -3  12  12          4.39          0.47         7.23 o                         
  -2  12  12          8.20          1.89         4.22 o                         
  -1  12  12         80.13         78.78         9.06 o                         
   0  12  12         53.99         51.12         7.41 o                         
   1  12  12         80.13         86.58         7.21 o                         
   2  12  12          8.20          5.03         4.31 o                         
   3  12  12          4.39         -1.83         9.24 o                         
  -2  13  12         16.11         13.35         7.86 o                         
  -1  13  12          0.11         -4.17         5.14 o                         
   0  13  12          3.27          4.00         4.62 o                         
   1  13  12          0.11         10.46         4.58 o                         
   2  13  12         16.11         17.09         9.70 o                         
  -1  14  12         60.98         62.91         7.07 o                         
   0  14  12         23.83         25.58         5.70 o                         
   1  14  12         60.98         60.73         6.69 o                         
   1   0  13        673.96        714.12        10.80 o                         
   2   0  13         11.12          8.04         2.01 o                         
   3   0  13          7.14          7.13         3.20 o                         
   4   0  13        246.82        255.54         8.33 o                         
   5   0  13          7.13          7.54         4.01 o                         
   6   0  13         62.20         75.68        11.60 o                         
  -6   1  13         10.23          7.14         6.13 o                         
  -5   1  13          4.58          3.39         4.16 o                         
  -4   1  13        116.03        107.24         3.84 o                         
  -3   1  13         69.51         59.34         3.20 o                         
  -2   1  13         62.03         52.76         3.17 o                         
  -1   1  13        208.78        204.80         4.87 o                         
   0   1  13        204.86        196.41         4.65 o                         
   1   1  13        208.78        202.04         4.83 o                         
   2   1  13         62.03         64.22         3.03 o                         
   3   1  13         69.51         63.88         3.29 o                         
   4   1  13        116.03        103.60         4.37 o                         
   5   1  13          4.58          3.70         3.82 o                         
   6   1  13         10.23          3.02         7.74 o                         
  -6   2  13         26.12          9.37         6.10 o                         
  -5   2  13         53.80         43.22         6.86 o                         
  -4   2  13          8.16          9.92         2.15 o                         
  -3   2  13        377.63        388.07        10.71 o                         
  -2   2  13        155.64        157.97         4.79 o                         
  -1   2  13        336.71        345.38         7.00 o                         
   0   2  13         31.11         30.44         2.70 o                         
   1   2  13        336.71        338.40         8.33 o                         
   2   2  13        155.63        150.72         4.44 o                         
   3   2  13        377.63        378.44         8.46 o                         
   4   2  13          8.16          4.17         2.32 o                         
   5   2  13         53.80         45.98         6.04 o                         
   6   2  13         26.12          8.66         7.88 o                         
  -6   3  13          5.55          8.65         5.86 o                         
  -5   3  13         25.83         33.54        10.71 o                         
  -4   3  13         30.97         25.74         6.04 o                         
  -3   3  13        274.59        263.59         6.40 o                         
  -2   3  13        297.46        291.37         6.72 o                         
  -1   3  13        179.82        182.53         4.80 o                         
   0   3  13        257.21        281.57        10.16 o                         
   1   3  13        179.82        182.35         5.02 o                         
   2   3  13        297.46        287.38         6.50 o                         
   3   3  13        274.59        252.07         6.66 o                         
   4   3  13         30.97         25.65         2.33 o                         
   5   3  13         25.83         30.56         3.46 o                         
   6   3  13          5.55          4.97         6.09 o                         
  -6   4  13         31.15         31.98         7.76 o                         
  -5   4  13         30.24         27.35         4.05 o                         
  -4   4  13         30.71         25.32         2.69 o                         
  -3   4  13         97.38         88.93         3.64 o                         
  -2   4  13          0.22         -1.36         5.95 o                         
  -1   4  13        296.55        303.26         6.81 o                         
   0   4  13        267.10        256.56         6.07 o                         
   1   4  13        296.55        305.07        11.07 o                         
   2   4  13          0.22         -1.68         2.52 o                         
   3   4  13         97.38         82.28         7.14 o                         
   4   4  13         30.71         30.99         2.65 o                         
   5   4  13         30.24         27.14         5.53 o                         
   6   4  13         31.15         43.77        11.57 o                         
  -6   5  13         16.68         11.85         8.45 o                         
  -5   5  13         15.51         11.51         3.34 o                         
  -4   5  13         82.61         86.23         4.78 o                         
  -3   5  13         32.55         36.90         4.08 o                         
  -2   5  13         88.88         81.04         5.58 o                         
  -1   5  13        273.23        264.19         6.25 o                         
   0   5  13          3.74          3.62         2.20 o                         
   1   5  13        273.23        269.27         6.95 o                         
   2   5  13         88.88         81.60         4.48 o                         
   3   5  13         32.55         30.80         2.81 o                         
   4   5  13         82.61         80.75         4.01 o                         
   5   5  13         15.51         20.68         6.29 o                         
   6   5  13         16.68         21.18        10.19 o                         
  -5   6  13         47.37         49.70         5.56 o                         
  -4   6  13         19.79         16.17         4.71 o                         
  -3   6  13         19.74         14.58         2.51 o                         
  -2   6  13        236.84        236.87         5.92 o                         
  -1   6  13        298.39        314.51         9.06 o                         
   0   6  13         52.06         51.92         3.25 o                         
   1   6  13        298.39        304.76         7.01 o                         
   2   6  13        236.84        243.01         7.87 o                         
   3   6  13         19.74         16.93         3.11 o                         
   4   6  13         19.79         14.62         6.77 o                         
   5   6  13         47.37         51.48        12.58 o                         
  -5   7  13         31.62         36.44         5.84 o                         
  -4   7  13         17.85         18.08         3.96 o                         
  -3   7  13         53.67         57.79         3.25 o                         
  -2   7  13         47.44         46.41         2.82 o                         
  -1   7  13         67.29         61.21         6.31 o                         
   0   7  13        315.80        307.29         7.41 o                         
   1   7  13         67.29         61.70         3.82 o                         
   2   7  13         47.44         49.72         4.21 o                         
   3   7  13         53.67         56.95         8.60 o                         
   4   7  13         17.85         11.84         3.17 o                         
   5   7  13         31.62         50.93         9.01 o                         
  -5   8  13          5.75          2.62         5.25 o                         
  -4   8  13         21.69         14.17         3.39 o                         
  -3   8  13         90.98         83.22         4.17 o                         
  -2   8  13         25.76         20.33         4.13 o                         
  -1   8  13         92.84         89.47         5.12 o                         
   0   8  13          0.00         -0.09         2.93 o                         
   1   8  13         92.84         91.29         7.14 o                         
   2   8  13         25.76         21.42         2.46 o                         
   3   8  13         90.98         86.05         8.69 o                         
   4   8  13         21.69         24.18         3.61 o                         
   5   8  13          5.75          0.63        12.68 o                         
  -4   9  13         34.40         43.85         7.05 o                         
  -3   9  13        135.63        126.61         5.57 o                         
  -2   9  13         11.02         12.12         5.40 o                         
  -1   9  13         14.51         15.17         3.22 o                         
   0   9  13         51.87         71.90         7.41 o                         
   1   9  13         14.51         20.98         3.64 o                         
   2   9  13         11.02         13.31         3.84 o                         
   3   9  13        135.63        133.15         6.85 o                         
   4   9  13         34.40         42.24         7.19 o                         
  -4  10  13         38.83         40.47         7.60 o                         
  -3  10  13         11.74          4.94         4.04 o                         
  -2  10  13         90.67        105.42         7.96 o                         
  -1  10  13          4.60          4.00         4.30 o                         
   0  10  13         30.71         35.44         6.59 o                         
   1  10  13          4.60          4.34         3.78 o                         
   2  10  13         90.67         92.75         8.05 o                         
   3  10  13         11.74          8.21         3.61 o                         
   4  10  13         38.83         36.91         8.63 o                         
  -4  11  13         51.45         53.87        12.70 o                         
  -3  11  13         13.91         10.68         4.02 o                         
  -2  11  13         31.44         33.37         4.74 o                         
  -1  11  13         73.95         78.58         5.24 o                         
   0  11  13          0.04         -1.93         3.48 o                         
   1  11  13         73.95         79.83         6.68 o                         
   2  11  13         31.44         33.57         7.23 o                         
   3  11  13         13.91          2.10         6.70 o                         
   4  11  13         51.45         70.45         8.53 o                         
  -3  12  13         47.85         43.82        10.52 o                         
  -2  12  13         20.60         20.89        12.08 o                         
  -1  12  13         34.31         21.31         9.61 o                         
   0  12  13        233.19        283.98        11.90 o                         
   1  12  13         34.31         26.62         5.03 o                         
   2  12  13         20.60         15.87         4.40 o                         
   3  12  13         47.85         40.28        12.18 o                         
  -2  13  13         10.85          0.18         8.04 o                         
  -1  13  13         16.11         24.21         6.48 o                         
   0  13  13         26.86         21.70         5.84 o                         
   1  13  13         16.11         20.87         5.90 o                         
   2  13  13         10.85          6.83         5.75 o                         
   0  14  13         16.64         14.25         6.29 o                         
   0   0  14         12.47         14.10         3.79 o                         
   1   0  14        406.37        410.89         8.62 o                         
   2   0  14         10.03          8.80         2.33 o                         
   3   0  14        105.14        103.25         4.36 o                         
   4   0  14         98.38         85.04         6.22 o                         
   5   0  14          5.92          5.05         4.36 o                         
   6   0  14          6.22          3.49         6.05 o                         
  -6   1  14         81.75         80.99        12.29 o                         
  -5   1  14         15.37         18.68         4.62 o                         
  -4   1  14          6.22          5.01         2.19 o                         
  -3   1  14         73.69         76.57         3.72 o                         
  -2   1  14        184.71        168.40         4.84 o                         
  -1   1  14        142.82        142.73         4.85 o                         
   0   1  14        395.59        442.88         7.90 o                         
   1   1  14        142.82        137.56         4.12 o                         
   2   1  14        184.71        177.99         5.40 o                         
   3   1  14         73.69         77.95         5.03 o                         
   4   1  14          6.22          2.56         2.39 o                         
   5   1  14         15.37         13.02         5.25 o                         
   6   1  14         81.75        110.94        12.41 o                         
  -6   2  14          0.63          1.60        10.24 o                         
  -5   2  14         38.05         39.58         8.73 o                         
  -4   2  14        135.09        127.72         4.70 o                         
  -3   2  14         48.73         36.75         3.67 o                         
  -2   2  14        266.85        277.54         6.78 o                         
  -1   2  14        363.03        355.99         7.51 o                         
   0   2  14        216.19        211.05         5.45 o                         
   1   2  14        363.03        359.14         8.61 o                         
   2   2  14        266.85        281.10         6.71 o                         
   3   2  14         48.73         36.11         2.98 o                         
   4   2  14        135.09        132.13         4.35 o                         
   5   2  14         38.05         40.64         7.64 o                         
   6   2  14          0.63          5.64         6.43 o                         
  -6   3  14        108.66        104.41        11.18 o                         
  -5   3  14         14.90          6.81         4.55 o                         
  -4   3  14         60.36         46.56         3.33 o                         
  -3   3  14        150.33        145.59         7.41 o                         
  -2   3  14        211.42        188.23         5.62 o                         
  -1   3  14          4.87          7.93         2.31 o                         
   0   3  14         67.40         73.08         3.54 o                         
   1   3  14          4.87          7.19         3.29 o                         
   2   3  14        211.43        184.15         5.78 o                         
   3   3  14        150.33        152.39         5.00 o                         
   4   3  14         60.36         48.18         2.82 o                         
   5   3  14         14.90         12.51         9.67 o                         
   6   3  14        108.66        104.27        16.81 o                         
  -5   4  14         87.82        109.72         8.90 o                         
  -4   4  14          1.04         -0.38         1.91 o                         
  -3   4  14          0.12          0.56         2.31 o                         
  -2   4  14        286.32        275.43         7.13 o                         
  -1   4  14         81.32         85.36         4.21 o                         
   0   4  14          1.62          0.08         2.49 o                         
   1   4  14         81.32         82.53         3.60 o                         
   2   4  14        286.32        279.44         7.62 o                         
   3   4  14          0.12          3.50         3.01 o                         
   4   4  14          1.04         -0.38         2.28 o                         
   5   4  14         87.82        106.23        10.89 o                         
  -5   5  14         38.01         33.63         6.22 o                         
  -4   5  14         19.55         20.13         2.74 o                         
  -3   5  14        170.96        184.50         5.56 o                         
  -2   5  14         18.40         13.50         5.67 o                         
  -1   5  14        240.12        234.99         6.46 o                         
   0   5  14        724.00        747.19        13.74 o                         
   1   5  14        240.12        234.59         6.50 o                         
   2   5  14         18.40         16.76         3.84 o                         
   3   5  14        170.96        179.64         5.70 o                         
   4   5  14         19.55         18.03         2.85 o                         
   5   5  14         38.01         22.85         7.26 o                         
  -5   6  14         12.74         20.74         6.48 o                         
  -4   6  14          3.57         -1.37         3.16 o                         
  -3   6  14        138.18        135.00         5.84 o                         
  -2   6  14        165.52        174.62         5.34 o                         
  -1   6  14        222.14        220.05         6.23 o                         
   0   6  14         38.15         30.53         2.79 o                         
   1   6  14        222.14        222.04         6.31 o                         
   2   6  14        165.52        166.56         5.29 o                         
   3   6  14        138.18        145.03         5.33 o                         
   4   6  14          3.57          2.56         3.07 o                         
   5   6  14         12.74         24.93         7.75 o                         
  -5   7  14          1.81         -0.56         5.67 o                         
  -4   7  14        139.92        144.87         7.63 o                         
  -3   7  14        296.94        320.08        17.31 o                         
  -2   7  14        208.30        213.00         6.20 o                         
  -1   7  14        259.41        250.98         6.66 o                         
   0   7  14        144.07        140.60         8.01 o                         
   1   7  14        259.41        256.52         9.61 o                         
   2   7  14        208.31        199.45         5.77 o                         
   3   7  14        296.94        320.43        11.99 o                         
   4   7  14        139.92        129.49         6.76 o                         
   5   7  14          1.81          2.25         7.61 o                         
  -5   8  14         21.14         24.34        11.41 o                         
  -4   8  14        107.41        116.95         8.70 o                         
  -3   8  14        153.02        145.81         5.98 o                         
  -2   8  14         21.28         12.90         2.67 o                         
  -1   8  14        224.63        217.59         9.61 o                         
   0   8  14        152.84        140.82         5.11 o                         
   1   8  14        224.63        236.88         6.87 o                         
   2   8  14         21.28         19.71         8.14 o                         
   3   8  14        153.02        147.61         7.96 o                         
   4   8  14        107.41        109.55         7.52 o                         
   5   8  14         21.14          2.54        18.39 o                         
  -4   9  14        111.10        113.21         8.91 o                         
  -3   9  14         44.01         45.00         3.96 o                         
  -2   9  14         71.33         69.53         4.06 o                         
  -1   9  14         37.54         33.84         3.14 o                         
   0   9  14          1.63          1.69         2.38 o                         
   1   9  14         37.54         39.71         5.28 o                         
   2   9  14         71.33         73.98         5.98 o                         
   3   9  14         44.01         39.95         5.39 o                         
   4   9  14        111.10        106.11         9.02 o                         
  -4  10  14          0.30         -3.27         6.36 o                         
  -3  10  14         16.63         14.00         5.66 o                         
  -2  10  14         84.13         76.56         4.50 o                         
  -1  10  14         87.62         80.30         4.26 o                         
   0  10  14        149.22        165.98         7.12 o                         
   1  10  14         87.62         96.76        15.47 o                         
   2  10  14         84.13         82.14         9.61 o                         
   3  10  14         16.63          4.84         6.22 o                         
   4  10  14          0.30          0.26         5.50 o                         
  -3  11  14         25.76         33.01         7.14 o                         
  -2  11  14          0.59          3.17         4.58 o                         
  -1  11  14         63.49         56.86         6.59 o                         
   0  11  14        110.76        118.98         7.51 o                         
   1  11  14         63.49         73.32         6.82 o                         
   2  11  14          0.59         -3.93         3.93 o                         
   3  11  14         25.76         28.94         6.92 o                         
  -2  12  14        100.70         98.78         8.69 o                         
  -1  12  14          3.25          3.38         5.90 o                         
   0  12  14          3.54         -0.86         4.60 o                         
   1  12  14          3.25          5.24         6.86 o                         
   2  12  14        100.70         81.35         7.63 o                         
  -1  13  14         23.37         36.18         8.24 o                         
   0  13  14          6.90         13.28         5.87 o                         
   1  13  14         23.37         31.30         9.88 o                         
   1   0  15        339.53        331.40         7.15 o                         
   2   0  15         21.74         14.99         2.35 o                         
   3   0  15         15.08          8.51         2.81 o                         
   4   0  15          0.00          1.07         2.65 o                         
   5   0  15          6.26          9.16         4.41 o                         
  -5   1  15        103.21         80.19         7.05 o                         
  -4   1  15          2.14          1.64         2.47 o                         
  -3   1  15         92.88         93.09         4.58 o                         
  -2   1  15         30.91         24.71         2.62 o                         
  -1   1  15        117.99        117.14         4.12 o                         
   0   1  15        465.36        496.76         8.94 o                         
   1   1  15        117.99        114.61         3.99 o                         
   2   1  15         30.91         18.92         2.52 o                         
   3   1  15         92.88         84.09         4.11 o                         
   4   1  15          2.14          3.31         2.62 o                         
   5   1  15        103.21         96.19         6.83 o                         
  -5   2  15          9.14         21.31         5.61 o                         
  -4   2  15        111.99         93.13         4.52 o                         
  -3   2  15         31.00         25.02         5.21 o                         
  -2   2  15        487.07        473.97        10.80 o                         
  -1   2  15        114.90        120.34         4.31 o                         
   0   2  15         41.55         39.59         3.93 o                         
   1   2  15        114.90        117.65         4.76 o                         
   2   2  15        487.07        487.53        10.25 o                         
   3   2  15         31.00         26.35         2.87 o                         
   4   2  15        111.99         94.01         4.98 o                         
   5   2  15          9.14         13.65         5.36 o                         
  -5   3  15         78.20         81.54         8.64 o                         
  -4   3  15         99.87        108.98         5.15 o                         
  -3   3  15        580.81        607.52        13.14 o                         
  -2   3  15        125.19        130.27         4.91 o                         
  -1   3  15         77.01         74.79         5.31 o                         
   0   3  15          7.60         12.23         2.83 o                         
   1   3  15         77.01         67.07         3.84 o                         
   2   3  15        125.19        128.19         6.13 o                         
   3   3  15        580.81        609.60        12.48 o                         
   4   3  15         99.87        111.62         4.54 o                         
   5   3  15         78.20         83.81        11.18 o                         
  -5   4  15          1.55         -1.21         6.74 o                         
  -4   4  15        395.59        389.87        10.00 o                         
  -3   4  15        168.49        184.76         5.93 o                         
  -2   4  15         94.64         93.83         4.32 o                         
  -1   4  15        332.43        347.97         8.51 o                         
   0   4  15         62.55         60.07         4.12 o                         
   1   4  15        332.43        348.28         9.12 o                         
   2   4  15         94.64        100.85         4.86 o                         
   3   4  15        168.49        182.06         6.12 o                         
   4   4  15        395.59        372.57         9.29 o                         
   5   4  15          1.55         15.48         6.53 o                         
  -5   5  15          2.50         -5.17         6.13 o                         
  -4   5  15         20.60         17.69         2.99 o                         
  -3   5  15        124.98        118.13         4.68 o                         
  -2   5  15          1.80          0.74         3.16 o                         
  -1   5  15         43.45         34.48         3.33 o                         
   0   5  15         10.26          7.28         2.33 o                         
   1   5  15         43.45         42.90         3.31 o                         
   2   5  15          1.80         -2.41         2.49 o                         
   3   5  15        124.98        118.88         5.05 o                         
   4   5  15         20.60         21.05         3.66 o                         
   5   5  15          2.50         -1.48         7.37 o                         
  -5   6  15         17.84         22.22        13.46 o                         
  -4   6  15         45.98         46.19         5.19 o                         
  -3   6  15         62.71         70.38         6.28 o                         
  -2   6  15         77.61         67.32         3.70 o                         
  -1   6  15          4.67         -0.70         2.51 o                         
   0   6  15        261.09        246.72         6.93 o                         
   1   6  15          4.67          4.20         4.94 o                         
   2   6  15         77.61         81.16         4.76 o                         
   3   6  15         62.71         77.75         5.79 o                         
   4   6  15         45.98         45.70         4.69 o                         
   5   6  15         17.84         22.49         9.19 o                         
  -5   7  15          6.52         40.75        14.71 o                         
  -4   7  15          5.20          6.34        10.16 o                         
  -3   7  15         12.17          6.22         2.87 o                         
  -2   7  15        101.21        102.33         4.45 o                         
  -1   7  15        166.25        157.28         5.49 o                         
   0   7  15         37.34         44.14         5.14 o                         
   1   7  15        166.25        162.43         5.63 o                         
   2   7  15        101.21         95.26         5.03 o                         
   3   7  15         12.17          5.11         4.68 o                         
   4   7  15          5.20          4.48         4.19 o                         
   5   7  15          6.52          3.80        20.29 o                         
  -4   8  15          9.04          9.29         5.28 o                         
  -3   8  15        247.44        253.83         7.57 o                         
  -2   8  15        205.55        224.75         7.12 o                         
  -1   8  15         11.94         13.00         2.63 o                         
   0   8  15         35.86         28.14         3.72 o                         
   1   8  15         11.94         21.29         4.68 o                         
   2   8  15        205.55        221.17        14.64 o                         
   3   8  15        247.44        248.58         8.30 o                         
   4   8  15          9.04         27.60         6.37 o                         
  -4   9  15         24.91         29.33         9.65 o                         
  -3   9  15          2.36         10.89         4.07 o                         
  -2   9  15         40.47         33.44         5.35 o                         
  -1   9  15         12.09         11.34         4.39 o                         
   0   9  15         20.11         34.56         5.40 o                         
   1   9  15         12.09          8.73         2.75 o                         
   2   9  15         40.47         41.11         8.02 o                         
   3   9  15          2.36         12.31         5.12 o                         
   4   9  15         24.91         25.45         9.66 o                         
  -3  10  15         81.61         71.46         8.14 o                         
  -2  10  15        168.22        158.12         8.72 o                         
  -1  10  15        136.27        125.05         7.20 o                         
   0  10  15         36.38         30.61         5.08 o                         
   1  10  15        136.27        130.96         7.26 o                         
   2  10  15        168.22        182.66         9.49 o                         
   3  10  15         81.61         71.63         6.95 o                         
  -3  11  15         60.96         51.55         8.06 o                         
  -2  11  15         62.45         59.70         7.11 o                         
  -1  11  15         17.48         13.94         4.54 o                         
   0  11  15         63.40         60.77         6.13 o                         
   1  11  15         17.48         12.43         4.78 o                         
   2  11  15         62.45         59.95         7.32 o                         
   3  11  15         60.96         64.47         8.67 o                         
  -2  12  15          3.20         -1.03         6.49 o                         
  -1  12  15         25.49         20.71        10.25 o                         
   0  12  15         86.19         79.42         7.10 o                         
   1  12  15         25.49         25.19         6.04 o                         
   2  12  15          3.20          9.11         5.28 o                         
   0  13  15          0.46         -0.50         5.77 o                         
   0   0  16       1503.99       1560.94        33.40 o                         
   1   0  16          0.08         -1.82         2.18 o                         
   2   0  16        187.23        178.93         5.51 o                         
   3   0  16         26.00         22.44         3.25 o                         
   4   0  16          7.53          9.14         3.36 o                         
   5   0  16          3.14          4.43         4.95 o                         
  -5   1  16         24.74         21.72         4.73 o                         
  -4   1  16         69.92         68.67         5.18 o                         
  -3   1  16         11.09         18.72         3.25 o                         
  -2   1  16        442.40        444.06        13.80 o                         
  -1   1  16        494.45        483.68         9.82 o                         
   0   1  16         60.00         66.27         3.40 o                         
   1   1  16        494.45        489.11         9.46 o                         
   2   1  16        442.40        457.27        10.43 o                         
   3   1  16         11.09          7.52         3.12 o                         
   4   1  16         69.92         73.49         8.77 o                         
   5   1  16         24.74         14.32         5.39 o                         
  -5   2  16         90.76         92.80        13.80 o                         
  -4   2  16         40.43         41.32         5.11 o                         
  -3   2  16         15.59         16.09         2.99 o                         
  -2   2  16          8.30          7.10         2.67 o                         
  -1   2  16         81.90         84.35         3.93 o                         
   0   2  16        169.14        155.24         5.25 o                         
   1   2  16         81.90         83.91         4.46 o                         
   2   2  16          8.30          9.46         2.87 o                         
   3   2  16         15.59         21.06         5.56 o                         
   4   2  16         40.43         42.01         4.03 o                         
   5   2  16         90.76        104.41         8.90 o                         
  -5   3  16         50.75         49.29        12.59 o                         
  -4   3  16         46.15         47.12         7.37 o                         
  -3   3  16         66.65         64.44         5.62 o                         
  -2   3  16        191.29        200.42        10.14 o                         
  -1   3  16         10.66         11.05         2.77 o                         
   0   3  16        406.93        413.96         9.29 o                         
   1   3  16         10.66         10.78         3.05 o                         
   2   3  16        191.29        196.29         6.56 o                         
   3   3  16         66.65         66.71         4.30 o                         
   4   3  16         46.15         41.01        11.90 o                         
   5   3  16         50.75         37.69        12.62 o                         
  -5   4  16         31.04         21.59        10.62 o                         
  -4   4  16         20.95         14.51         3.72 o                         
  -3   4  16        155.06        159.94         7.88 o                         
  -2   4  16         50.08         51.72         4.12 o                         
  -1   4  16         63.45         63.74         7.32 o                         
   0   4  16          2.19          0.21         2.68 o                         
   1   4  16         63.45         60.21         4.40 o                         
   2   4  16         50.08         57.34         8.88 o                         
   3   4  16        155.05        149.76         9.61 o                         
   4   4  16         20.95         14.35         3.49 o                         
   5   4  16         31.04         28.75         8.29 o                         
  -5   5  16         26.89         21.19        10.55 o                         
  -4   5  16         30.86         37.17         4.99 o                         
  -3   5  16        140.98        132.88         5.27 o                         
  -2   5  16         80.33         74.93         5.20 o                         
  -1   5  16        116.12        118.20         5.24 o                         
   0   5  16         34.84         38.42         3.86 o                         
   1   5  16        116.12        115.15         4.98 o                         
   2   5  16         80.33         87.93         5.09 o                         
   3   5  16        140.98        124.43         5.58 o                         
   4   5  16         30.86         33.12         5.77 o                         
   5   5  16         26.89         32.51         8.34 o                         
  -5   6  16          3.39          5.72        10.47 o                         
  -4   6  16          9.07          7.90         5.02 o                         
  -3   6  16         50.66         45.24         3.91 o                         
  -2   6  16         76.58         78.50         4.36 o                         
  -1   6  16          0.57          3.16         3.74 o                         
   0   6  16        171.12        173.27         6.46 o                         
   1   6  16          0.57          2.79         2.95 o                         
   2   6  16         76.58         80.87         5.10 o                         
   3   6  16         50.66         46.10         4.16 o                         
   4   6  16          9.07         14.07         4.51 o                         
   5   6  16          3.39          3.20         6.01 o                         
  -4   7  16         95.48         77.91         8.98 o                         
  -3   7  16         73.61         63.86         4.30 o                         
  -2   7  16         25.70         24.70         4.18 o                         
  -1   7  16        211.40        218.06        10.00 o                         
   0   7  16        121.93        115.10         5.78 o                         
   1   7  16        211.40        215.21         8.01 o                         
   2   7  16         25.70         23.95         3.46 o                         
   3   7  16         73.61         67.09         4.86 o                         
   4   7  16         95.48        102.88         7.95 o                         
  -4   8  16         38.87         45.51         8.11 o                         
  -3   8  16         57.82         55.52         5.44 o                         
  -2   8  16         35.82         30.88         3.67 o                         
  -1   8  16          1.06          0.86         2.74 o                         
   0   8  16          1.20          5.79         4.04 o                         
   1   8  16          1.06          3.30         4.44 o                         
   2   8  16         35.82         36.39         6.15 o                         
   3   8  16         57.82         44.30         5.02 o                         
   4   8  16         38.87         43.71        10.15 o                         
  -3   9  16          7.23         11.11         5.35 o                         
  -2   9  16         38.78         42.31         5.86 o                         
  -1   9  16          9.99         10.39         4.83 o                         
   0   9  16        161.64        161.72         8.69 o                         
   1   9  16          9.99          8.38         4.58 o                         
   2   9  16         38.78         36.02         5.25 o                         
   3   9  16          7.23         11.19         5.00 o                         
  -3  10  16         63.60         76.01         9.57 o                         
  -2  10  16          6.41         14.38         7.78 o                         
  -1  10  16         19.88         23.43         5.39 o                         
   0  10  16         29.84         24.86         4.44 o                         
   1  10  16         19.88          8.65         4.28 o                         
   2  10  16          6.41          0.85         6.56 o                         
   3  10  16         63.60         65.66        16.07 o                         
  -2  11  16         10.80         23.01         7.93 o                         
  -1  11  16         15.22         11.40         5.66 o                         
   0  11  16          0.77         -4.74         5.95 o                         
   1  11  16         15.22         19.47         6.04 o                         
   2  11  16         10.80          5.51         5.12 o                         
  -1  12  16         24.58         32.98         7.70 o                         
   0  12  16         38.98         39.33        13.82 o                         
   1  12  16         24.58         27.93         6.31 o                         
   1   0  17        530.90        542.34        10.37 o                         
   2   0  17         50.63         45.17         6.04 o                         
   3   0  17         37.87         29.29         4.34 o                         
   4   0  17         44.84         42.02         7.66 o                         
   5   0  17          3.27         -3.61         7.72 o                         
  -5   1  17         15.47          8.49         6.97 o                         
  -4   1  17         23.21         15.51         8.00 o                         
  -3   1  17          7.99          9.20         3.93 o                         
  -2   1  17        153.05        154.79         5.76 o                         
  -1   1  17         12.84          8.74         3.20 o                         
   0   1  17          2.30         -1.10         3.93 o                         
   1   1  17         12.84          7.30         3.11 o                         
   2   1  17        153.05        159.37         5.67 o                         
   3   1  17          7.99          5.16         6.74 o                         
   4   1  17         23.21         26.83         4.72 o                         
   5   1  17         15.47          7.73         8.55 o                         
  -5   2  17          1.07         -5.67         5.67 o                         
  -4   2  17         58.32         53.08         5.41 o                         
  -3   2  17         65.59         61.07         9.81 o                         
  -2   2  17         55.00         51.19         3.82 o                         
  -1   2  17        298.57        285.82         7.60 o                         
   0   2  17         10.36          9.98         3.11 o                         
   1   2  17        298.57        299.32         7.87 o                         
   2   2  17         55.00         50.52         4.24 o                         
   3   2  17         65.59         79.45         4.94 o                         
   4   2  17         58.32         61.52         5.52 o                         
   5   2  17          1.07          0.24         6.50 o                         
  -5   3  17          1.78          7.01        10.02 o                         
  -4   3  17        131.23        134.11         7.33 o                         
  -3   3  17         48.81         58.70         4.52 o                         
  -2   3  17         80.18         79.31         4.39 o                         
  -1   3  17          6.75          3.05         3.29 o                         
   0   3  17         15.37         10.78         2.81 o                         
   1   3  17          6.75          4.95         3.10 o                         
   2   3  17         80.18         77.41         5.01 o                         
   3   3  17         48.81         55.77         6.77 o                         
   4   3  17        131.23        122.34         6.30 o                         
   5   3  17          1.78          9.71         8.05 o                         
  -5   4  17          5.36         10.23        11.38 o                         
  -4   4  17         77.78         71.80         5.74 o                         
  -3   4  17         67.43         63.48         4.48 o                         
  -2   4  17        123.65        113.73         6.93 o                         
  -1   4  17        163.38        172.73        10.54 o                         
   0   4  17        105.48        112.77         6.06 o                         
   1   4  17        163.38        169.69         6.27 o                         
   2   4  17        123.65        122.57         9.67 o                         
   3   4  17         67.43         69.02         7.15 o                         
   4   4  17         77.78         74.27         6.51 o                         
   5   4  17          5.36         16.29        12.66 o                         
  -4   5  17          2.45          2.02         9.39 o                         
  -3   5  17         22.88         28.06         3.62 o                         
  -2   5  17         80.35         72.85         4.63 o                         
  -1   5  17          6.95          4.34         3.76 o                         
   0   5  17         45.18         41.34         4.12 o                         
   1   5  17          6.95          3.39         4.12 o                         
   2   5  17         80.35         72.24         6.13 o                         
   3   5  17         22.88         31.80         9.33 o                         
   4   5  17          2.45         10.48         4.81 o                         
  -4   6  17          2.27         -2.21         5.45 o                         
  -3   6  17         95.52         94.43         5.50 o                         
  -2   6  17          6.60          4.67         5.17 o                         
  -1   6  17         12.46          5.92         3.29 o                         
   0   6  17        107.07         98.59         7.85 o                         
   1   6  17         12.46          6.91         6.42 o                         
   2   6  17          6.60          3.99         5.77 o                         
   3   6  17         95.52         93.30         9.97 o                         
   4   6  17          2.27          2.38         4.46 o                         
  -4   7  17         33.30         30.07         6.98 o                         
  -3   7  17         43.80         45.87         5.43 o                         
  -2   7  17        176.88        184.69         7.70 o                         
  -1   7  17        113.19        119.04         7.08 o                         
   0   7  17        105.77        107.56         6.88 o                         
   1   7  17        113.19        105.58         7.70 o                         
   2   7  17        176.88        181.67         9.98 o                         
   3   7  17         43.80         46.97         5.58 o                         
   4   7  17         33.30         21.34         6.93 o                         
  -4   8  17        100.99        115.91        14.61 o                         
  -3   8  17          1.48          8.50         5.95 o                         
  -2   8  17          0.23          3.76         3.40 o                         
  -1   8  17        107.67        105.78         6.75 o                         
   0   8  17          1.43         -1.69         3.77 o                         
   1   8  17        107.67        116.76         7.38 o                         
   2   8  17          0.23          2.24         3.37 o                         
   3   8  17          1.48          5.96         6.95 o                         
   4   8  17        100.99        108.12        12.17 o                         
  -3   9  17        310.33        366.69        20.09 o                         
  -2   9  17         17.50         16.56         4.88 o                         
  -1   9  17         46.64         40.58         5.61 o                         
   0   9  17          0.12         -2.44         3.74 o                         
   1   9  17         46.64         39.09         5.14 o                         
   2   9  17         17.50         19.24         5.75 o                         
   3   9  17        310.33        343.10        19.80 o                         
  -2  10  17        270.49        301.03        15.14 o                         
  -1  10  17          0.59          1.58         4.64 o                         
   0  10  17         52.05         54.16         9.05 o                         
   1  10  17          0.59         -2.89         4.85 o                         
   2  10  17        270.49        272.86        22.97 o                         
  -2  11  17         55.79         35.02         8.16 o                         
  -1  11  17         23.92         27.89        16.20 o                         
   0  11  17        106.06        115.40        10.25 o                         
   1  11  17         23.92         14.05         6.10 o                         
   2  11  17         55.79         52.64        11.44 o                         
   0   0  18          3.71         11.03         5.59 o                         
   1   0  18         93.05         83.67         4.76 o                         
   2   0  18        415.72        418.84        10.88 o                         
   3   0  18          0.52         12.81         4.26 o                         
   4   0  18          0.04          7.04         4.82 o                         
   5   0  18          6.18         20.23         8.38 o                         
  -5   1  18          6.33         18.60        15.79 o                         
  -4   1  18         59.12         60.00         9.77 o                         
  -3   1  18         95.48         95.76         6.87 o                         
  -2   1  18        300.56        310.55         9.89 o                         
  -1   1  18         33.77         38.46         5.70 o                         
   0   1  18        420.94        450.36        10.31 o                         
   1   1  18         33.77         31.79         3.86 o                         
   2   1  18        300.56        330.30         8.63 o                         
   3   1  18         95.48        111.36        11.01 o                         
   4   1  18         59.12         52.81        11.02 o                         
   5   1  18          6.33          2.31        16.64 o                         
  -5   2  18         21.61         24.73        17.75 o                         
  -4   2  18         53.83         49.80         6.79 o                         
  -3   2  18         28.05         24.43         3.87 o                         
  -2   2  18        292.45        309.85         9.27 o                         
  -1   2  18        168.14        184.99         6.90 o                         
   0   2  18          3.32          0.15         3.05 o                         
   1   2  18        168.14        188.93         9.70 o                         
   2   2  18        292.45        324.02         9.62 o                         
   3   2  18         28.05         24.20         4.02 o                         
   4   2  18         53.83         52.32         6.00 o                         
   5   2  18         21.61         32.33        18.39 o                         
  -4   3  18         14.06          8.26         4.21 o                         
  -3   3  18         73.51         80.62         5.68 o                         
  -2   3  18          1.09          0.39         5.44 o                         
  -1   3  18         15.87         15.19         3.84 o                         
   0   3  18         31.09         39.36         4.04 o                         
   1   3  18         15.87         17.06         3.84 o                         
   2   3  18          1.09          0.18         3.98 o                         
   3   3  18         73.51         72.94         7.60 o                         
   4   3  18         14.06         12.31         5.49 o                         
  -4   4  18         27.04         35.40         7.64 o                         
  -3   4  18         48.14         41.00         4.52 o                         
  -2   4  18        189.62        209.76         8.44 o                         
  -1   4  18         55.14         49.09         4.50 o                         
   0   4  18         90.79         81.88         4.70 o                         
   1   4  18         55.14         60.38         8.14 o                         
   2   4  18        189.63        203.48        10.30 o                         
   3   4  18         48.14         47.56         8.60 o                         
   4   4  18         27.04         33.75         6.14 o                         
  -4   5  18         84.15         79.88         8.07 o                         
  -3   5  18         87.20         86.50         5.79 o                         
  -2   5  18         30.09         28.51         4.08 o                         
  -1   5  18         11.20          3.48         4.52 o                         
   0   5  18         82.13         86.28         6.07 o                         
   1   5  18         11.20         13.96         4.67 o                         
   2   5  18         30.09         27.56         6.54 o                         
   3   5  18         87.20         85.86        11.18 o                         
   4   5  18         84.15         82.82         7.32 o                         
  -4   6  18         19.29         14.95         6.84 o                         
  -3   6  18          0.11          3.31         3.40 o                         
  -2   6  18         53.78         51.39         5.27 o                         
  -1   6  18          4.91          1.52         4.36 o                         
   0   6  18         20.76         11.61         4.89 o                         
   1   6  18          4.91          7.77         6.64 o                         
   2   6  18         53.78         55.90         6.92 o                         
   3   6  18          0.11          1.15         4.24 o                         
   4   6  18         19.29         19.89         7.43 o                         
  -3   7  18        118.73        123.76         9.72 o                         
  -2   7  18         10.77          5.15         3.18 o                         
  -1   7  18          3.16          4.74         4.21 o                         
   0   7  18          7.95          5.88         4.37 o                         
   1   7  18          3.16         -2.13         6.07 o                         
   2   7  18         10.77         21.71         6.86 o                         
   3   7  18        118.73        131.91        10.71 o                         
  -3   8  18         65.79         62.06         9.06 o                         
  -2   8  18        137.28        136.09         8.54 o                         
  -1   8  18          8.75         13.04         4.40 o                         
   0   8  18          8.88         10.31         6.91 o                         
   1   8  18          8.75          8.50         4.67 o                         
   2   8  18        137.28        144.90        11.41 o                         
   3   8  18         65.79         64.06         8.01 o                         
  -3   9  18        128.50        141.55        15.81 o                         
  -2   9  18         95.32        100.34         9.53 o                         
  -1   9  18         11.56         14.31         5.54 o                         
   0   9  18         12.52          7.48         7.05 o                         
   1   9  18         11.56         15.72         5.83 o                         
   2   9  18         95.32         89.90        10.34 o                         
   3   9  18        128.50        104.14        15.83 o                         
  -2  10  18         17.52         23.85         8.91 o                         
  -1  10  18         36.46         46.96         7.05 o                         
   0  10  18         30.87         37.05         6.30 o                         
   1  10  18         36.46         46.75         6.39 o                         
   2  10  18         17.52          6.33         6.77 o                         
   0  11  18          7.97          3.54        12.55 o                         
   1   0  19         74.82         78.82         5.76 o                         
   2   0  19         38.84         41.82         5.32 o                         
   3   0  19         62.60         67.74        14.77 o                         
   4   0  19          2.25          4.66         5.93 o                         
  -4   1  19         45.44         27.54        14.71 o                         
  -3   1  19         89.92         94.66         6.85 o                         
  -2   1  19         78.65         81.67         6.75 o                         
  -1   1  19         43.01         40.64         4.15 o                         
   0   1  19          1.58          3.47         4.42 o                         
   1   1  19         43.01         28.16         5.46 o                         
   2   1  19         78.65         82.78         5.82 o                         
   3   1  19         89.92         77.11         8.72 o                         
   4   1  19         45.44         51.69        13.53 o                         
  -4   2  19        135.90        137.81        12.61 o                         
  -3   2  19         83.33         90.07        11.07 o                         
  -2   2  19         44.12         45.70         8.53 o                         
  -1   2  19        117.18        118.80         6.76 o                         
   0   2  19         34.70         27.76         5.62 o                         
   1   2  19        117.18        106.50         6.70 o                         
   2   2  19         44.12         48.92         9.36 o                         
   3   2  19         83.33         80.83         6.67 o                         
   4   2  19        135.90        152.62         9.32 o                         
  -4   3  19         50.87         56.80        12.04 o                         
  -3   3  19        211.92        228.47        16.49 o                         
  -2   3  19        143.64        143.42         7.41 o                         
  -1   3  19         80.90         69.34         5.38 o                         
   0   3  19         22.01         23.21         5.95 o                         
   1   3  19         80.90         83.98         7.60 o                         
   2   3  19        143.64        143.93        11.35 o                         
   3   3  19        211.92        218.54        10.78 o                         
   4   3  19         50.87         47.02         6.36 o                         
  -4   4  19        154.75        179.59        11.90 o                         
  -3   4  19         17.19         13.59         4.17 o                         
  -2   4  19         51.19         50.98         8.76 o                         
  -1   4  19         96.74        111.84         7.47 o                         
   0   4  19         14.38          4.89         4.62 o                         
   1   4  19         96.74        106.18         7.38 o                         
   2   4  19         51.19         54.35        14.37 o                         
   3   4  19         17.19         12.91         4.62 o                         
   4   4  19        154.75        156.00        12.81 o                         
  -4   5  19         36.83         42.11         9.01 o                         
  -3   5  19          2.21          4.05         5.02 o                         
  -2   5  19         42.92         47.69         5.76 o                         
  -1   5  19         22.84         27.62         5.56 o                         
   0   5  19        144.94        182.98        10.03 o                         
   1   5  19         22.84         22.51         8.24 o                         
   2   5  19         42.92         42.21         7.68 o                         
   3   5  19          2.21         -4.03         4.40 o                         
   4   5  19         36.83         39.06         8.01 o                         
  -3   6  19         56.46         61.36         7.35 o                         
  -2   6  19         42.90         43.81         5.58 o                         
  -1   6  19         24.44         12.17         6.55 o                         
   0   6  19          5.24         16.88         8.87 o                         
   1   6  19         24.43         18.16         7.41 o                         
   2   6  19         42.90         40.10         9.10 o                         
   3   6  19         56.46         57.76         6.25 o                         
  -3   7  19         98.48         96.88        11.72 o                         
  -2   7  19         15.76         13.75         5.05 o                         
  -1   7  19         68.83         61.70         7.15 o                         
   0   7  19          0.53          2.93         5.68 o                         
   1   7  19         68.83         65.72         7.62 o                         
   2   7  19         15.76         16.23         6.20 o                         
   3   7  19         98.48         88.59         8.33 o                         
  -2   8  19         19.29         10.08         8.21 o                         
  -1   8  19         50.49         48.88         7.34 o                         
   0   8  19          3.46         -0.11         6.45 o                         
   1   8  19         50.49         61.17         7.95 o                         
   2   8  19         19.29         -1.55         8.88 o                         
  -2   9  19          1.49          5.34         7.55 o                         
  -1   9  19         47.53         56.09        11.15 o                         
   0   9  19         10.01          6.23         6.42 o                         
   1   9  19         47.53         46.01         7.96 o                         
   2   9  19          1.49         -5.43         6.00 o                         
  -1  10  19         33.86         33.04        12.79 o                         
   0  10  19          0.02          2.33         6.97 o                         
   1  10  19         33.86         55.68         9.53 o                         
   0   0  20        891.45       1042.63        46.15 o                         
   1   0  20        129.56        156.85        10.62 o                         
   2   0  20         42.09         60.11         7.05 o                         
   3   0  20         98.12         88.71         8.39 o                         
   4   0  20         33.83         56.52        15.56 o                         
  -4   1  20         17.94         11.36         5.76 o                         
  -3   1  20        100.13         96.89         8.52 o                         
  -2   1  20         45.24         39.27        13.44 o                         
  -1   1  20         67.60         73.38         6.70 o                         
   0   1  20          1.96         -3.83         6.48 o                         
   1   1  20         67.60         86.28        11.15 o                         
   2   1  20         45.24         32.66         7.69 o                         
   3   1  20        100.13         97.83         8.64 o                         
   4   1  20         17.94         13.73        10.86 o                         
  -4   2  20        170.90        187.21        18.04 o                         
  -3   2  20         50.91         48.34         8.11 o                         
  -2   2  20          1.91          1.64         5.97 o                         
  -1   2  20        248.92        241.26        10.39 o                         
   0   2  20         11.18         13.10         5.06 o                         
   1   2  20        248.92        280.85        13.74 o                         
   2   2  20          1.91         -5.92         6.62 o                         
   3   2  20         50.91         36.45         8.09 o                         
   4   2  20        170.90        178.82        14.20 o                         
  -4   3  20         87.75         91.59        13.70 o                         
  -3   3  20         20.17         21.42         7.89 o                         
  -2   3  20         76.06         85.99        10.26 o                         
  -1   3  20         37.84         39.60         6.59 o                         
   0   3  20          1.41          1.26         4.68 o                         
   1   3  20         37.84         34.45         7.56 o                         
   2   3  20         76.06         78.24         8.22 o                         
   3   3  20         20.17         11.76         8.64 o                         
   4   3  20         87.75         93.27        11.55 o                         
  -3   4  20         17.45         10.77         6.00 o                         
  -2   4  20         20.15         21.09         5.61 o                         
  -1   4  20          3.82          3.17         9.41 o                         
   0   4  20          6.69          8.75         5.73 o                         
   1   4  20          3.82         15.52         7.32 o                         
   2   4  20         20.15         28.66        10.62 o                         
   3   4  20         17.45          8.23         7.06 o                         
  -3   5  20         20.00         29.83         9.00 o                         
  -2   5  20         47.15         53.58        13.67 o                         
  -1   5  20          9.24         14.10         7.81 o                         
   0   5  20         10.81          9.46         6.20 o                         
   1   5  20          9.24         12.12         5.78 o                         
   2   5  20         47.15         53.11         8.85 o                         
   3   5  20         20.00          5.94         7.32 o                         
  -3   6  20         42.10         45.85        11.50 o                         
  -2   6  20         24.22         21.06         5.89 o                         
  -1   6  20        141.48        141.11        12.79 o                         
   0   6  20        151.55        136.31        10.16 o                         
   1   6  20        141.48        157.72        11.66 o                         
   2   6  20         24.22         28.22         9.06 o                         
   3   6  20         42.10         49.61         8.26 o                         
  -2   7  20         20.33         47.80        16.38 o                         
  -1   7  20         42.61         47.31         7.17 o                         
   0   7  20          1.46          0.32         4.80 o                         
   1   7  20         42.61         55.14        11.80 o                         
   2   7  20         20.33         34.17         7.10 o                         
  -2   8  20         37.88         29.12        31.70 o                         
  -1   8  20         58.36         41.96        19.85 o                         
   0   8  20        167.25        174.55        12.25 o                         
   1   8  20         58.36         47.75         7.12 o                         
   2   8  20         37.88         46.49         9.04 o                         
  -1   9  20         44.89         51.52         9.03 o                         
   0   9  20         19.11         15.43         8.71 o                         
   1   9  20         44.89         24.83         9.55 o                         
   1   0  21         75.28         89.29         9.38 o                         
   2   0  21         94.16        108.16         9.37 o                         
   3   0  21         29.16         33.38        10.96 o                         
  -3   1  21        100.20         90.68         9.37 o                         
  -2   1  21         14.92          8.58        10.53 o                         
  -1   1  21         42.70         51.24         8.04 o                         
   0   1  21        113.24        120.23         9.66 o                         
   1   1  21         42.70         52.77        10.43 o                         
   2   1  21         14.92         22.42         7.94 o                         
   3   1  21        100.20        103.67        10.36 o                         
  -3   2  21         51.40         34.86         8.58 o                         
  -2   2  21         35.54         47.41         7.76 o                         
  -1   2  21         14.90         15.01         5.71 o                         
   0   2  21          1.60         -6.72         6.72 o                         
   1   2  21         14.90         14.05         8.05 o                         
   2   2  21         35.54         33.75         9.01 o                         
   3   2  21         51.40         60.25        12.11 o                         
  -3   3  21          1.24          3.57         7.68 o                         
  -2   3  21        181.20        184.87        10.42 o                         
  -1   3  21         17.65         15.55         7.07 o                         
   0   3  21          0.75          9.60         6.24 o                         
   1   3  21         17.65          5.13         6.76 o                         
   2   3  21        181.20        209.10        13.60 o                         
   3   3  21          1.24         -3.62         8.77 o                         
  -3   4  21          2.40         12.50         8.26 o                         
  -2   4  21          2.90          0.72         9.54 o                         
  -1   4  21         75.51         64.54         7.05 o                         
   0   4  21        121.53        128.42        20.22 o                         
   1   4  21         75.51         70.50         9.28 o                         
   2   4  21          2.90         15.71         7.06 o                         
   3   4  21          2.40          9.44         7.48 o                         
  -3   5  21        122.27        159.77        27.90 o                         
  -2   5  21          8.76          6.17        16.85 o                         
  -1   5  21          2.18          1.51         5.19 o                         
   0   5  21          3.03          3.08         6.65 o                         
   1   5  21          2.18          8.72         6.94 o                         
   2   5  21          8.76         11.89         6.03 o                         
  -2   6  21         33.09         45.82        11.64 o                         
  -1   6  21         19.20         24.59         7.06 o                         
   0   6  21         24.03         24.57        13.56 o                         
   1   6  21         19.20         22.06         7.79 o                         
   2   6  21         33.09         19.90         6.98 o                         
  -2   7  21          7.36         22.82        25.36 o                         
  -1   7  21          0.83         -3.07         8.51 o                         
   0   7  21          0.00         20.36         9.16 o                         
   1   7  21          0.83          0.70         7.79 o                         
   2   7  21          7.36          8.24        13.31 o                         
   0   8  21          9.77         18.69         9.10 o                         
   0   0  22        152.90        148.79        17.43 o                         
   1   0  22          9.19         10.91         7.57 o                         
   2   0  22         91.79         94.64        10.91 o                         
   3   0  22         23.55         37.29         8.39 o                         
  -3   1  22        181.11        151.62        14.67 o                         
  -2   1  22         15.84          4.72         7.54 o                         
  -1   1  22         56.69         57.63        10.07 o                         
   0   1  22          1.87         -1.33         7.43 o                         
   1   1  22         56.69         56.47         9.19 o                         
   2   1  22         15.84          7.82        16.65 o                         
   3   1  22        181.11        171.67        12.83 o                         
  -2   2  22         23.64         14.40         7.29 o                         
  -1   2  22        114.60         99.88         9.45 o                         
   0   2  22        134.54        144.79        11.81 o                         
   1   2  22        114.60        113.49        10.77 o                         
   2   2  22         23.64         25.73        11.45 o                         
  -2   3  22         56.01         62.04         8.62 o                         
  -1   3  22        190.71        222.88        14.39 o                         
   0   3  22         26.62         11.88         7.90 o                         
   1   3  22        190.71        179.92        13.78 o                         
   2   3  22         56.01         36.06        11.26 o                         
  -2   4  22          0.96         -1.64         8.39 o                         
  -1   4  22          1.82         11.75         6.64 o                         
   0   4  22          0.25         -7.44         7.44 o                         
   1   4  22          1.82         14.80         7.64 o                         
   2   4  22          0.96         -6.63         6.66 o                         
  -2   5  22         18.47         26.63        17.75 o                         
  -1   5  22          5.81         16.09        11.90 o                         
   0   5  22          0.41         10.14         8.32 o                         
   1   5  22          5.81         28.94         8.75 o                         
   2   5  22         18.47         18.62         8.34 o                         
  -1   6  22          1.32          7.64         8.79 o                         
   0   6  22          0.47          8.52        11.14 o                         
   1   6  22          1.32         13.32         9.86 o                         
   1   0  23          0.96         -3.92         7.16 o                         
   2   0  23         20.40         32.64         9.72 o                         
  -2   1  23         47.25         29.67         9.84 o                         
  -1   1  23        226.53        237.14        16.52 o                         
   0   1  23        107.53        120.77        11.97 o                         
   1   1  23        226.53        252.01        16.67 o                         
   2   1  23         47.25         59.55        10.74 o                         
  -2   2  23        125.87        143.63        16.06 o                         
  -1   2  23         41.83         25.35         9.47 o                         
   0   2  23         59.99         62.62         9.85 o                         
   1   2  23         41.83         43.92        11.44 o                         
   2   2  23        125.87        138.11        16.12 o                         
  -1   3  23        148.20        138.87        14.98 o                         
   0   3  23         25.47         28.23         9.08 o                         
   1   3  23        148.20        128.09        12.28 o                         
  -1   4  23          5.78         25.77        25.68 o                         
   0   4  23          1.00         -6.21         8.79 o                         
   1   4  23          5.78          9.61         9.69 o                         
   0   5  23          2.54          4.64        10.22 o                         
   0   0  24          2.06         -5.07        17.12 o                         
   0   1  24          5.23         17.59        12.72 o                         
                                                                                
